# Supplementary material for: The soil microbiome modulates the sorghum root metabolome and cellular traits with a concomitant reduction of Striga infection
Source: Cell Rep. 2024 Mar 26;43(4):113971. doi: 10.1016/j.celrep.2024.113971 (PMC11063626; doi:10.1016/j.celrep.2024.113971)
Supplement: Data S2. CPM values and lists of differentially expressed genes [file mmc3.xlsx]

## Sheet: Replicate numbers - RNAseq
Genotype	time	Soil	Striga	RNAseq
SQR	2weeks	natural	control	3
SQR	2weeks	natural	Striga	4
SQR	2weeks	sterile	control	4
SQR	2weeks	sterile	Striga	4
SQR	3weeks	natural	control	4
SQR	3weeks	natural	Striga	4
SQR	3weeks	sterile	control	4
SQR	3weeks	sterile	Striga	4

## Sheet: CPM-SQR-2wpi
	SQR_2_N_CTR_REP1	SQR_2_N_CTR_REP3	SQR_2_N_CTR_REP4	SQR_2_N_STRIGA_REP1	SQR_2_N_STRIGA_REP2	SQR_2_N_STRIGA_REP3	SQR_2_N_STRIGA_REP4	SQR_2_S_CTR_REP1	SQR_2_S_CTR_REP2	SQR_2_S_CTR_REP3	SQR_2_S_CTR_REP4	SQR_2_S_STRIGA_REP1	SQR_2_S_STRIGA_REP2	SQR_2_S_STRIGA_REP3	SQR_2_S_STRIGA_REP4
Sobic.001G000200	1.6453	1.63135	2.93386	1.43805	1.54082	2.19328	0.826591	1.07298	1.12353	0.62482	0.539315	1.34624	1.16451	0.890378	1.01532
Sobic.001G000400	14.2095	21.9753	25.7006	24.4469	24.8843	20.5228	20.7681	9.52266	15.9023	9.99712	15.2806	27.8971	16.5149	12.5766	21.6264
Sobic.001G000800	114.573	53.4509	69.5912	67.9807	70.6467	66.1116	58.2747	67.8657	60.3251	97.5413	70.111	86.3091	116.557	84.0294	122.448
Sobic.001G001400	50.2566	50.9558	47.5286	36.9972	55.0073	70.3415	57.758	41.4437	48.3983	44.2928	37.7521	32.235	39.3816	46.1883	43.3543
Sobic.001G001900	0.897439	0.575772	0.352064	0.65366	0.462247	0.939975	0.619943	0.804732	1.20996	0.277698	1.43817	0.373956	0.635187	0.333892	0.91379
Sobic.001G002000	175.001	110.452	148.453	174.135	182.202	91.1776	147.65	275.352	220.04	358.994	287.275	261.321	305.101	313.413	255.455
Sobic.001G002050	5.08549	7.86889	9.15365	7.321	6.70257	7.5198	9.29915	3.75541	5.01268	5.4151	6.65155	4.41269	4.7639	4.89708	5.38121
Sobic.001G002300	0.747866	0.767696	0.469418	0.392196	0.847452	1.72329	0.206648	3.88954	0.259277	0.277698	0.359543	0.897495	0.846915	3.11632	0.812258
Sobic.001G002600	3.73933	6.90927	2.69915	3.6605	3.62093	4.85654	3.82298	3.35305	2.50634	2.98525	4.67407	3.96394	3.81112	3.8954	3.95976
Sobic.001G002700	3.44018	5.27791	3.16857	4.05269	3.9291	2.81993	5.26952	4.69427	3.45702	3.67949	3.41566	4.56227	2.01142	5.67616	6.19347
Sobic.001G002800	59.0814	60.4561	53.3963	51.5084	69.1829	71.7514	57.758	101.664	73.721	89.3492	82.8748	59.3095	64.4714	88.5926	55.3351
Sobic.001G003000	13.0129	17.753	13.4958	14.1191	11.0169	14.413	15.3953	11.6686	10.1982	14.4403	13.8424	11.5179	15.8797	9.68286	8.93484
Sobic.001G003100	103.953	65.3501	75.459	99.8793	70.7237	72.0648	81.1092	114.004	87.8948	117.536	120.447	78.6804	74.6344	112.744	100.111
Sobic.001G003500	64.1669	50.7639	42.4823	50.2011	44.915	39.9489	48.2522	55.6606	54.2753	61.3018	50.1563	56.8414	60.2369	66.667	70.8695
Sobic.001G003700	3.29061	2.30309	2.69915	2.09171	3.38981	3.91656	2.68642	2.01183	3.7163	2.63813	1.2584	3.81436	4.34044	2.78243	2.63984
Sobic.001G004000	1.79488	1.91924	1.76032	0.784392	1.38674	0.469988	1.13656	1.87771	3.0249	2.29101	1.43817	2.39332	3.07007	3.56151	2.23371
Sobic.001G004100	26.0257	21.9753	17.6032	18.041	17.9506	19.8961	19.5282	20.3865	21.9521	18.814	21.5726	16.9776	19.7966	21.1465	18.2758
Sobic.001G004200	10.9188	9.02043	8.44953	11.3737	9.39901	13.003	10.539	9.25441	8.81541	11.3162	12.0447	10.1716	11.4334	10.6845	9.4425
Sobic.001G004300	8.67524	6.14157	5.98508	9.15124	9.24493	10.3397	6.81938	11.1321	7.0869	12.3575	7.19087	9.34891	6.14014	13.9122	14.7222
Sobic.001G004400	62.0729	46.2537	55.274	50.2011	53.3895	54.3619	52.6952	46.4062	47.2748	53.2485	46.0216	53.5506	53.3557	55.0921	60.7163
Sobic.001G004600	6.88037	7.581	6.33714	11.1122	8.6286	6.73649	8.26591	16.6311	12.186	10.136	11.1458	7.32955	14.2917	9.79415	5.58427
Sobic.001G004700	1.94445	5.18195	4.34212	3.6605	2.08011	3.7599	2.5831	2.01183	1.81494	1.73561	2.69658	2.16895	2.54075	2.33724	2.74137
Sobic.001G004800	4.03848	4.41425	3.16857	4.44489	2.15715	6.89315	2.5831	3.35305	3.3706	2.36043	2.33703	3.36561	4.02285	4.0067	7.20879
Sobic.001G005300	7.32909	5.27791	5.51566	8.62832	10.4776	10.3397	11.159	15.424	8.03758	13.6072	9.16836	7.03038	8.57502	8.79248	6.09193
Sobic.001G005500	1.94445	2.11116	1.64296	2.22244	1.46378	3.28991	1.96315	1.74359	2.33349	1.52734	2.69658	1.49583	1.4821	2.89373	2.03064
Sobic.001G005600	45.919	47.0214	62.0805	43.5338	55.0844	40.5756	49.2855	40.1025	51.6825	38.9471	39.37	53.1018	44.3572	40.1783	57.0611
Sobic.001G005700	2.84189	4.60618	4.81154	3.00684	4.62247	2.34994	3.61634	2.28007	1.98779	1.66619	2.33703	1.49583	3.2818	2.55984	2.8429
Sobic.001G005800	14.5086	16.3135	15.3734	14.3805	16.795	15.8229	16.8418	24.5443	15.8159	17.8421	16.539	14.9583	16.6207	15.9155	13.8084
Sobic.001G005900	41.1326	61.4157	52.9269	48.8938	42.7578	54.5186	44.7392	35.1399	45.892	38.7388	40.4486	41.21	49.0152	37.6185	36.9577
Sobic.001G006000	1.79488	0.767696	1.52561	1.30732	1.07858	1.87995	1.54986	1.74359	0.77783	0.694244	1.07863	1.27145	1.4821	1.33557	0.507661
Sobic.001G006101	6.28207	2.7829	2.22974	1.43805	2.15715	5.48319	1.65318	2.81656	0.604979	1.45791	1.79772	1.64541	2.75248	1.33557	1.31992
Sobic.001G006201	6.58122	10.172	9.0363	4.44489	7.39594	4.38655	4.3396	6.84022	4.23485	4.30431	6.65155	4.63706	9.31607	2.78243	5.27968
Sobic.001G006400	88.6969	85.3103	117.12	104.716	110.246	89.9243	119.752	150.082	107.6	95.528	151.727	92.7412	104.382	119.978	75.54
Sobic.001G006500	8.07695	6.04561	6.68921	6.5366	8.2434	7.36314	7.54264	9.52266	6.7412	5.83165	8.2695	6.65642	7.93983	6.56654	4.36589
Sobic.001G006700	11.5171	27.733	20.8891	21.3093	15.4853	20.5228	17.0484	21.996	16.3344	18.5363	23.5501	15.9305	13.4448	18.364	19.6973
Sobic.001G006800	16.1539	17.5611	17.8379	20.9171	20.9552	19.1128	21.1814	36.347	24.8906	19.7165	25.5276	18.5482	22.1257	24.8193	16.7528
Sobic.001G007000	5.68378	10.2679	9.38836	5.88294	6.24033	9.71308	5.26952	6.97434	9.16111	5.34568	5.7527	7.55392	7.30465	6.23264	6.80266
Sobic.001G007100	10.4701	8.44466	6.68921	5.49075	8.6286	5.63985	7.85261	6.97434	6.04979	7.15071	8.98859	8.00267	7.83397	5.56486	7.10726
Sobic.001G007200	75.9832	69.9563	70.7648	84.9758	80.5079	54.0486	68.607	108.102	94.8089	106.358	110.2	78.9048	95.5956	88.5926	62.2393
Sobic.001G007300	2.2436	2.49501	1.87767	1.43805	1.92603	1.56663	1.85983	1.2071	2.16064	1.18022	0.898859	2.91686	2.43488	3.11632	3.85823
Sobic.001G007400	13.6112	15.162	12.0875	12.0273	8.78268	12.533	13.0188	9.7909	10.4575	10.0665	6.65155	10.1716	9.5278	13.3557	13.4023
Sobic.001G007500	33.2052	18.3287	14.4346	25.8849	25.1154	13.943	23.6612	39.566	26.8784	42.2795	35.415	28.4207	33.2414	38.3975	42.1359
Sobic.001G007600	35.2993	43.9506	44.7121	26.6693	31.7409	37.7557	39.2631	31.5187	37.163	25.2705	26.0669	31.1132	29.5362	33.5005	33.4041
Sobic.001G007700	78.6755	55.3701	47.8806	34.7747	49.1522	24.7527	33.9936	30.0433	43.7314	32.9072	33.9769	43.8277	100.783	27.0452	29.4444
Sobic.001G007800	2.2436	1.53539	2.46445	2.22244	1.77194	2.19328	2.99639	3.48717	1.81494	2.29101	3.95498	2.01936	2.11729	2.11465	2.43677
Sobic.001G007900	7.32909	9.30832	5.1636	6.27514	4.69951	3.28991	6.30276	4.82839	6.56835	5.13741	6.29201	8.07746	7.41051	5.89875	8.83331
Sobic.001G008100	49.8079	45.8699	39.7832	47.7172	42.2956	48.5654	55.3816	53.6488	45.3734	43.2514	44.2238	40.5369	41.8165	42.0703	34.3179
Sobic.001G008200	4.93591	8.25274	5.1636	5.88294	5.54696	4.38655	7.85261	6.7061	5.53124	7.22014	7.55041	7.77829	5.18736	6.67783	5.48274
Sobic.001G008300	4.93591	7.00523	6.4545	4.57562	5.23879	9.86974	6.71605	8.44968	8.81541	6.45647	6.65155	4.78664	4.97563	9.23767	4.46742
Sobic.001G008500	7.02994	7.19715	7.62804	11.243	5.85512	7.98979	8.67921	6.30373	7.69188	6.17877	8.44927	5.75893	6.246	7.12302	9.23943
Sobic.001G008600	3.14104	5.46984	5.63302	4.70635	3.9291	2.97659	4.3396	3.48717	5.27196	4.72086	4.67407	2.16895	5.08149	3.8954	4.67048
Sobic.001G008700	6.43165	4.7981	5.04624	4.05269	4.39134	4.22989	3.30636	2.68244	3.3706	2.5687	1.79772	5.53455	3.2818	4.0067	4.87355
Sobic.001G008800	103.654	62.8551	60.3202	106.939	83.8207	70.0282	85.3455	157.862	114.86	134.822	149.93	96.6303	121.003	144.464	105.492
Sobic.001G008900	19.8932	28.2128	25.2312	18.9561	23.3434	33.3691	31.7204	22.5325	28.1747	21.5216	20.1344	17.4264	16.8324	21.3691	21.7279
Sobic.001G009200	4.63677	2.7829	1.52561	2.74537	4.08318	3.44658	5.57949	4.96251	4.66698	3.33237	4.85384	3.66477	3.70526	3.78411	3.85823
Sobic.001G009300	76.731	62.7592	77.8061	90.3358	92.0641	61.8817	81.4192	162.69	120.909	132.739	156.581	91.6941	122.379	112.744	65.1837
Sobic.001G009500	36.795	31.0917	34.0328	40.004	37.596	33.3691	29.9639	55.7947	33.3603	36.4478	50.3361	39.2654	33.9825	51.8645	37.9731
Sobic.001G009600	1.34616	0.95962	1.87767	2.35318	1.3097	5.0132	2.99639	2.01183	1.64209	1.52734	2.69658	1.7202	1.05864	1.11297	1.01532
Sobic.001G009700	50.8549	60.9359	37.6708	52.0314	57.9349	55.7719	65.094	105.688	63.9549	64.6341	79.9984	49.8858	39.805	63.2168	61.427
Sobic.001G009800	610.259	555.524	496.762	574.96	649.919	541.739	685.141	965.141	744.556	906.683	1069.82	554.054	842.893	767.506	517.814
Sobic.001G009900	3.8889	1.15154	1.87767	3.13757	1.54082	1.2533	1.65318	1.07298	2.41992	1.66619	0.179772	5.53455	2.54075	3.67281	6.49806
Sobic.001G010300	2.84189	3.93444	2.69915	3.6605	3.46685	5.0132	2.89307	2.14595	3.0249	2.8464	0.719087	2.76728	3.07007	3.11632	2.63984
Sobic.001G010400	187.116	222.632	272.732	189.3	209.167	212.121	202.411	130.232	158.591	158.079	126.2	188.25	170.442	148.025	202.658
Sobic.001G010600	30.6625	23.6067	22.4147	20.2635	18.798	26.476	21.0781	22.1301	22.5571	16.5924	20.8535	22.9609	20.7494	25.5984	33.3026
Sobic.001G010700	85.2567	70.6281	78.6275	84.4529	74.1906	75.0414	75.5297	77.7907	80.5487	72.8956	82.3355	76.7359	77.8104	79.3549	77.6722
Sobic.001G010900	25.8762	29.2684	26.9915	33.0752	23.4205	28.1993	30.1706	41.846	27.2241	34.018	45.1227	30.4401	31.6535	31.2745	30.6627
Sobic.001G011000	83.1627	70.4361	63.7235	85.7602	79.3523	79.1146	82.7624	144.852	85.3021	128.713	104.268	80.1763	66.8005	138.231	87.3177
Sobic.001G011200	189.36	187.318	162.067	185.901	215.715	173.112	189.496	322.563	237.498	257.426	251.86	186.679	213.423	234.281	176.768
Sobic.001G011300	83.0131	50.7639	61.4938	43.2723	56.9334	56.5552	54.3484	46.5403	57.3866	66.3003	48.5384	59.3843	78.9749	51.6419	78.6875
Sobic.001G011400	14.9573	16.5055	19.2461	17.9103	15.023	15.3529	17.875	12.4733	15.7295	13.2601	12.4042	13.3876	15.9855	11.5749	14.0114
Sobic.001G012000	4.63677	2.11116	1.05619	1.43805	2.38827	7.83313	2.47977	6.97434	2.67919	2.77698	1.79772	2.39332	0.95278	5.56486	6.19347
Sobic.001G012100	4.78634	5.85368	6.33714	7.05953	8.47452	5.79651	7.43932	7.24258	4.32128	5.55395	6.65155	5.60935	5.61081	6.78913	7.71645
Sobic.001G012300	17.6496	5.5658	1.76032	3.79123	3.77501	95.0942	6.9227	13.9487	3.97558	0.555395	0.898859	2.84207	1.7997	1.66946	9.7471
Sobic.001G012400	93.932	44.1425	24.6445	46.8021	42.8348	173.425	42.3628	82.7532	29.644	20.1331	17.4379	38.5175	47.9566	52.0871	55.2335
Sobic.001G012500	56.9874	67.2694	48.7021	104.847	78.2737	169.039	83.1757	175.163	39.4101	25.8953	47.4597	61.1045	29.5362	148.248	91.9882
Sobic.001G012600	11.6667	9.88409	5.86773	12.1581	8.85972	21.6194	8.98918	16.3629	10.4575	6.73417	7.90996	10.9943	7.7281	15.9155	16.0421
Sobic.001G012700	3.44018	4.03041	4.45947	1.83025	4.23726	2.19328	2.37645	2.81656	2.33349	1.66619	3.05612	1.86978	2.75248	1.44686	3.24903
Sobic.001G012800	38.1412	31.4755	26.0527	35.8206	29.7379	26.476	31.4105	24.8126	36.2123	30.4773	22.831	35.1519	43.722	24.708	34.6225
Sobic.001G012900	3.44018	8.3487	10.5619	7.05953	7.16482	9.71308	7.23267	7.64495	5.18554	6.10935	6.29201	5.60935	4.55217	6.12135	6.80266
Sobic.001G013000	45.0215	39.1525	39.5485	38.9582	43.9134	36.9724	37.5066	43.0531	39.0644	46.3061	43.6845	37.994	63.6245	38.6201	32.5919
Sobic.001G013100	14.8077	12.667	13.6131	21.0479	19.9536	11.593	18.495	42.5167	27.3969	28.0475	32.8982	17.8751	24.3488	28.6034	22.6417
Sobic.001G013200	23.0343	23.7026	19.0114	14.2498	20.9552	18.9562	13.8454	11.8027	12.7046	16.5924	14.9211	16.3793	21.1729	15.0251	16.1436
Sobic.001G013300	6.43165	9.78813	7.39334	8.10539	8.93677	10.8097	7.23267	10.7298	6.48192	6.94244	6.29201	6.20768	8.57502	5.45356	5.27968
Sobic.001G013400	7.17951	5.85368	5.1636	9.28198	5.93216	7.04981	7.85261	11.8027	8.81541	12.0104	14.0222	6.8808	6.77532	14.1347	9.7471
Sobic.001G013500	25.2779	15.3539	15.3734	17.2566	18.4899	21.9328	14.7753	12.071	18.0629	15.8982	11.1458	19.8197	23.5019	11.5749	18.885
Sobic.001G013600	9.72226	6.42946	4.81154	5.62148	4.85359	5.63985	6.09611	5.09663	7.17332	4.65144	4.13475	6.20768	4.34044	4.78578	6.5996
Sobic.001G013701	0.598293	4.51022	0.586773	1.30732	1.77194	0.469988	0.826591	0.536488	1.12353	0.833093	0.539315	1.64541	0.95278	0.222594	2.33524
Sobic.001G013800	2.99146	6.42946	5.39831	4.31416	3.69797	4.22989	2.89307	2.81656	4.66698	3.88777	4.49429	3.51519	4.7639	2.55984	4.16282
Sobic.001G014000	33.9531	26.1017	24.4097	28.8918	33.4358	24.126	33.167	41.846	30.3354	29.3665	30.0219	23.4097	27.7365	35.7264	26.0938
Sobic.001G014100	48.1626	40.9758	44.1253	57.2606	48.0736	45.4321	46.1858	61.1596	49.0897	62.2737	79.2793	49.437	49.6504	56.7616	52.5937
Sobic.001G014200	17.7992	19.6722	23.9403	20.6557	21.9567	22.5594	22.008	13.2781	16.7666	18.0503	15.6401	23.7836	18.2087	17.585	22.9463
Sobic.001G014300	3.44018	6.71734	4.57683	5.62148	5.23879	5.16986	6.19943	4.69427	3.3706	4.16546	2.69658	5.01102	5.61081	6.01005	3.85823
Sobic.001G014500	100.513	93.0832	98.1084	133.477	135.978	105.591	139.487	198.769	141.997	157.177	215.187	108.522	129.684	130.774	80.0074
Sobic.001G014700	3.8889	7.96485	4.45947	3.52977	4.62247	2.66326	5.37284	6.97434	6.13622	4.72086	9.16836	2.69249	3.2818	4.118	6.295
Sobic.001G014800	32.3078	30.7079	38.0229	31.7679	28.8904	33.8391	25.211	22.3984	27.2241	22.1464	18.876	32.983	27.4189	23.8176	35.6378
Sobic.001G015100	47.7138	58.057	100.69	78.047	80.5079	65.015	92.1649	73.2306	67.9305	76.9917	68.493	76.2123	61.1896	63.1055	65.1837
Sobic.001G015200	3.8889	2.39905	1.99503	3.79123	3.9291	5.79651	4.7529	3.62129	2.24707	4.37374	3.59543	2.61769	4.23458	3.56151	4.06129
Sobic.001G015400	10.6197	11.4195	11.0313	9.93564	10.3235	15.3529	11.0557	8.44968	7.51903	6.17877	6.29201	8.67579	5.71668	9.46026	10.4578
Sobic.001G015500	11.3676	13.2428	7.62804	11.7659	11.171	12.533	11.3656	12.7416	10.1118	16.5924	9.88745	11.2935	13.3389	10.9071	11.7777
Sobic.001G015800	65.8122	48.3649	56.9169	59.4831	63.2507	38.2257	61.2711	68.8046	70.6961	74.0758	72.2682	65.8163	82.2567	68.2252	58.8887
Sobic.001G016000	8.82482	6.52542	7.51069	7.84392	6.0092	3.44658	4.95955	3.88954	5.53124	7.70611	5.57292	8.52621	9.10434	6.56654	7.10726
Sobic.001G016400	39.0386	39.4404	30.8642	47.8479	34.8226	49.5054	38.3332	54.5876	46.1513	49.0136	47.1002	45.0991	36.5232	51.308	47.6186
Sobic.001G016500	77.7781	78.9768	52.3401	83.0149	66.8717	108.567	80.7993	74.3036	82.8821	74.4924	80.358	67.8357	59.1782	87.9248	90.6683
Sobic.001G016600	14.6582	11.8993	11.9702	12.681	11.7102	9.86974	11.9856	11.5345	14.3466	12.2187	19.2356	13.3876	20.5377	15.5816	12.8946
Sobic.001G016700	11.218	9.88409	11.5007	5.88294	10.3235	7.20648	9.0925	6.7061	7.25975	9.78884	3.77521	7.32955	12.0685	6.23264	5.27968
Sobic.001G016900	35.8976	26.2936	34.2675	37.9123	31.6639	29.2959	31.7204	31.5187	33.101	36.5867	37.2127	31.7863	35.0411	32.4988	34.8256
Sobic.001G017100	119.808	140.968	102.92	101.056	90.4462	139.743	97.7444	85.838	95.846	130.171	70.8301	93.3395	83.7388	105.287	102.954
Sobic.001G017200	11.3676	13.6266	16.3123	16.9952	16.795	20.8361	12.9155	13.8146	11.8403	9.92769	17.0783	16.0053	7.7281	12.5766	16.7528
Sobic.001G017300	1.94445	6.8133	3.75534	2.61464	2.6194	3.91656	2.5831	1.74359	3.0249	2.5687	3.23589	1.64541	3.07007	2.44854	2.8429
Sobic.001G017400	13.7607	13.6266	10.0925	9.54344	10.4005	7.98979	8.05926	8.18144	9.85252	7.35899	7.19087	8.75058	12.8096	4.118	5.78734
Sobic.001G017600	5.68378	7.86889	6.80656	9.15124	6.77962	5.79651	8.36923	8.18144	7.0869	6.94244	7.0111	7.10517	7.19878	8.0134	7.61492
Sobic.001G017700	12.4146	9.40428	10.2098	11.3737	11.4021	9.24309	10.9523	10.3274	10.4575	9.3723	8.44927	9.64808	12.492	10.128	9.03637
Sobic.001G017800	8.22652	4.89406	7.62804	7.19026	5.624	5.48319	6.09611	4.2919	6.22264	8.46978	7.55041	7.10517	8.46915	9.46026	7.31032
Sobic.001G017900	41.4318	26.9653	35.3237	45.7562	31.4328	22.4027	32.9603	33.9329	35.0024	47.0698	38.6509	44.2016	53.2498	44.9641	41.7298
Sobic.001G018200	28.2693	24.1824	24.0577	23.2703	22.6501	15.0396	24.0745	23.3372	22.2978	22.7018	25.8871	20.4928	24.984	22.3707	20.8141
Sobic.001G018300	25.577	26.0057	25.2312	38.4352	40.2925	13.3163	23.2479	43.992	39.4965	52.6931	52.8529	48.2404	61.8248	33.2779	39.1914
Sobic.001G018500	101.859	114.195	123.926	107.592	105.084	117.184	111.59	108.102	104.489	91.7791	103.369	99.9212	103.43	96.3834	96.0495
Sobic.001G018800	4.33762	1.24751	2.34709	3.52977	2.77348	1.72329	1.54986	0.938854	2.59277	0.902517	0.179772	4.71185	0.423458	2.00335	6.80266
Sobic.001G018900	962.803	846.865	677.37	949.376	914.709	826.082	876.393	2045.23	1321.88	1452.78	1528.24	876.778	992.373	1410.02	864.547
Sobic.001G019200	6.28207	3.64656	4.34212	3.6605	2.38827	4.38655	3.30636	1.74359	1.98779	2.22158	2.5168	3.21603	2.9642	3.33892	2.43677
Sobic.001G019300	7.32909	3.83848	3.99005	3.39903	2.6194	3.44658	2.78974	3.75541	2.93847	3.81834	4.13475	4.93622	6.35187	5.00837	4.97508
Sobic.001G019400	87.3507	45.582	37.7882	34.2518	52.0027	29.9225	37.9199	41.3096	45.5463	50.2633	37.3925	45.0244	65.0008	36.3942	51.3753
Sobic.001G019700	44.4232	20.4399	15.0214	31.3757	32.5884	26.1626	26.5542	72.9623	44.1635	52.6931	50.6956	31.7115	47.7449	52.1984	27.4137
Sobic.001G019800	2.84189	1.53539	1.99503	1.17659	1.38674	1.56663	1.44653	0.938854	0.864256	0.971942	1.07863	2.16895	1.37624	1.11297	2.23371
Sobic.001G019900	15.5556	15.3539	21.8279	15.0342	13.4822	16.2929	10.1257	10.8639	17.9765	12.6352	7.90996	18.623	14.821	12.0201	17.5651
Sobic.001G020000	48.4617	40.7839	44.4774	46.4099	39.368	35.4057	42.9827	40.9072	45.2006	52.832	48.3586	46.8193	47.1097	52.8662	48.837
Sobic.001G020100	3.8889	3.16675	5.51566	5.75221	3.31277	3.44658	4.13295	2.81656	3.28417	2.08273	2.87635	4.86143	2.75248	3.67281	5.58427
Sobic.001G020200	1.6453	1.34347	1.99503	3.00684	1.07858	1.72329	0.929915	1.2071	1.64209	1.24964	1.07863	2.46811	1.16451	1.33557	2.8429
Sobic.001G020350	13.6112	9.98005	10.7966	5.75221	8.08931	5.48319	5.78614	6.30373	10.1118	5.48453	6.29201	7.92788	13.6565	4.89708	8.32564
Sobic.001G020600	24.8291	18.6166	19.7156	18.4332	18.1047	17.8595	18.3916	18.6429	20.3964	20.8967	19.0558	20.5676	26.9954	14.9138	21.1187
Sobic.001G020700	0.299146	0.95962	0.352064	1.43805	1.23266	1.09664	2.1698	2.01183	1.72851	1.52734	1.79772	1.79499	2.01142	2.44854	0.710726
Sobic.001G021000	17.9488	10.9397	11.3834	15.6878	12.8659	25.3793	14.5687	12.8757	11.3218	25.687	12.2245	21.3903	20.5377	24.0402	37.77
Sobic.001G021300	108.291	155.938	122.87	121.189	115.331	140.683	135.044	148.205	115.032	109.135	124.042	94.3118	82.5743	128.882	117.067
Sobic.001G021500	105.748	94.4266	95.996	100.533	120.723	98.3841	128.948	147.802	126.613	120.451	143.278	90.5722	124.814	110.852	87.9269
Sobic.001G021700	0.747866	1.91924	1.52561	1.96098	1.92603	2.97659	1.23989	1.47534	0.604979	0.416546	1.43817	0.972287	1.05864	0.556486	1.21839
Sobic.001G021800	4.63677	4.12637	5.04624	6.9288	5.624	6.2665	4.54625	4.2919	4.23485	5.27626	5.93247	5.45976	6.14014	3.78411	4.56895
Sobic.001G022000	1.6453	1.24751	0.821482	1.69952	1.3097	1.87995	0.826591	0.536488	1.29638	1.04137	0.898859	0.897495	0.95278	1.22427	1.21839
Sobic.001G022100	2.09402	5.85368	2.69915	2.09171	1.61786	1.56663	1.44653	0.938854	0.950682	1.38849	0.539315	1.49583	1.69383	1.11297	1.52298
Sobic.001G022400	83.1627	73.6988	96.7001	83.5378	132.742	59.5318	97.8477	142.974	126.009	124.339	142.379	92.3672	136.142	105.844	91.379
Sobic.001G022500	2.39317	2.11116	3.63799	2.48391	2.38827	4.38655	3.61634	1.74359	3.28417	2.91583	2.5168	3.21603	2.9642	3.45021	4.16282
Sobic.001G022600	145.535	128.877	124.748	120.535	121.571	85.2244	107.87	128.086	129.638	86.7111	105.166	145.095	91.5727	115.193	142.348
Sobic.001G022800	58.3335	81.8556	62.55	51.1162	62.3262	55.4585	58.378	50.6981	59.6337	49.2913	54.6506	52.3539	67.118	49.5273	51.3753
Sobic.001G022900	786.007	641.314	721.026	632.482	687.284	558.502	578.51	633.056	733.667	723.819	507.496	689.127	700.187	671.679	816.522
Sobic.001G023000	29.6155	24.5663	27.461	24.4469	29.8919	19.8961	25.6243	25.4832	28.5204	31.4493	26.2467	26.9997	43.8279	22.9272	24.1647
Sobic.001G023100	33.654	34.9302	32.9766	31.5064	31.5098	36.9724	30.3772	18.9112	26.7919	23.0489	18.5165	28.7946	24.6664	29.8277	31.9827
Sobic.001G023200	21.6881	23.4147	22.8841	24.1854	19.9536	21.4628	19.2182	15.5581	18.4087	19.786	15.6401	22.8861	24.3488	20.4787	24.2662
Sobic.001G023300	321.582	320.417	293.152	282.904	259.397	192.538	254.28	156.252	231.621	253.469	147.952	264.986	258.309	237.731	289.875
Sobic.001G023400	2.09402	2.59098	2.34709	1.69952	2.15715	2.66326	2.5831	2.14595	1.81494	1.45791	2.87635	2.09416	2.22315	0.667783	1.82758
Sobic.001G023500	7.47866	4.70214	6.21979	6.40587	5.39288	6.57983	5.37284	6.30373	7.34618	7.22014	7.55041	5.1606	5.92841	6.56654	6.5996
Sobic.001G023600	0.897439	1.82328	1.2909	1.43805	1.61786	1.72329	2.27313	0.804732	0.950682	0.694244	1.61795	0.972287	0.95278	1.00167	1.82758
Sobic.001G023700	39.0386	28.8846	24.9965	18.6947	23.4975	20.9928	20.0448	32.1893	25.582	42.21	34.8757	23.8584	35.7822	27.2678	15.0268
Sobic.001G023800	13.0129	4.7981	10.4446	12.681	9.01381	5.95318	6.40608	11.1321	11.581	12.1493	8.44927	16.4541	9.95126	16.9172	22.4386
Sobic.001G023900	28.8676	35.6019	28.2824	30.0684	31.1246	39.6356	25.6243	66.5245	31.9775	33.6708	39.5498	27.2988	29.3244	31.9423	29.7489
Sobic.001G024000	22.7351	30.8998	21.7106	41.965	35.7471	39.009	36.2667	39.2977	29.644	33.8097	35.2353	23.7836	19.2673	32.2762	26.4999
Sobic.001G024200	5.38463	7.10119	7.39334	3.6605	5.08471	5.0132	7.64597	2.81656	5.09911	5.27626	3.05612	3.96394	4.97563	5.45356	4.46742
Sobic.001G024500	165.278	160.928	158.781	151.388	157.857	152.746	100.121	127.148	132.663	158.149	110.56	197.524	173.618	146.578	177.072
Sobic.001G025000	80.4704	64.1986	62.7847	59.0909	61.6329	61.725	65.9206	69.6093	73.8939	67.2723	67.9537	66.9382	65.8477	64.5524	55.2335
Sobic.001G025300	43.0771	84.4466	89.6589	74.648	74.0365	74.4147	83.279	55.9288	68.9676	58.1082	67.7739	59.1599	57.3785	47.5239	48.9385
Sobic.001G025400	3.8889	7.581	6.4545	4.18343	5.54696	4.85654	4.95955	3.35305	2.85204	2.77698	4.31452	4.48748	2.75248	2.11465	7.20879
Sobic.001G025500	20.342	24.8542	23.9403	20.6557	22.1108	22.7161	30.1706	47.6133	22.7299	30.4079	43.1452	24.4567	19.3732	34.836	23.0478
Sobic.001G025600	26.624	32.1473	27.1089	32.9445	31.1246	31.8025	27.1742	39.7001	30.9404	30.9633	28.9432	29.7669	26.0426	34.836	25.9923
Sobic.001G025700	10.4701	9.30832	13.3784	11.8966	10.3235	13.1597	14.672	15.424	12.791	14.6486	21.5726	12.191	15.6679	12.354	9.1379
Sobic.001G025800	7.02994	6.33349	5.51566	6.40587	9.09085	10.1831	4.95955	8.71793	8.81541	12.0104	9.16836	7.25475	12.5979	9.12637	8.42718
Sobic.001G025900	1.19659	1.24751	0.469418	1.30732	0.69337	0.469988	0.826591	0.67061	1.20996	1.66619	0.719087	0.673122	0.105864	0.556486	0.609193
Sobic.001G026000	30.2138	28.0209	32.3898	27.9767	25.1154	32.4291	29.4473	19.85	28.1747	25.8953	26.6062	30.2157	36.5232	24.4854	33.9118
Sobic.001G026200	26.1753	20.9197	20.537	24.9698	19.4914	19.1128	22.2146	41.846	23.8535	29.2277	38.4712	27.7476	25.0899	30.4954	25.7892
Sobic.001G026300	1.19659	2.30309	1.64296	0.915124	0.616329	0.62665	1.34321	1.07298	0.77783	1.52734	1.43817	0.448748	1.58797	0.77908	0.710726
Sobic.001G026500	150.171	114.387	113.247	113.345	116.64	107.314	102.704	96.2996	129.206	143.917	109.841	132.081	178.699	115.304	145.09
Sobic.001G026600	28.1198	21.9753	40.37	36.8664	34.8226	18.6428	33.8902	45.8697	37.2494	40.6133	36.8532	39.9385	31.5476	34.6134	37.9731
Sobic.001G026700	13.0129	6.52542	6.68921	8.10539	8.32044	7.83313	8.98918	12.8757	10.5439	10.6914	9.34813	12.3406	17.997	9.68286	12.0823
Sobic.001G026800	12.1154	17.1772	18.19	14.5113	15.4082	19.1128	14.7753	10.1933	17.1987	9.30287	18.6963	12.9389	14.1858	12.7992	7.61492
Sobic.001G026900	41.2822	43.5668	43.0691	44.5796	39.5221	52.3253	37.1966	23.2031	46.1513	37.628	23.9096	40.2377	42.981	27.3791	36.6531
Sobic.001G027600	4.93591	4.12637	2.93386	3.00684	3.23573	7.67646	4.02963	3.62129	2.59277	1.52734	3.77521	4.2631	4.44631	2.78243	3.04597
Sobic.001G027700	1.34616	1.63135	1.52561	1.43805	1.46378	1.56663	2.1698	0.67061	1.03711	1.52734	1.2584	1.64541	0.95278	1.78076	0.91379
Sobic.001G027800	12.5641	20.152	20.0676	24.4469	14.4837	13.003	18.2883	12.8757	12.8774	23.7431	14.7413	37.1713	19.1615	14.8025	31.8811
Sobic.001G028000	40.8335	53.5468	44.9468	39.4811	44.7609	32.7425	43.1894	50.9663	34.311	54.2205	41.5273	49.1379	40.0168	29.9389	47.8217
Sobic.001G028100	3.14104	3.35867	3.28593	2.35318	2.00307	4.54321	1.96315	2.14595	2.59277	2.42985	1.43817	2.91686	2.85834	1.89205	3.4521
Sobic.001G028500	1.34616	4.70214	3.63799	3.39903	2.15715	3.44658	1.96315	1.60946	1.55566	1.18022	2.15726	2.39332	2.43488	1.89205	2.33524
Sobic.001G028700	0.598293	1.91924	0.352064	1.96098	0.924493	0.469988	0.723267	0.938854	0.432128	1.11079	1.79772	0.747913	1.37624	1.00167	1.42145
Sobic.001G028800	1.49573	0.863658	0.586773	2.61464	1.38674	3.91656	0.723267	1.47534	0.864256	1.18022	0.539315	1.86978	0.95278	1.22427	3.55363
Sobic.001G029200	137.607	148.549	140.473	119.097	151.078	149.456	126.055	100.323	128.428	103.928	99.4138	125.425	161.761	92.1541	108.944
Sobic.001G029400	10.0214	7.19715	6.21979	10.4586	7.62707	8.14645	10.3324	7.91319	9.33396	9.0946	12.2245	11.0691	9.10434	8.79248	11.067
Sobic.001G029800	1.19659	0.575772	0.352064	0.522928	0.385205	0.939975	1.34321	0.938854	0.77783	0.62482	0.898859	0.822704	1.05864	0.77908	0.609193
Sobic.001G029900	6.73079	6.8133	6.92392	8.36685	5.39288	6.2665	4.02963	3.88954	5.44481	5.4151	3.41566	8.00267	5.08149	4.78578	5.07661
Sobic.001G030000	13.9103	14.1064	13.6131	11.7659	12.4807	15.3529	12.8122	14.7534	12.0996	10.0665	11.5054	10.9195	10.4806	10.6845	11.9808
Sobic.001G030300	8.67524	11.1316	12.0875	11.6352	10.7858	10.0264	13.0188	15.5581	12.0132	10.2054	14.3817	11.7422	6.88119	14.0234	16.3467
Sobic.001G030400	2.69232	2.11116	2.5818	1.96098	2.23419	1.40996	2.27313	1.74359	2.59277	1.73561	1.07863	1.12187	1.4821	2.33724	2.53831
Sobic.001G031100	31.7095	35.506	30.8642	37.5201	32.4343	35.0924	33.9936	41.3096	34.9159	33.8791	37.2127	36.4234	34.6177	36.9507	39.9022
Sobic.001G031200	12.5641	14.1064	20.0676	17.7796	16.1786	14.0996	14.7753	17.3017	18.3222	15.4816	20.6737	16.4541	14.9269	13.9122	9.64556
Sobic.001G031400	3.14104	6.04561	4.10741	2.48391	5.16175	5.0132	4.23628	7.51083	3.3706	4.23489	5.93247	4.48748	5.92841	4.118	5.07661
Sobic.001G031600	58.9318	58.8247	61.7285	62.0977	64.1752	42.2989	50.2154	57.1359	58.7694	79.0744	74.6053	60.1322	65.6359	53.9791	49.0401
Sobic.001G031700	2.09402	2.87886	1.99503	1.96098	1.6949	1.2533	2.37645	1.07298	1.90136	1.80503	1.07863	1.79499	1.90556	2.33724	3.4521
Sobic.001G031900	40.2352	49.7083	48.5848	36.082	32.6654	39.479	37.5066	27.3609	34.3974	25.8953	24.449	38.6671	24.8781	28.2695	35.6378
Sobic.001G032100	27.8206	32.0513	30.0428	48.3709	40.4466	76.2947	42.6728	87.1793	33.706	59.0108	67.2346	45.7723	41.393	65.5541	25.8907
Sobic.001G032200	4.63677	10.172	6.80656	5.75221	5.85512	8.14645	5.16619	7.37671	5.01268	3.54065	5.7527	4.86143	7.83397	5.89875	5.27968
Sobic.001G032300	1.6453	1.15154	1.05619	1.17659	1.07858	0.62665	1.65318	0.938854	0.864256	1.38849	0.179772	1.19666	1.7997	0.667783	1.31992
Sobic.001G032550	3.8889	2.20713	2.69915	3.79123	3.15868	4.07323	3.51301	5.90137	4.062	3.95719	5.39315	2.99165	2.9642	3.22762	3.55363
Sobic.001G032700	1.34616	0.95962	1.64296	1.96098	2.31123	1.2533	1.65318	1.74359	0.950682	1.38849	1.43817	2.5429	1.05864	1.00167	1.01532
Sobic.001G032800	33.2052	29.8442	32.1551	26.0157	24.345	28.0426	25.6243	26.422	23.4213	26.8672	18.1569	26.2517	26.9954	26.3774	31.1704
Sobic.001G032900	152.714	71.2998	58.6773	84.9758	75.5003	73.6314	72.1201	86.5087	94.4632	163.009	84.6725	78.3065	118.674	100.835	127.321
Sobic.001G033000	3.29061	4.41425	2.46445	3.39903	1.84899	3.13325	2.27313	2.14595	3.62987	2.63813	3.05612	2.84207	1.69383	3.00502	2.13218
Sobic.001G033100	0.598293	2.0152	1.40825	1.30732	0.924493	1.2533	0.516619	2.95068	0.77783	0.347122	1.07863	0.822704	0.95278	0.890378	0.710726
Sobic.001G033200	2.54274	5.5658	4.92889	2.74537	4.00614	5.16986	4.3396	1.87771	3.0249	2.70755	1.79772	4.33789	2.32902	2.22594	3.35056
Sobic.001G033300	37.0941	30.42	23.4709	29.6762	33.1277	32.5858	35.7501	49.3569	48.0526	40.8216	42.4261	43.0798	44.3572	33.3892	44.065
Sobic.001G033400	15.406	15.258	11.7355	10.3278	12.5577	7.83313	10.2291	10.4615	11.1489	12.3575	8.62904	9.4237	17.7852	8.23599	11.3716
Sobic.001G033500	2.09402	4.31829	3.99005	3.39903	3.15868	4.54321	2.5831	2.54832	1.98779	1.24964	1.43817	3.73956	1.90556	3.11632	4.87355
Sobic.001G033900	1.6453	1.15154	2.46445	1.69952	1.3097	2.19328	1.54986	2.54832	1.81494	1.80503	1.79772	1.27145	1.16451	1.66946	1.72605
Sobic.001G034000	1.04701	1.34347	0.821482	0.915124	0.616329	1.40996	1.23989	0.536488	1.46924	0.694244	1.97749	0.59833	1.05864	1.78076	3.04597
Sobic.001G034100	44.4232	32.819	36.8493	28.2381	33.1277	23.1861	31.2038	19.4477	28.6069	27.8392	22.2917	33.4317	46.7921	25.7097	36.4501
Sobic.001G034300	11.9659	10.4599	14.0825	12.9425	14.0985	12.8463	13.9487	10.998	12.3589	18.1198	7.90996	15.1078	12.492	18.4753	21.1187
Sobic.001G034500	60.1284	50.9558	48.7021	55.2997	48.1507	59.5318	49.5955	54.7218	48.3119	58.8025	60.7628	51.5312	67.4356	50.9741	53.5075
Sobic.001G034600	37.6924	26.9653	23.823	32.1601	30.4312	24.4394	36.9899	41.4437	38.6322	32.9766	49.7968	31.5619	37.1584	37.7298	29.7489
Sobic.001G034700	1045.22	1146.07	1088.23	1087.56	851.458	844.411	933.118	1169.14	1106.94	1101.77	1117.28	1044.16	1280.43	1073.02	929.325
Sobic.001G034900	141.197	82.0475	29.8081	321.47	100.847	113.894	118.099	111.992	37.768	263.674	70.2907	192.662	39.064	70.4511	190.982
Sobic.001G035000	2.69232	7.96485	3.75534	4.31416	4.39134	5.32653	2.47977	2.41419	5.70409	5.48453	1.97749	6.73122	6.98705	5.56486	7.81798
Sobic.001G035100	5.38463	17.753	7.39334	16.08	14.0985	18.7995	13.9487	13.0098	4.49413	23.4655	8.44927	16.3793	6.88119	8.0134	16.5498
Sobic.001G035200	27.9702	23.9905	26.2874	21.7015	26.194	19.7395	25.4177	22.3984	22.9028	27.4226	32.8982	28.6451	29.642	28.4921	25.8907
Sobic.001G035300	10.9188	3.74252	8.33217	7.84392	9.78422	3.28991	4.85622	4.69427	5.18554	3.74892	3.05612	6.28247	7.09292	3.22762	3.55363
Sobic.001G035400	100.214	123.311	125.335	128.117	117.411	121.1	142.07	141.096	130.416	128.296	171.862	103.736	121.109	130.774	95.4403
Sobic.001G035450	11.5171	13.7226	17.0164	16.08	18.5669	13.6296	15.6019	21.8619	22.0385	18.6752	21.0333	19.7449	18.4204	12.2427	12.59
Sobic.001G035500	50.2566	42.1273	45.1815	42.6186	45.3772	38.3823	42.2595	38.6271	46.0648	52.346	44.5834	55.4203	57.802	42.0703	54.6243
Sobic.001G035600	343.869	447.663	376.239	309.443	350.306	469.361	311.418	370.981	289.353	284.64	329.701	291.536	311.136	283.14	261.649
Sobic.001G035800	18.3975	15.3539	11.266	19.4791	21.4945	12.533	19.4249	32.1893	18.4951	24.7151	27.3253	20.1189	20.8553	20.2561	23.2509
Sobic.001G035900	3.44018	4.41425	3.05122	2.87611	4.54542	6.2665	2.89307	3.62129	2.67919	2.15216	2.69658	3.14123	2.01142	4.0067	2.33524
Sobic.001G036050	4.93591	4.31829	4.45947	5.62148	7.16482	6.42316	4.95955	3.21893	5.70409	5.83165	3.95498	5.08581	6.45773	4.89708	5.17814
Sobic.001G036300	14.8077	19.4803	13.7305	19.8713	21.8797	17.5462	20.1482	30.3116	18.6679	23.9514	30.9207	16.1549	16.0914	21.5917	21.931
Sobic.001G036700	50.5557	36.2737	35.089	36.8664	44.4527	37.2857	34.2002	31.6528	43.0399	42.3489	31.8196	43.3789	48.2742	34.836	50.1569
Sobic.001G036800	37.842	15.4499	17.0164	15.9493	18.4899	31.1758	16.6351	27.3609	16.3344	19.7165	18.876	20.4928	32.5004	33.7231	38.7853
Sobic.001G036900	65.3635	89.9164	62.1979	82.2305	69.1829	78.6446	79.3527	131.44	85.1292	90.6683	108.043	67.1626	62.6717	107.736	76.4538
Sobic.001G037000	100.364	64.2946	70.9995	85.1066	99.8452	73.0047	80.386	88.3864	101.55	109.482	94.2004	86.01	107.77	89.9281	90.6683
Sobic.001G037100	10.171	14.2983	13.4958	13.0732	14.5608	14.5696	14.2587	8.85205	9.85252	8.40035	9.34813	10.022	7.62224	9.90545	9.7471
Sobic.001G037400	5.23506	13.1468	14.6693	9.54344	17.5654	20.3661	15.4986	19.5818	17.458	12.3575	14.5615	12.2658	8.36329	14.3573	7.91952
Sobic.001G037500	3.29061	3.16675	1.64296	1.69952	1.61786	2.66326	1.54986	2.28007	1.20996	1.66619	1.61795	1.79499	0.846915	2.22594	2.03064
Sobic.001G037800	4.03848	1.82328	1.99503	0.784392	2.38827	2.19328	1.65318	2.28007	1.29638	1.24964	0.719087	2.76728	1.58797	2.44854	1.92911
Sobic.001G037900	35.4488	22.0713	20.4197	25.1006	24.2679	36.0324	26.1409	30.848	30.1625	32.9072	33.7971	30.0661	42.6634	26.7113	29.7489
Sobic.001G038000	10.6197	15.162	10.5619	17.1259	16.3327	14.413	15.4986	17.8382	10.9761	17.0784	16.3592	12.0414	8.0457	11.7975	14.2145
Sobic.001G038050	4.93591	8.63658	2.22974	4.96782	3.69797	3.60324	2.99639	1.34122	1.72851	2.70755	3.23589	4.78664	2.01142	1.89205	5.38121
Sobic.001G038100	4.63677	9.02043	6.57185	6.66733	5.39288	6.57983	6.09611	7.77907	6.48192	4.51259	5.21338	5.53455	6.35187	5.11967	6.19347
Sobic.001G038200	164.83	96.9217	116.768	132.039	125.962	123.607	136.801	174.493	157.64	186.613	159.997	158.558	159.22	217.252	184.078
Sobic.001G038300	234.082	268.406	258.297	226.689	259.474	465.601	297.159	365.482	291.341	273.254	284.219	240.903	212.152	318.087	198.597
Sobic.001G038400	3.29061	8.63658	6.4545	5.09855	5.85512	7.36314	7.74929	5.63312	6.04979	3.67949	7.19087	4.93622	2.9642	6.45524	4.87355
Sobic.001G038500	3.8889	4.70214	3.40328	4.31416	3.62093	10.0264	4.13295	5.76724	3.62987	4.30431	2.69658	7.17996	3.07007	7.34562	3.4521
Sobic.001G038700	3.58976	2.30309	3.52064	0.915124	2.69644	1.56663	1.96315	1.07298	1.81494	1.18022	1.61795	1.49583	3.38766	1.11297	2.53831
Sobic.001G038900	18.2479	21.2076	13.9652	20.002	19.8766	16.2929	17.3584	31.3845	22.3842	26.1036	29.4826	19.7449	27.2072	20.8126	14.7222
Sobic.001G039200	2.99146	4.70214	4.81154	2.61464	2.00307	3.13325	1.44653	2.41419	1.90136	2.15216	2.87635	2.09416	2.75248	2.33724	2.23371
Sobic.001G039300	2.39317	0.95962	2.22974	2.74537	1.77194	2.5066	3.20304	1.87771	2.93847	2.42985	1.79772	2.61769	1.7997	2.11465	3.04597
Sobic.001G039400	9.87183	8.92447	9.74043	8.62832	10.5546	10.0264	10.2291	5.499	7.86473	3.33237	1.43817	12.7145	4.7639	6.56654	12.1839
Sobic.001G039500	33.9531	28.1169	22.5321	27.7152	28.6593	33.3691	28.0008	27.8974	24.8906	29.5054	34.3364	27.5232	40.1226	30.9406	26.0938
Sobic.001G039600	4.33762	3.93444	4.81154	3.92196	5.00767	4.07323	4.95955	4.69427	2.67919	3.33237	3.41566	3.36561	4.97563	3.8954	5.27968
Sobic.001G039700	127.885	116.018	124.396	129.817	154.313	120.473	130.085	250.137	140.874	174.186	185.345	141.58	159.114	159.044	125.798
Sobic.001G039800	97.2226	72.1635	113.717	110.992	128.813	75.198	98.0544	226.264	136.985	143.014	181.21	131.408	141.647	127.88	92.8005
Sobic.001G039900	15.1069	15.162	15.4908	14.9035	11.7873	11.7497	14.982	22.3984	21.52	18.3975	21.9322	18.5482	19.3732	18.1414	19.6973
Sobic.001G040000	2.09402	2.97482	1.99503	1.30732	1.23266	2.03661	1.65318	0.804732	1.72851	1.38849	1.07863	2.39332	2.32902	1.55816	4.06129
Sobic.001G040100	440.493	425.304	476.225	412.852	475.806	495.524	495.851	471.841	446.129	387.735	465.609	391.682	396.568	472.791	337.595
Sobic.001G040200	98.12	84.0627	34.1502	122.104	84.2059	75.3547	94.2314	92.6783	60.8436	200.775	80.5377	120.638	80.8804	75.1256	166.614
Sobic.001G040300	57.7352	42.1273	40.37	46.8021	41.6792	51.8553	45.7725	43.0531	47.8798	43.8068	42.0666	49.1379	50.7091	52.421	46.8064
Sobic.001G040500	45.1711	49.4204	41.4261	45.1026	43.066	52.012	39.0564	51.7711	36.6445	36.0313	38.2914	37.0965	40.0168	37.7298	39.3945
Sobic.001G040600	4.03848	3.26271	3.52064	3.92196	4.62247	5.0132	4.64957	4.42602	4.062	3.88777	3.05612	3.66477	2.9642	5.67616	4.06129
Sobic.001G040800	657.225	478.755	624.326	569.207	545.374	541.739	483.349	455.612	595.904	622.39	375.184	680.825	638.257	654.984	789.007
Sobic.001G041000	9.87183	12.3791	13.3784	12.2888	9.09085	15.5096	9.0925	10.5956	12.186	10.6914	11.1458	16.3045	9.84539	12.6879	17.1589
Sobic.001G041100	16.6026	16.6974	15.2561	18.564	13.4822	16.7629	15.6019	9.92502	13.0503	13.0518	8.44927	19.2962	14.6093	11.3523	20.0019
Sobic.001G041200	19.1454	15.4499	15.4908	16.3415	11.7873	12.3763	11.9856	16.497	12.3589	16.1065	13.8424	20.3432	14.5034	23.595	25.0785
Sobic.001G041300	4.03848	2.30309	2.69915	1.43805	1.6949	2.03661	2.89307	1.2071	1.90136	2.77698	0.898859	1.86978	2.43488	2.89373	1.52298
Sobic.001G041400	26.0257	19.0005	25.5833	32.683	26.1169	14.7263	21.388	41.7119	28.2612	43.0431	38.8307	31.7863	31.3359	42.4042	32.8964
Sobic.001G041500	4.18805	3.74252	3.28593	4.31416	5.624	4.54321	4.13295	4.2919	4.40771	4.09604	5.21338	6.73122	5.08149	2.89373	6.70113
Sobic.001G041600	0.44872	0.767696	1.40825	0.392196	1.23266	0.939975	1.75651	0.402366	0.950682	0.763669	1.2584	1.04708	0.423458	0.77908	1.01532
Sobic.001G041800	2.2436	1.72732	1.17355	2.22244	1.84899	4.22989	3.30636	2.95068	2.16064	2.29101	1.43817	2.5429	3.07007	2.89373	2.8429
Sobic.001G041900	45.3207	37.3292	41.1914	47.1943	45.9935	30.7059	47.3223	41.9802	45.892	69.9798	67.9537	49.1379	73.3641	44.0737	37.6685
Sobic.001G042000	19.5941	35.1221	18.3073	17.5181	17.9506	31.1758	17.5651	18.3747	19.705	19.5083	14.0222	12.0414	17.0442	18.9205	19.6973
Sobic.001G042200	19.5941	31.7634	32.8593	24.9698	27.5037	28.5126	26.4509	24.4102	23.3349	18.7446	19.7749	20.792	15.9855	20.7013	20.1034
Sobic.001G042301	3.44018	2.49501	3.28593	1.83025	2.46531	3.28991	2.68642	2.41419	2.50634	1.11079	2.33703	2.01936	2.64661	2.44854	1.52298
Sobic.001G042500	15.8548	16.5055	19.8329	24.1854	15.1771	20.9928	17.9784	42.7849	30.9404	42.696	38.4712	17.3516	16.9383	34.1682	26.8045
Sobic.001G042800	3.8889	4.12637	4.22476	4.70635	6.0092	8.45978	5.47617	5.499	6.48192	4.51259	5.57292	4.56227	5.61081	3.78411	5.27968
Sobic.001G042901	1.49573	2.0152	1.87767	3.13757	2.31123	2.66326	3.40969	3.75541	1.98779	2.08273	1.43817	4.63706	0.846915	5.11967	6.295
Sobic.001G043100	6.88037	3.93444	4.10741	7.05953	5.624	5.48319	5.06287	2.01183	4.40771	4.92913	6.65155	5.08581	4.55217	5.56486	6.09193
Sobic.001G043200	2.39317	2.11116	3.05122	3.52977	2.38827	1.87995	1.44653	1.87771	2.59277	1.66619	3.23589	1.79499	0.741051	2.33724	2.43677
Sobic.001G043400	8.07695	7.38908	6.33714	5.62148	7.93523	8.7731	9.40247	10.1933	9.24754	7.08129	10.0672	7.03038	8.15156	6.78913	6.39653
Sobic.001G043500	2.84189	4.60618	3.52064	3.52977	3.54389	2.19328	3.71966	5.76724	4.23485	5.83165	3.77521	5.31018	4.02285	4.22929	3.24903
Sobic.001G043601	1.94445	1.24751	3.52064	2.22244	3.62093	2.34994	2.06648	3.88954	2.67919	3.05467	4.31452	2.84207	3.38766	1.78076	2.13218
Sobic.001G043700	5.98293	10.6518	5.98508	8.23612	6.62553	8.61644	5.47617	6.30373	5.79051	7.56726	7.37064	8.15225	3.59939	4.56319	10.5594
Sobic.001G043800	13.4616	14.5862	12.2049	10.8508	11.4791	13.1597	10.849	9.25441	12.2724	7.77553	8.80881	10.9943	11.8568	10.0167	10.5594
Sobic.001G043900	3.58976	3.64656	1.87767	1.43805	1.92603	2.5066	1.13656	2.01183	1.72851	1.52734	2.87635	1.86978	2.75248	2.22594	1.72605
Sobic.001G044000	15.5556	16.9853	23.3536	17.2566	20.0307	14.413	18.7016	13.6804	15.3838	12.0798	21.7524	13.3876	17.5735	11.0184	13.3007
Sobic.001G044100	1.19659	1.05558	1.52561	0.915124	1.54082	0.62665	0.929915	0.67061	0.864256	1.18022	0.719087	0.972287	1.4821	1.00167	0.91379
Sobic.001G044300	2.54274	1.53539	1.52561	2.74537	1.92603	2.66326	1.44653	1.74359	0.77783	3.1241	1.43817	2.84207	1.7997	2.33724	2.23371
Sobic.001G044400	4.4872	2.49501	2.5818	4.31416	2.00307	1.40996	3.30636	2.14595	3.28417	2.49928	6.11224	3.29082	5.82254	2.33724	3.4521
Sobic.001G044500	10.6197	8.44466	9.97513	9.02051	8.70564	7.5198	8.57588	6.16961	7.60545	7.28956	7.73018	10.6204	9.5278	7.12302	8.83331
Sobic.001G044800	59.9788	32.6271	20.3023	34.3825	39.5221	63.2917	40.8129	67.7316	35.953	42.9737	26.9658	40.6117	61.8248	54.4243	77.9768
Sobic.001G045000	181.432	99.8005	116.885	127.594	103.004	54.2052	110.867	121.917	132.318	180.018	160.177	152.2	276.412	153.368	143.973
Sobic.001G045300	1.19659	0.383848	0.704127	0.915124	0.770411	0.783313	0.826591	0.268244	1.72851	1.24964	1.07863	1.49583	2.11729	0.333892	0.609193
Sobic.001G045600	66.8592	104.503	91.6539	96.4803	96.4554	99.9507	95.5746	113.467	91.0926	77.5471	105.166	70.9769	86.4912	61.77	60.2086
Sobic.001G045700	11.6667	10.4599	7.86275	8.75905	9.55309	8.92976	7.12935	8.04732	9.42039	9.16402	7.19087	7.92788	9.63366	5.23097	10.4578
Sobic.001G045800	3.73933	11.7074	11.3834	9.41271	10.4005	6.10984	13.8454	3.62129	7.60545	4.23489	7.37064	8.601	11.2216	5.00837	6.5996
Sobic.001G046000	3.29061	4.03041	3.52064	2.87611	1.6949	5.32653	1.44653	2.41419	1.98779	2.70755	0.539315	3.96394	2.11729	1.00167	4.97508
Sobic.001G046100	18.3975	7.67696	13.2611	11.6352	10.7087	5.95318	5.16619	4.96251	14.0009	4.16546	1.07863	18.5482	4.34044	12.9105	23.1494
Sobic.001G046200	2.69232	4.60618	2.93386	1.17659	2.00307	5.63985	2.1698	1.60946	1.20996	2.01331	0.719087	1.49583	2.01142	2.22594	3.24903
Sobic.001G046300	242.458	254.299	201.146	240.024	232.895	250.347	230.722	309.285	260.314	231.461	230.827	214.053	182.722	262.995	230.072
Sobic.001G046400	69.7011	43.4708	41.1914	73.0792	71.4941	51.2287	76.3563	228.276	147.788	166.966	185.165	89.8991	127.037	109.516	108.741
Sobic.001G046500	1.34616	0.767696	1.05619	1.30732	1.61786	1.09664	1.03324	1.74359	1.03711	2.01331	1.97749	0.972287	1.37624	1.78076	1.21839
Sobic.001G046800	165.428	292.876	352.768	181.195	376.962	321.472	393.767	310.761	372.235	436.818	326.286	321.603	245.817	317.197	328.051
Sobic.001G046900	4.03848	2.39905	0.938836	1.96098	2.46531	180.162	18.7016	3.62129	2.16064	1.66619	2.5168	0.897495	1.90556	2.33724	3.65516
Sobic.001G047000	6.43165	3.93444	6.80656	9.15124	5.93216	6.73649	5.16619	6.84022	7.86473	5.62338	3.41566	7.40434	5.61081	7.23432	9.03637
Sobic.001G047100	25.1283	29.1725	21.5932	23.924	22.0338	22.2461	18.7016	19.85	24.8906	22.077	14.5615	24.8307	20.6436	21.1465	26.8045
Sobic.001G047200	51.9019	38.2889	32.2725	35.4284	41.6022	64.075	39.2631	37.0177	44.9413	32.6295	26.6062	41.2848	34.7235	34.1682	45.4864
Sobic.001G047400	24.9787	31.9554	33.5634	27.4537	29.5838	28.1993	31.5138	28.2997	30.0761	31.241	35.2353	32.0107	34.6177	30.718	22.2356
Sobic.001G047600	125.043	106.134	113.951	117.79	114.791	120.943	114.173	112.26	116.847	149.957	130.874	113.234	157.844	129.216	113.818
Sobic.001G047800	113.975	230.213	231.54	223.552	194.76	203.975	255.417	220.899	188.062	158.357	266.961	133.203	123.12	159.378	110.264
Sobic.001G047900	8.67524	6.04561	10.2098	8.10539	9.63014	6.10984	7.74929	3.88954	6.7412	6.17877	2.5168	8.90016	6.45773	4.22929	8.12258
Sobic.001G048100	35.2993	50.0922	50.5798	53.2079	57.2415	40.7323	56.2082	68.8046	49.1762	54.3593	72.2682	42.631	46.1569	45.8545	31.0689
Sobic.001G048200	20.6411	36.2737	40.8394	35.4284	35.4389	33.2125	33.5803	38.6271	27.4833	31.1021	42.7857	27.5232	25.0899	30.9406	22.134
Sobic.001G048700	38.889	34.3544	41.6609	47.9787	57.5497	43.2389	56.5182	52.844	47.9662	65.7449	70.111	43.4537	43.4044	44.0737	34.0133
Sobic.001G048766	5.08549	4.51022	4.81154	2.48391	1.61786	2.66326	2.47977	1.34122	3.62987	3.54065	0.179772	4.03873	4.44631	2.44854	5.07661
Sobic.001G048832	140.449	128.493	128.738	140.668	130.276	145.696	124.815	108.639	126.7	112.745	114.694	123.63	134.024	112.744	104.578
Sobic.001G048900	42.7779	17.9449	9.0363	49.0245	23.7287	29.7659	21.5947	25.6173	8.64256	47.9028	17.4379	35.0771	9.63366	17.585	43.0497
Sobic.001G049200	26.4745	21.6874	30.0428	28.4996	26.7333	21.3061	23.8678	26.1538	24.1127	24.7151	24.8085	28.4955	23.1843	23.7063	25.0785
Sobic.001G049300	27.5215	20.152	24.8792	24.1854	27.1185	24.2827	25.211	36.347	26.6191	28.8111	39.5498	24.2324	35.4646	22.9272	20.611
Sobic.001G049400	45.4702	52.1074	65.8359	58.9602	62.5574	63.9183	71.1901	51.3687	55.7445	64.773	61.1224	61.7776	50.7091	59.3214	70.4634
Sobic.001G049500	230.193	170.429	192.344	200.804	236.285	145.383	200.552	280.985	235.164	259.161	269.118	242.025	265.19	213.579	220.427
Sobic.001G049600	141.496	84.6385	107.497	92.1661	110.246	78.3313	104.977	142.84	125.663	170.368	140.941	113.01	177.323	132.11	145.293
Sobic.001G049700	13.0129	11.8033	10.4446	10.72	11.4791	7.67646	8.78253	5.09663	9.24754	4.58201	4.13475	16.3045	14.7152	14.246	19.7988
Sobic.001G049800	9.57268	6.33349	5.51566	8.88978	7.3189	6.73649	8.05926	11.2662	8.21043	6.03992	10.6065	7.40434	7.62224	8.56989	8.73177
Sobic.001G050100	56.9874	41.7435	36.4973	30.8528	47.0721	59.5318	31.7204	44.2602	30.0761	40.7521	23.5501	41.3596	52.9322	68.2252	46.4002
Sobic.001G050200	29.9146	34.2584	37.3187	31.5064	31.2787	22.7161	28.6207	29.7751	26.2734	37.0032	26.0669	33.8805	35.888	31.3858	22.6417
Sobic.001G050400	6.1325	8.44466	6.10244	8.23612	9.24493	6.57983	7.74929	9.38854	8.29686	9.85827	8.08973	7.62871	9.21021	7.67951	8.12258
Sobic.001G050500	14.9573	13.8185	16.0776	17.2566	17.2572	21.7761	16.8418	15.424	13.1367	15.4816	12.7638	15.7062	17.4676	16.472	16.3467
Sobic.001G050600	8.07695	14.2983	11.1487	9.67417	8.78268	11.7497	10.4357	8.44968	7.60545	6.17877	7.90996	9.64808	7.30465	8.34729	10.3563
Sobic.001G050700	8.82482	10.8437	8.56688	9.54344	7.01074	11.7497	7.54264	9.38854	9.33396	9.0946	9.70767	8.30183	9.42193	11.241	9.4425
Sobic.001G050800	2.2436	4.12637	2.46445	1.30732	2.46531	3.7599	3.09972	1.74359	1.72851	2.98525	1.61795	2.61769	0.95278	1.89205	1.31992
Sobic.001G051200	218.227	200.273	193.752	204.203	203.928	193.008	189.393	176.907	209.496	246.248	227.771	214.053	283.293	203.563	174.635
Sobic.001G051300	1.04701	3.74252	1.87767	3.00684	1.92603	4.07323	3.09972	1.87771	1.81494	1.04137	1.2584	1.34624	1.27037	1.44686	2.43677
Sobic.001G051400	2.84189	6.33349	4.34212	4.83709	3.46685	6.2665	4.02963	4.42602	3.3706	3.81834	5.57292	3.88915	3.59939	4.45189	4.97508
Sobic.001G051500	13.1624	11.2276	8.44953	15.6878	8.32044	12.533	12.6055	14.8875	12.791	12.7741	14.3817	12.7893	7.62224	17.2511	17.0574
Sobic.001G051600	13.4616	15.258	11.5007	19.8713	9.9383	8.7731	9.19582	8.98617	19.4458	12.0798	10.9661	20.0441	7.19878	9.57156	20.7126
Sobic.001G051700	9.57268	9.88409	9.62307	8.62832	8.16635	9.08643	8.36923	7.64495	7.60545	5.13741	5.39315	6.28247	7.19878	5.67616	8.63024
Sobic.001G051800	68.3549	78.305	56.3302	81.7075	85.2074	69.5582	101.877	144.583	72.0789	109.76	124.042	77.1098	80.2452	79.5775	66.7067
Sobic.001G052000	75.9832	37.7131	32.7419	34.1211	56.0859	161.362	54.245	135.866	47.6205	36.4478	32.8982	59.833	38.5347	86.7005	53.5075
Sobic.001G052200	14.2095	9.21236	8.21482	7.45173	10.4776	6.10984	8.26591	13.0098	10.8896	10.8302	8.80881	11.4431	12.492	10.5732	7.91952
Sobic.001G052400	9.72226	8.73255	7.15863	12.5503	10.2465	10.3397	11.2623	15.5581	10.9761	11.455	16.7188	9.72287	8.36329	13.3557	9.23943
Sobic.001G052700	38.5899	47.7891	45.6509	32.0294	39.7532	41.9856	41.8462	47.7474	36.9902	41.1687	41.3475	33.5065	37.7936	40.2896	38.0746
Sobic.001G052900	589.169	402.561	551.332	723.863	576.267	411.083	558.259	1363.89	804.017	1272.41	1231.8	850.751	975.752	1008.58	686.663
Sobic.001G053000	3.8889	6.8133	5.75037	5.09855	6.62553	4.85654	4.85622	3.88954	5.44481	3.54065	5.39315	4.03873	3.59939	2.78243	4.77202
Sobic.001G053800	36.0471	28.8846	28.2824	31.1142	23.4975	28.6692	25.1077	21.4595	26.5327	30.6856	32.7185	30.9636	22.1257	26.9339	34.4194
Sobic.001G053900	30.6625	35.2181	35.2064	30.5913	28.3511	29.2959	27.7941	26.8244	38.2865	27.7698	26.4264	35.4511	33.6649	28.1582	33.0995
Sobic.001G054200	9.87183	15.162	13.6131	9.02051	12.3266	12.063	10.3324	10.1933	12.2724	8.60863	8.62904	13.3876	12.0685	8.90378	9.84863
Sobic.001G054600	4.63677	7.77293	9.74043	9.02051	7.78115	8.45978	7.43932	3.88954	9.33396	4.37374	4.67407	9.49849	3.81112	6.78913	9.54403
Sobic.001G054700	9.27354	11.0356	10.5619	9.67417	10.0924	16.2929	13.7421	13.2781	12.5317	8.60863	12.584	8.601	8.57502	12.4653	8.63024
Sobic.001G054800	1049.11	833.622	867.485	1114.62	1047.76	636.05	1046.15	1684.04	1319.46	1624.67	1556.1	1232.49	1118.67	1479.59	1424.29
Sobic.001G054900	104.701	108.533	79.8011	87.9827	86.4401	108.41	104.047	132.781	102.933	84.1424	83.2343	72.024	59.3899	102.06	110.162
Sobic.001G055400	3.44018	6.62138	3.63799	2.48391	4.16022	3.28991	3.20304	3.75541	4.32128	4.65144	4.13475	2.61769	2.54075	2.33724	2.53831
Sobic.001G055900	23.483	16.8893	25.2312	33.9903	29.7379	23.1861	22.8346	61.0255	30.1625	44.501	54.8304	38.0688	39.064	45.8545	29.4444
Sobic.001G056100	14.0599	20.6318	24.7618	27.1923	20.8011	11.2797	21.0781	21.5936	26.2734	35.4065	35.7746	21.1659	25.3016	19.1431	17.2605
Sobic.001G056200	25.8762	20.344	17.4858	24.4469	21.8026	22.8727	24.9011	25.4832	24.2856	27.6309	26.786	21.4651	28.7951	26.3774	21.6264
Sobic.001G056300	30.2138	24.1824	24.6445	32.4215	24.9613	29.4526	28.5174	62.2326	33.706	54.2205	49.7968	31.7863	33.1356	65.9992	33.0995
Sobic.001G056601	5.08549	4.70214	6.21979	4.57562	5.85512	7.5198	4.02963	3.48717	4.92626	2.91583	1.97749	5.01102	3.49353	3.45021	4.77202
Sobic.001G056700	33.9531	35.6019	32.0378	44.0567	40.0614	31.9592	32.7537	90.3982	46.5834	61.5795	78.9198	35.6754	40.8637	44.2963	25.3831
Sobic.001G056800	4.63677	9.40428	13.3784	12.8117	11.7873	8.61644	13.8454	10.0591	8.64256	9.85827	13.8424	9.27412	8.15156	10.2393	5.68581
Sobic.001G057100	80.7695	42.3193	39.4311	42.2265	39.6762	52.1686	35.9567	49.491	38.1137	43.9457	28.0444	54.7472	68.9177	57.652	52.086
Sobic.001G057200	43.8249	55.2741	62.55	50.2011	63.0966	53.4219	66.2306	56.3312	57.6459	50.1939	61.1224	42.2571	53.0381	46.8561	38.4807
Sobic.001G057300	231.689	174.747	162.653	245.646	198.997	324.918	213.054	173.554	222.805	186.335	119.009	213.454	148.422	231.943	221.137
Sobic.001G057400	0.747866	2.11116	1.17355	1.56878	1.46378	2.03661	0.309972	0.67061	0.691405	0.347122	0.719087	0.897495	0.95278	0.445189	1.11685
Sobic.001G057600	3.8889	2.20713	1.76032	6.14441	2.92756	2.66326	2.1698	1.34122	0.77783	3.95719	2.5168	5.1606	1.37624	1.66946	6.49806
Sobic.001G057700	15.2565	14.3943	11.9702	16.7337	15.7164	11.4364	14.1554	14.351	13.6552	11.0385	14.0222	15.4818	12.1744	11.6862	15.7375
Sobic.001G057800	30.2138	50.7639	38.727	22.7474	24.9613	28.9826	27.1742	16.7652	25.9277	21.3827	16.3592	23.9332	37.8995	19.6996	35.1302
Sobic.001G058000	39.6369	58.4409	51.8707	51.3777	55.3925	50.7587	53.0051	96.7019	59.0287	61.6489	87.9084	40.5369	44.7807	58.0971	37.8715
Sobic.001G058100	7.17951	8.15677	8.44953	7.19026	4.77655	5.63985	5.37284	3.48717	5.87694	2.91583	2.87635	6.73122	3.38766	3.67281	7.31032
Sobic.001G058200	1.49573	1.82328	2.5818	2.09171	1.3097	2.03661	3.30636	1.60946	1.64209	1.73561	2.87635	1.49583	2.32902	2.22594	1.72605
Sobic.001G058300	42.7779	40.5919	53.279	35.8206	37.2108	32.8991	33.4769	19.1794	36.9902	24.7151	19.9547	39.3402	40.5461	29.1599	46.1972
Sobic.001G058600	2.54274	2.39905	3.40328	2.22244	2.6194	4.22989	2.68642	2.28007	3.19775	2.91583	3.05612	3.51519	2.43488	3.45021	2.63984
Sobic.001G058700	45.6198	38.9606	35.9105	40.5269	44.1445	40.5756	44.016	27.495	33.8788	39.0859	33.9769	39.8638	53.4615	35.2812	29.7489
Sobic.001G058900	46.2181	83.1991	65.3665	54.1231	44.0675	84.4411	54.7617	39.0295	52.6332	34.5734	24.449	47.8664	25.8309	46.1883	71.9864
Sobic.001G059100	62.6712	50.7639	49.4063	57.6528	63.713	64.075	68.917	127.416	85.3021	101.776	135.907	64.3205	100.042	100.39	53.9136
Sobic.001G059400	11.0684	15.162	12.6743	17.7796	18.6439	13.6296	20.4581	23.7396	16.9394	21.4521	25.8871	15.3322	25.1957	15.4703	13.1992
Sobic.001G059600	138.505	111.7	133.432	102.755	168.72	68.3049	133.184	85.7039	149.948	144.819	99.234	117.273	172.982	99.9449	164.584
Sobic.001G059700	412.822	396.515	447.355	265.517	391.061	260.53	405.65	224.386	397.471	318.45	276.129	280.841	411.072	260.769	291.601
Sobic.001G059900	0.44872	0.863658	0.586773	0.522928	0.847452	1.09664	1.03324	1.74359	0.604979	1.80503	0.719087	0.673122	0.846915	0.77908	0.507661
Sobic.001G060100	0.598293	1.72732	0.234709	0.522928	0.770411	0.783313	0.929915	0.536488	0.950682	0.62482	1.07863	0.747913	0.423458	0.667783	1.31992
Sobic.001G060300	8.22652	11.4195	10.2098	8.23612	8.32044	11.4364	9.81577	4.15778	10.4575	6.10935	6.65155	10.2464	7.09292	8.1247	8.42718
Sobic.001G060500	19.4445	11.1316	8.44953	11.7659	12.0184	5.63985	11.7789	10.3274	10.7168	15.8982	14.5615	14.7339	21.8081	18.8092	15.0268
Sobic.001G061101	11.6667	17.5611	11.1487	9.28198	8.32044	9.86974	9.40247	6.84022	8.29686	7.91438	5.7527	9.19933	11.6451	8.79248	14.0114
Sobic.001G061200	44.7224	48.1729	36.2625	45.2333	43.066	47.7821	45.3592	38.8954	42.3485	48.6665	53.7517	33.2821	40.6519	43.2946	37.4654
Sobic.001G061500	387.843	457.931	493.71	593.654	624.726	494.584	563.735	1074.05	668.934	772.694	1072.16	486.891	591.888	615.14	333.635
Sobic.001G061600	11.218	6.62138	7.98011	9.93564	9.24493	4.54321	8.36923	13.0098	9.76609	11.5245	12.9436	13.612	16.3031	15.5816	7.91952
Sobic.001G061700	51.4532	50.2841	48.2327	69.5495	53.6206	60.9417	57.6547	59.9525	59.6337	65.5366	66.5155	54.1489	65.3184	63.8846	46.0956
Sobic.001G061800	55.6412	32.7231	37.9055	37.1279	41.0629	25.066	35.2334	53.1123	46.497	47.764	47.4597	44.8	60.2369	46.7448	46.8064
Sobic.001G061900	26.4745	34.4504	30.3948	37.6508	28.8134	23.3427	33.4769	41.1754	39.4965	42.9737	32.3589	29.4678	28.1599	36.6168	46.2987
Sobic.001G062300	365.407	356.979	505.798	442.267	334.821	160.892	385.398	420.875	388.31	446.468	578.146	495.717	542.767	361.048	417.196
Sobic.001G062500	102.607	121.68	170.986	202.112	154.853	142.72	184.536	174.761	196.878	214.521	279.006	182.117	170.759	188.537	177.174
Sobic.001G062600	201.475	187.222	298.55	294.409	273.727	126.27	238.471	366.689	378.026	491.317	511.451	300.137	324.051	356.151	324.802
Sobic.001G062900	9.42311	6.8133	5.86773	9.15124	7.01074	6.42316	5.57949	7.51083	9.33396	10.2748	8.2695	7.7035	4.97563	11.1297	9.54403
Sobic.001G063100	114.573	99.0328	109.14	123.803	139.984	87.4177	114.896	209.633	144.676	181.128	219.681	123.78	166.101	162.494	90.3637
Sobic.001G063200	6.28207	7.581	8.09746	4.83709	5.70104	4.85654	4.64957	4.2919	5.18554	2.29101	3.23589	3.36561	5.92841	2.33724	1.92911
Sobic.001G063400	12.5641	10.4599	12.5569	9.41271	14.4837	8.92976	12.3989	14.7534	11.8403	12.0798	16.1795	13.7616	17.6794	12.1314	9.54403
Sobic.001G063500	75.5345	90.1084	121.462	113.868	96.0702	86.0077	106.734	148.205	118.317	100.943	148.851	109.046	65.9535	93.4897	126.509
Sobic.001G063600	81.5174	52.5872	59.0293	65.4968	68.3354	38.069	60.3411	78.059	76.9188	110.801	93.1218	73.819	107.664	74.2352	60.9193
Sobic.001G063700	18.6966	18.1368	13.8478	14.9035	18.6439	15.1963	17.4617	17.57	17.8901	18.0503	15.1008	15.4818	12.5979	15.8042	14.4176
Sobic.001G063800	1.94445	4.03041	2.22974	2.87611	2.38827	2.19328	2.47977	2.41419	2.24707	1.24964	0.539315	2.24374	1.69383	2.22594	1.92911
Sobic.001G064000	33.8035	30.9957	32.2725	22.4859	25.0384	24.4394	21.698	23.6055	25.8413	20.0637	19.4153	24.4567	25.4075	21.4804	16.8544
Sobic.001G064200	51.4532	36.2737	44.36	40.9191	43.3741	45.1188	37.9199	33.7987	33.5331	52.9708	29.3028	46.4454	45.6276	37.1733	44.3696
Sobic.001G064300	6.73079	10.8437	7.86275	5.09855	6.47145	8.14645	7.43932	6.03549	5.53124	6.73417	6.65155	7.7035	6.56359	7.23432	5.38121
Sobic.001G064500	799.02	691.79	589.472	555.088	646.76	661.116	624.799	654.515	631.512	989.506	742.457	586.887	815.791	697.277	658.538
Sobic.001G064600	15.5556	11.2276	12.7916	13.5961	12.7118	16.7629	17.2551	36.0788	24.8906	24.2985	26.4264	18.3987	16.9383	25.9323	25.2815
Sobic.001G064800	39.0386	39.3444	41.7782	39.8733	39.9073	24.4394	33.2703	60.2208	35.7802	43.668	45.4822	36.5729	52.6146	31.3858	31.6781
Sobic.001G064900	25.1283	38.7687	32.6246	33.9903	31.6639	37.2857	32.4437	23.2031	26.3598	25.8259	22.2917	32.4594	29.1127	23.1498	24.7739
Sobic.001G065000	45.4702	38.0969	54.8046	47.8479	46.5328	67.9915	49.9054	35.1399	47.7069	45.1259	44.4036	43.9025	48.9094	49.7499	45.588
Sobic.001G065100	26.3249	36.1777	31.0989	37.3894	33.4358	45.1188	32.3404	23.2031	29.9897	28.3252	32.8982	26.1769	25.0899	28.0469	20.408
Sobic.001G065500	2.54274	3.26271	2.5818	0.522928	2.46531	8.14645	1.34321	4.15778	2.41992	0.971942	1.97749	1.27145	2.32902	2.00335	2.23371
Sobic.001G065700	63.419	54.2186	53.8657	59.8753	54.2369	73.4747	54.6583	27.8974	48.6576	42.5572	34.6959	60.5061	55.2612	39.2879	51.3753
Sobic.001G065800	2446.87	1694.59	1647.31	2430.31	2075.72	988.227	1804.34	3621.83	2271.96	4245.16	3009.74	3504.42	4365.43	2266.57	5257.44
Sobic.001G066000	52.7993	118.513	108.788	105.631	122.726	60.9417	82.3491	162.958	113.218	132.254	195.592	104.035	139.635	80.8018	63.9653
Sobic.001G066100	16.6026	10.7477	9.38836	10.3278	15.8705	10.6531	10.4357	18.6429	13.8281	15.6899	18.3367	14.0608	17.3618	14.8025	12.3869
Sobic.001G066300	7.77781	8.54062	8.80159	8.49758	9.9383	8.45978	8.05926	5.90137	7.95115	7.56726	8.44927	6.35726	8.36329	7.45691	5.48274
Sobic.001G066500	5.53421	7.29311	7.98011	3.39903	4.54542	5.48319	2.5831	2.54832	4.062	4.23489	6.11224	5.1606	4.02285	5.67616	3.1475
Sobic.001G066700	59.3806	53.8347	71.1168	77.2626	82.434	65.4849	78.9394	128.086	95.4139	102.332	121.526	84.3646	78.6573	96.606	68.5343
Sobic.001G066900	5.38463	14.0105	9.27101	9.54344	10.2465	2.66326	10.849	4.15778	8.90184	6.10935	9.88745	8.30183	14.9269	8.1247	9.64556
Sobic.001G067000	6.43165	3.45463	4.92889	5.62148	5.624	5.63985	4.54625	10.998	5.44481	5.90108	5.21338	5.53455	5.18736	9.12637	6.39653
Sobic.001G067100	108.59	105.078	86.8424	111.907	81.7406	91.9609	87.102	74.1694	102.933	95.5974	91.5038	117.796	118.674	107.402	115.239
Sobic.001G067200	8.97439	9.11639	9.97513	8.36685	7.24186	6.89315	7.23267	5.63312	7.4326	7.42841	7.0111	7.03038	8.36329	6.90043	6.80266
Sobic.001G067300	88.0986	52.4912	73.1119	92.0354	81.0472	55.1452	64.2674	98.982	96.5374	137.877	109.661	99.248	115.71	118.865	102.852
Sobic.001G067400	2.39317	2.97482	3.63799	3.79123	3.77501	1.87995	3.51301	3.75541	3.54345	3.74892	3.05612	3.06644	4.44631	3.11632	1.31992
Sobic.001G067500	9.42311	15.066	7.86275	6.01367	7.55003	8.30311	11.0557	12.7416	8.55613	8.95575	10.247	7.03038	7.93983	12.7992	10.0517
Sobic.001G067601	52.6498	56.6176	45.8856	44.9718	43.6823	53.1086	44.1193	44.1261	44.2499	48.25	44.5834	44.5756	56.3199	35.5038	42.4405
Sobic.001G067800	0.897439	0.863658	2.34709	2.09171	2.38827	1.09664	2.47977	0.804732	1.72851	2.29101	1.43817	3.81436	0.846915	1.89205	4.06129
Sobic.001G067900	102.158	119.761	139.065	118.313	111.478	131.127	122.955	102.469	124.28	103.304	110.2	96.1816	101.418	113.301	98.0801
Sobic.001G068500	2.69232	2.0152	1.76032	0.261464	2.23419	0.313325	2.47977	0.67061	1.46924	0.62482	0.359543	1.7202	2.75248	0.667783	1.62452
Sobic.001G068700	43.9745	57.0974	47.5286	38.3045	41.0629	41.3589	45.8758	23.3372	44.4228	35.9618	35.7746	44.2764	63.8363	38.5088	39.5976
Sobic.001G068901	237.522	106.806	107.731	157.401	89.1365	74.4147	88.6519	80.7414	167.579	192.583	46.0216	202.011	181.134	228.493	286.829
Sobic.001G069200	8.52567	7.38908	7.7454	7.19026	8.08931	9.86974	7.74929	9.52266	8.12401	9.3723	8.62904	8.75058	10.6923	7.45691	8.12258
Sobic.001G069400	6.28207	4.99003	3.28593	4.70635	4.69951	5.79651	3.92631	3.75541	5.01268	5.4151	2.15726	6.50684	5.92841	5.11967	7.10726
Sobic.001G069600	3.73933	3.45463	4.34212	4.70635	4.16022	2.97659	3.09972	2.28007	3.62987	2.22158	0.719087	4.2631	2.22315	4.118	4.77202
Sobic.001G069700	50.8549	56.4257	68.3003	65.6275	70.7237	52.7953	91.5449	129.025	112.094	76.7834	185.345	47.5673	71.8819	91.375	42.0343
Sobic.001G069800	333.997	296.235	282.355	229.696	304.775	226.377	318.134	271.06	341.035	252.011	303.814	229.834	408.954	256.985	196.262
Sobic.001G069900	19.7437	27.733	23.1188	23.401	24.6531	20.9928	22.7313	33.6646	25.1498	23.4655	31.1005	21.8391	25.3016	22.9272	21.0172
Sobic.001G070000	703.891	695.149	782.051	862.832	792.059	625.867	791.254	1020.67	946.187	981.661	1142.99	840.056	1098.34	772.625	681.383
Sobic.001G070100	24.3804	10.4599	13.3784	11.6352	13.9444	3.60324	11.4689	8.44968	8.46971	10.0665	13.3031	16.7532	22.0198	8.90378	8.73177
Sobic.001G070200	105.3	76.7696	70.4127	90.9895	85.8238	51.8553	101.154	119.1	139.404	163.009	144.536	109.42	157.632	129.105	116.153
Sobic.001G070300	23.0343	15.9297	13.2611	13.9883	14.6378	13.943	17.875	19.85	25.1498	21.7993	11.5054	21.9138	16.9383	20.0335	25.6877
Sobic.001G070600	8.3761	6.14157	6.21979	5.75221	5.85512	4.85654	6.9227	6.43785	6.39549	6.2482	9.70767	5.60935	6.77532	6.23264	6.90419
Sobic.001G070800	64.9148	48.2689	60.4376	67.4577	69.1059	52.3253	54.1417	120.307	76.1409	94.9032	92.7622	71.2761	70.6116	92.2654	86.8101
Sobic.001G070900	2.54274	1.82328	4.10741	4.83709	3.0046	2.66326	4.3396	4.56015	2.76562	3.95719	5.03361	2.16895	3.91698	3.33892	2.94444
Sobic.001G071100	17.9488	17.0812	15.8429	19.6098	13.2511	15.0396	15.1886	12.2051	14.9516	14.6486	14.0222	18.1743	19.1615	15.4703	16.5498
Sobic.001G071300	8.97439	9.21236	9.38836	5.62148	9.16789	5.48319	5.57949	6.03549	7.69188	6.59532	5.39315	9.27412	5.92841	7.01172	7.71645
Sobic.001G071400	16.3035	15.162	18.542	18.041	16.4098	12.533	18.495	25.4832	23.5078	25.1316	21.5726	20.418	22.5491	24.9306	14.113
Sobic.001G071600	1.49573	1.53539	0.352064	2.61464	1.07858	0.939975	1.44653	2.01183	1.20996	2.91583	1.43817	1.94457	2.11729	1.22427	1.82758
Sobic.001G071800	4.63677	2.59098	9.62307	5.75221	6.31737	5.48319	3.30636	3.35305	3.28417	4.51259	3.59543	6.8808	3.07007	3.00502	10.9655
Sobic.001G071900	3.58976	2.30309	3.75534	3.6605	4.16022	3.60324	1.96315	1.2071	1.81494	3.1241	0.179772	3.06644	1.7997	2.33724	1.42145
Sobic.001G072000	2.2436	4.7981	3.75534	2.48391	3.46685	5.95318	3.92631	4.2919	3.45702	4.51259	3.23589	2.61769	2.75248	4.78578	4.46742
Sobic.001G072500	20.6411	18.8086	22.4147	21.963	23.5746	19.1128	18.8049	30.7139	22.2978	24.7845	38.1116	22.9609	31.1241	22.8159	20.0019
Sobic.001G072600	10.9188	10.7477	14.4346	10.9815	15.7934	14.2563	17.7717	11.4004	13.7417	10.8302	10.247	12.4901	7.09292	13.3557	12.1839
Sobic.001G072700	32.3078	26.7734	29.6907	36.605	32.2802	27.5726	27.6908	32.8599	33.706	36.6561	35.0555	36.7225	44.2513	36.2829	39.293
Sobic.001G072800	6.58122	13.1468	13.4958	12.2888	10.7858	12.8463	10.0224	11.9369	8.90184	8.12266	9.88745	8.00267	6.98705	8.45859	10.1532
Sobic.001G073000	10.3205	14.2024	14.904	11.8966	14.7148	12.8463	10.7457	8.85205	10.6303	9.51114	5.93247	14.2103	11.5392	9.46026	10.4578
Sobic.001G073150	1.79488	2.39905	1.64296	2.22244	2.08011	1.72329	1.44653	1.47534	1.98779	1.38849	3.41566	1.27145	1.90556	1.55816	1.92911
Sobic.001G073600	33.654	60.8399	49.7583	36.3435	35.9782	44.0222	43.706	38.3589	42.2621	29.5748	31.8196	35.8998	40.8637	37.2846	50.2585
Sobic.001G073700	450.814	228.486	224.03	276.106	320.414	190.032	308.318	399.683	508.269	510.547	532.664	369.319	545.096	431.388	414.962
Sobic.001G073900	9.87183	7.581	11.3834	8.10539	7.78115	11.7497	6.09611	3.48717	7.95115	6.52589	4.49429	11.5179	5.39909	7.01172	11.6762
Sobic.001G074000	4.78634	7.67696	4.22476	4.83709	5.00767	6.10984	6.61273	7.64495	7.7783	4.23489	6.11224	6.35726	5.61081	5.78745	5.38121
Sobic.001G074100	8.52567	8.06081	6.21979	7.19026	5.54696	13.6296	7.02602	6.84022	8.90184	10.7608	3.95498	7.10517	7.19878	12.1314	9.23943
Sobic.001G074200	10.171	11.8033	11.266	11.6352	11.4021	9.71308	8.78253	5.76724	9.93894	7.70611	6.29201	14.2851	9.63366	9.79415	13.0977
Sobic.001G074400	168.27	140.201	135.427	135.046	181.971	145.853	152.816	170.603	230.324	243.61	225.973	156.463	286.363	181.748	169.965
Sobic.001G074700	177.693	211.98	196.451	161.062	168.104	228.571	222.146	106.627	157.554	130.171	113.796	139.112	143.446	130.44	156.36
Sobic.001G075000	12.265	11.7074	9.62307	11.1122	8.39748	8.30311	7.33599	8.98617	7.60545	8.05323	7.73018	9.49849	10.904	5.34227	5.9904
Sobic.001G075300	10.4701	14.1064	14.1999	13.7269	11.0939	10.3397	13.9487	9.38854	13.6552	10.6219	7.90996	15.2574	14.3976	11.4636	11.6762
Sobic.001G075400	1.19659	0.767696	0.704127	1.69952	1.23266	1.72329	1.85983	1.87771	1.90136	2.01331	1.61795	1.79499	1.16451	2.11465	1.21839
Sobic.001G075600	17.7992	36.2737	26.2874	31.7679	39.5221	44.0222	35.7501	46.6744	33.6196	30.6162	46.7407	26.5509	15.1386	24.9306	19.1896
Sobic.001G075800	0.598293	1.05558	0.469418	0.915124	0.847452	0.783313	0.619943	1.47534	0.77783	0.833093	1.43817	1.04708	0.317593	0.556486	0.507661
Sobic.001G076000	73.59	60.552	70.7648	73.8636	85.8238	65.3283	74.0832	106.225	84.8699	125.589	97.9756	87.3562	110.205	97.719	82.1396
Sobic.001G076100	21.5385	28.8846	23.7056	21.4401	24.8843	22.5594	22.9379	31.1163	19.1001	15.9676	25.8871	16.6785	25.5133	27.9356	15.1283
Sobic.001G076400	66.8592	49.8043	49.4063	53.6001	56.3941	74.5714	54.865	53.5147	61.1893	58.5942	54.1113	62.002	67.4356	55.8712	54.1167
Sobic.001G076600	4.03848	1.53539	2.22974	4.31416	2.15715	2.5066	2.78974	5.63312	3.88915	4.51259	6.29201	4.03873	6.66946	5.00837	2.74137
Sobic.001G076700	14.8077	4.89406	8.80159	8.10539	8.47452	7.20648	10.849	13.0098	11.1489	17.2173	10.247	12.6397	13.7624	10.7958	14.6206
Sobic.001G076800	20.342	17.4651	16.7817	14.3805	13.7904	12.6897	18.185	20.2524	24.5449	18.2586	19.4153	10.5456	22.4433	23.595	19.7988
Sobic.001G076900	1.94445	1.53539	3.28593	4.57562	2.54236	2.5066	3.51301	3.88954	1.98779	2.98525	1.2584	2.46811	2.85834	2.00335	3.35056
Sobic.001G077000	195.791	185.495	194.456	176.227	174.19	163.242	207.888	150.485	178.987	170.02	201.344	170.449	210.564	144.241	154.227
Sobic.001G077200	18.9958	18.7126	18.4247	13.7269	19.6455	15.9796	20.2515	9.65678	19.8779	11.3856	11.3256	14.1356	18.5263	15.8042	18.4789
Sobic.001G077300	10.0214	5.94965	5.28095	7.45173	8.08931	14.2563	6.81938	6.16961	6.30907	12.3575	7.90996	7.85308	11.0099	7.9021	8.52871
Sobic.001G077400	11.5171	18.7126	17.7205	17.5181	17.4883	23.3427	19.1149	16.8994	15.643	15.1345	16.1795	12.9389	13.3389	16.3607	17.6666
Sobic.001G077500	39.1882	32.915	29.3386	37.1279	32.8195	30.7059	34.5102	52.3076	41.3979	53.9428	49.2575	38.9663	43.1927	52.7549	34.0133
Sobic.001G077700	4.93591	6.71734	3.16857	9.8049	5.70104	17.8595	10.1257	10.1933	2.67919	3.19352	1.43817	4.78664	2.9642	9.68286	7.91952
Sobic.001G077900	12.4146	19.9601	22.5321	16.9952	18.9521	20.8361	23.4545	23.4713	19.1001	18.3975	21.7524	16.7532	14.08	21.3691	19.4942
Sobic.001G078100	13.7607	22.9349	13.6131	17.6488	16.1786	14.5696	12.0889	12.2051	16.248	11.455	15.9997	13.9112	14.821	10.2393	11.2701
Sobic.001G078200	6.43165	5.94965	5.51566	5.49075	4.54542	11.2797	4.7529	4.42602	4.92626	4.92913	7.0111	7.03038	4.65803	8.1247	5.78734
Sobic.001G078300	1.19659	0.863658	1.17355	1.30732	0.69337	1.72329	1.23989	1.47534	1.29638	0.902517	1.07863	0.299165	1.69383	1.11297	1.31992
Sobic.001G078400	46.3677	38.8646	46.003	40.7884	48.3818	37.9123	46.5991	38.8954	49.0033	55.9561	56.6281	44.0521	52.0853	46.2996	39.496
Sobic.001G078500	21.8377	28.6926	28.6345	27.323	26.6562	27.4159	25.1077	18.3747	25.0634	24.7845	25.7074	24.9803	26.8896	23.1498	20.7126
Sobic.001G078600	9.12396	8.15677	5.04624	7.321	7.93523	6.57983	6.30276	8.5838	8.64256	9.78884	4.31452	9.94724	8.57502	9.57156	9.64556
Sobic.001G078800	32.9061	52.8751	47.5286	38.1738	51.2323	45.2755	47.9423	47.7474	40.3608	44.1539	55.1899	34.3292	44.2513	37.8411	33.8102
Sobic.001G078900	66.7096	32.7231	34.5022	55.6919	47.8425	68.1482	45.4625	48.1498	35.7802	80.2546	43.5048	71.2013	49.227	72.8997	71.3772
Sobic.001G079100	47.4147	26.9653	28.0477	41.1806	45.6083	36.8157	34.0969	55.9288	47.8798	60.3298	63.819	53.5506	54.626	58.431	44.1665
Sobic.001G079200	153.761	104.215	138.948	139.491	181.509	99.4807	145.48	213.79	176.395	227.157	247.186	150.555	210.458	154.035	97.9786
Sobic.001G079300	1.49573	0.863658	0.704127	0.784392	0.770411	1.09664	0.516619	0.402366	1.46924	1.11079	0.539315	1.04708	0.423458	0.556486	0.507661
Sobic.001G079500	59.5301	57.1934	45.6509	46.8021	54.0058	49.3487	50.0088	34.8717	59.2015	57.9694	31.8196	62.5255	76.2224	38.3975	65.2852
Sobic.001G079700	8.82482	5.46984	11.7355	10.3278	9.55309	10.8097	10.7457	11.2662	7.86473	8.74748	10.7863	7.17996	8.68088	9.90545	8.93484
Sobic.001G080100	6.1325	7.29311	7.86275	10.9815	6.9337	7.5198	9.0925	4.82839	6.39549	8.88632	6.83133	8.00267	5.61081	8.90378	9.95016
Sobic.001G080200	36.9446	55.658	54.1004	58.1758	72.0334	63.7617	67.4705	81.5461	79.8572	78.033	109.661	51.3816	49.8621	66.1105	56.9596
Sobic.001G080300	141.347	102.2	113.247	112.299	113.25	42.4555	79.8694	105.42	117.02	138.363	106.605	99.4724	147.998	71.3415	79.2967
Sobic.001G080600	5.68378	7.00523	4.69418	6.79807	7.16482	7.5198	7.85261	12.6075	7.86473	12.9824	11.8649	8.97495	10.163	12.0201	10.1532
Sobic.001G080700	80.7695	90.3962	102.685	95.3037	96.7636	82.5612	91.8549	88.3864	97.8338	97.6802	102.65	87.0571	95.4897	82.026	69.8542
Sobic.001G080800	8.52567	7.10119	6.57185	5.36001	5.08471	5.79651	6.40608	6.43785	8.55613	8.5392	6.47178	8.82537	10.0571	6.90043	9.7471
Sobic.001G080900	3.29061	2.20713	5.04624	5.36001	4.54542	3.91656	4.54625	3.62129	3.88915	6.17877	4.67407	4.71185	5.08149	5.45356	4.56895
Sobic.001G081000	1.79488	3.83848	5.51566	3.00684	3.62093	3.60324	2.37645	2.41419	2.33349	2.49928	2.15726	2.91686	3.49353	2.22594	2.94444
Sobic.001G081100	53.3976	55.562	49.2889	50.3318	50.1537	39.479	42.3628	75.6448	82.9686	96.8471	72.2682	59.9826	81.9391	75.6821	78.789
Sobic.001G081200	10.7693	9.40428	12.3222	13.7269	17.2572	15.6663	17.875	16.6311	11.9267	12.8435	17.7974	13.986	18.5263	14.9138	11.1685
Sobic.001G081300	0.598293	0.191924	0.234709	0.784392	0.847452	0.62665	1.54986	1.60946	1.55566	0.971942	1.2584	1.49583	1.05864	0.667783	0.91379
Sobic.001G081400	18.3975	13.8185	16.547	19.0869	17.9506	20.0528	20.3548	25.349	20.3964	20.7579	22.2917	14.9583	17.7852	19.2544	15.2298
Sobic.001G081600	58.184	63.239	68.8871	84.0607	68.5666	43.7088	57.9647	72.8282	66.6341	82.3374	89.3466	72.2484	69.2353	62.6603	83.1549
Sobic.001G081700	88.5473	52.7791	39.6658	58.9602	44.3757	43.0822	50.3187	101.262	58.2509	89.4881	59.6842	78.6056	76.2224	93.8235	109.858
Sobic.001G081800	13.0129	9.40428	8.33217	12.5503	10.3235	20.8361	12.9155	25.4832	15.4702	15.6899	19.7749	9.19933	7.7281	9.90545	8.93484
Sobic.001G081900	55.7908	44.9102	41.4261	72.1641	49.3063	43.8655	62.4076	132.378	69.3998	87.3359	98.8745	60.3566	51.9794	95.2704	52.7968
Sobic.001G082000	7.62823	7.581	4.69418	8.23612	6.85666	7.36314	7.12935	7.91319	6.82762	7.98381	6.83133	5.60935	5.61081	7.23432	6.90419
Sobic.001G082100	9.12396	15.162	11.266	7.45173	10.0153	17.5462	8.57588	7.10846	9.76609	6.94244	5.57292	7.47913	7.62224	6.34394	9.34097
Sobic.001G082200	114.124	109.877	128.034	127.725	180.584	67.3649	117.479	226.532	172.505	207.371	242.872	148.162	270.907	136.784	102.852
Sobic.001G082300	21.8377	27.4451	19.8329	15.9493	17.4883	23.1861	18.0817	26.2879	22.0385	27.4921	24.8085	25.7282	29.0069	25.2645	19.6973
Sobic.001G082400	206.261	244.031	249.144	265.778	201.077	242.67	197.969	304.323	301.02	388.707	369.79	380.613	378.571	445.634	426.943
Sobic.001G082600	48.1626	32.5311	33.094	33.3367	44.6068	22.5594	35.5434	39.2977	44.5956	37.7669	51.0552	32.3098	70.3998	29.9389	30.1551
Sobic.001G082900	13.9103	12.571	12.2049	16.4722	11.9414	8.7731	9.29915	7.64495	11.7539	12.9824	11.6852	13.0885	14.2917	10.3506	13.7069
Sobic.001G083000	27.0727	22.5511	24.6445	18.564	16.1786	11.593	15.9119	17.8382	19.3593	31.727	18.5165	23.1105	21.3846	14.8025	18.6819
Sobic.001G083100	1.94445	2.49501	2.81651	2.48391	1.23266	4.54321	1.65318	1.87771	2.41992	1.45791	2.15726	2.99165	2.43488	1.78076	2.43677
Sobic.001G083200	172.009	120.24	136.835	202.504	160.785	160.266	149.406	223.715	173.024	221.88	246.647	180.172	173.194	227.714	165.294
Sobic.001G083300	0.897439	1.05558	1.2909	2.35318	1.6949	3.60324	3.82298	1.74359	2.24707	1.52734	3.41566	1.34624	2.9642	2.33724	2.03064
Sobic.001G083400	21.6881	19.4803	24.5271	21.963	20.57	14.2563	19.3216	18.7771	18.2358	21.105	16.8985	24.5315	21.2788	19.1431	20.8141
Sobic.001G083500	103.355	84.9264	83.9085	87.5905	78.5819	71.9081	75.6331	110.651	126.873	97.7496	116.312	71.7248	80.3511	110.407	93.2066
Sobic.001G083600	5.38463	7.00523	5.98508	6.66733	9.09085	8.7731	7.54264	7.10846	5.53124	5.62338	4.49429	7.55392	4.23458	4.0067	9.34097
Sobic.001G083800	6.28207	10.5558	8.68424	4.44489	7.01074	14.2563	6.61273	3.21893	6.04979	3.1241	4.85384	5.38497	4.97563	4.89708	6.5996
Sobic.001G083900	0.299146	0.575772	0.352064	1.04586	1.3097	3.44658	1.44653	2.68244	0.691405	0.763669	1.43817	1.04708	0.95278	0.77908	1.31992
Sobic.001G084000	2.54274	3.45463	4.45947	3.6605	4.77655	4.38655	3.51301	2.41419	3.19775	3.95719	3.05612	2.69249	2.01142	2.22594	2.74137
Sobic.001G084100	1262.25	912.695	1202.3	848.451	977.035	963.475	949.753	538.768	1170.63	674.25	308.668	1011.55	700.611	944.802	1303.57
Sobic.001G084400	47.1156	41.6475	52.5748	66.5426	36.5175	46.8421	43.6027	56.063	66.3749	90.2517	68.8526	59.0851	55.473	79.9114	69.0419
Sobic.001G084700	4.03848	2.39905	5.63302	3.92196	3.54389	2.97659	3.09972	4.96251	2.16064	4.65144	1.2584	2.61769	2.11729	2.22594	2.8429
Sobic.001G084900	40.6839	41.9354	37.2014	34.1211	30.2771	37.4423	36.9899	37.9565	39.7558	34.2957	30.9207	37.5452	43.2986	34.0569	41.1206
Sobic.001G085000	20.7907	13.3387	15.9602	16.7337	17.9506	14.7263	17.0484	24.5443	14.6924	20.8967	23.7299	16.4541	27.1013	18.0301	15.3314
Sobic.001G085100	49.8079	38.3848	43.8906	34.3825	35.2848	31.6458	31.4105	25.2149	34.9159	39.7802	23.7299	47.0437	52.0853	35.2812	53.9136
Sobic.001G085200	5.98293	7.67696	5.28095	7.19026	7.93523	5.63985	7.33599	16.7652	10.6303	10.4137	13.6627	6.8808	9.95126	9.34897	8.42718
Sobic.001G085300	6.28207	9.78813	5.63302	5.09855	6.0092	11.9064	7.02602	7.10846	5.96337	3.54065	4.13475	5.1606	3.17593	3.78411	4.97508
Sobic.001G085400	260.407	293.644	226.142	270.223	247.841	296.249	274.635	385.869	288.834	302.968	309.747	228.487	229.832	324.765	304.597
Sobic.001G085500	7.47866	9.78813	9.97513	6.9288	7.16482	10.0264	8.47256	5.09663	6.22264	4.37374	2.69658	8.37662	6.246	6.56654	6.70113
Sobic.001G085600	24.8291	35.0261	34.8543	26.5386	30.6624	31.6458	31.4105	47.0768	31.891	34.3651	43.8643	24.7559	36.4174	28.4921	21.931
Sobic.001G085700	15.7052	13.3387	15.4908	12.1581	17.6424	11.2797	19.5282	12.7416	14.6059	16.9396	13.3031	14.2851	16.9383	18.364	17.6666
Sobic.001G085800	0.897439	3.26271	2.93386	1.96098	3.23573	4.38655	3.20304	2.01183	1.90136	1.59676	1.2584	2.46811	1.69383	1.89205	3.1475
Sobic.001G085900	15.2565	16.1216	19.2461	19.2176	18.798	19.7395	23.8678	21.0571	20.2236	25.5482	23.5501	17.4264	18.6321	20.7013	14.2145
Sobic.001G086000	7.17951	9.50024	9.27101	13.4654	12.0955	17.8595	12.9155	9.7909	12.6181	10.3442	9.70767	13.7616	7.30465	13.467	12.2854
Sobic.001G086200	180.684	130.412	170.399	157.009	165.561	176.715	164.698	128.623	188.84	134.753	117.75	180.247	113.91	189.428	224.183
Sobic.001G086300	14.9573	14.2024	9.62307	15.6878	13.0199	14.413	11.2623	13.5463	13.8281	14.1626	10.247	10.9943	12.8096	16.0268	16.1436
Sobic.001G086600	23.483	25.0461	21.0065	23.5318	20.7241	28.8259	19.9415	11.5345	17.6308	20.3414	16.3592	21.9886	20.0084	19.9222	18.885
Sobic.001G086800	113.077	259.481	364.034	177.273	211.555	105.591	226.073	163.495	196.1	113.578	202.962	130.66	149.586	86.5892	121.636
Sobic.001G086900	16.453	15.6418	17.3685	12.5503	15.2541	11.123	12.7088	13.4122	13.7417	19.0917	12.2245	13.4624	17.6794	9.79415	12.8946
Sobic.001G087000	1.34616	1.91924	1.76032	1.83025	1.3097	2.66326	1.96315	2.01183	1.29638	0.833093	1.07863	1.19666	1.27037	2.44854	1.82758
Sobic.001G087100	72.8421	45.2941	40.6047	44.4489	42.8348	40.1056	42.4661	79.1319	54.3617	64.2176	53.0327	65.592	72.3054	69.3382	59.0918
Sobic.001G087400	87.2012	93.467	90.715	75.4324	81.3554	163.242	82.7624	104.213	84.5242	81.5043	68.1335	79.6527	57.2727	95.2704	89.9576
Sobic.001G087600	11.9659	11.0356	8.21482	11.5044	14.946	9.39975	14.8786	19.3136	11.0625	14.9957	17.7974	10.6952	9.42193	13.1331	7.00572
Sobic.001G087700	24.2309	25.334	22.4147	25.362	31.895	25.6927	24.9011	43.1873	26.9648	18.4669	35.5948	26.0274	32.2887	34.836	24.6723
Sobic.001G087900	34.701	35.6979	50.8145	30.9835	38.2894	33.9958	32.237	25.0808	32.496	27.4226	21.5726	37.3208	28.901	26.6	30.3581
Sobic.001G088000	8.07695	8.25274	5.28095	5.22928	7.24186	8.14645	9.19582	17.57	9.85252	10.2748	14.7413	4.71185	7.30465	8.0134	5.9904
Sobic.001G088100	106.795	76.0979	75.811	75.6939	72.7268	76.7646	72.1201	71.7552	66.5477	95.2503	74.066	83.3923	115.604	77.7968	80.0074
Sobic.001G088200	35.748	56.9055	52.9269	34.644	43.3741	43.5522	45.3592	24.9467	38.8915	21.5216	26.0669	41.6587	36.735	24.4854	34.724
Sobic.001G088300	14.2095	13.8185	14.3173	9.67417	13.5592	8.92976	9.60912	13.144	12.186	9.99712	8.80881	13.0137	9.21021	6.01005	8.02105
Sobic.001G088400	3.8889	4.51022	3.63799	4.31416	4.77655	5.32653	5.26952	6.84022	5.09911	5.13741	5.93247	4.03873	4.86976	6.45524	3.35056
Sobic.001G088800	3.29061	4.41425	3.40328	3.13757	3.38981	3.28991	3.92631	3.48717	2.59277	2.77698	2.69658	2.46811	3.59939	2.67113	3.04597
Sobic.001G088900	4.33762	2.39905	2.93386	2.61464	1.92603	4.85654	5.16619	3.48717	3.0249	2.49928	3.95498	2.5429	3.2818	2.22594	2.13218
Sobic.001G089000	123.398	147.782	109.609	93.8656	108.012	140.996	123.265	61.0255	113.131	86.0168	71.1896	124.453	107.452	107.179	124.682
Sobic.001G089100	1663.4	1241.75	1430.67	1567.74	1914.78	957.051	1863.14	2959.67	2138.6	2283.65	3378.63	1805.84	2101.09	2467.46	1721.48
Sobic.001G089200	1.04701	1.34347	0.938836	0.65366	1.23266	0.469988	1.23989	1.34122	1.29638	0.971942	0.898859	0.747913	0.95278	1.78076	0.507661
Sobic.001G089500	18.9958	28.8846	28.1651	23.2703	28.2741	29.1392	31.3071	21.7278	26.6191	25.3399	27.5051	26.5509	29.2186	23.8176	22.7432
Sobic.001G089600	13.0129	7.96485	12.7916	11.243	15.4082	8.45978	14.672	13.0098	13.0503	13.8155	16.8985	14.2851	14.08	16.1381	14.9252
Sobic.001G089800	8.67524	23.2228	21.4759	20.7864	20.2618	16.9196	21.388	18.5088	14.8652	19.5083	22.6512	14.7339	17.0442	13.0218	10.0517
Sobic.001G090000	30.0642	39.7283	35.4411	27.4537	30.3542	28.0426	31.3071	36.6153	27.4833	28.95	34.1566	24.4567	30.7007	24.8193	28.0229
Sobic.001G090100	23.1838	17.2732	17.4858	18.4332	17.7965	23.0294	20.3548	14.0828	19.6186	21.0356	16.539	27.5232	16.5149	28.7147	31.1704
Sobic.001G090400	19.1454	23.4147	20.537	17.6488	18.721	18.0162	20.5615	22.2642	21.0878	22.4935	21.7524	19.6701	27.2072	20.59	19.4942
Sobic.001G090500	24.8291	29.5563	29.8081	35.4284	27.5807	26.476	26.5542	31.2504	28.8661	25.0622	25.7074	34.03	20.7494	29.3825	31.8811
Sobic.001G090600	4.78634	8.15677	14.904	9.93564	7.70411	9.24309	8.78253	3.88954	10.0254	4.37374	5.39315	9.4237	3.81112	6.90043	12.0823
Sobic.001G090700	1.19659	2.0152	0.821482	0.522928	1.54082	2.19328	1.34321	1.34122	1.64209	0.763669	1.97749	0.673122	0.423458	1.55816	0.507661
Sobic.001G090800	3.58976	4.12637	2.5818	5.75221	2.46531	2.66326	4.7529	4.15778	4.49413	4.02662	6.65155	4.11352	4.12871	3.00502	4.26435
Sobic.001G091300	34.701	26.1017	37.7882	42.3572	34.5144	35.0924	32.857	33.5305	36.9902	42.1406	47.6395	38.1436	38.0053	37.8411	33.0995
Sobic.001G091400	10.4701	11.8033	8.56688	7.71319	9.16789	8.61644	7.43932	8.71793	7.17332	8.60863	9.16836	8.601	9.5278	7.12302	7.51339
Sobic.001G091500	8.52567	4.99003	3.75534	6.14441	5.54696	6.73649	7.74929	5.09663	6.56835	7.49784	8.62904	4.93622	4.7639	6.78913	6.295
Sobic.001G091801	210.15	266.103	203.375	231.657	222.726	206.795	247.771	389.892	260.314	227.226	300.039	203.208	162.925	278.911	195.653
Sobic.001G091900	2.54274	1.34347	1.52561	3.13757	1.84899	4.69988	2.99639	2.68244	2.16064	1.52734	1.07863	2.99165	1.37624	2.22594	5.17814
Sobic.001G092000	68.6541	72.3554	71.7036	49.286	76.4248	64.7016	52.4885	54.0511	60.4115	46.7921	40.6284	59.7582	76.3283	42.2929	43.5573
Sobic.001G092100	6.88037	5.85368	6.57185	5.75221	7.93523	5.48319	5.26952	5.76724	5.61766	5.27626	10.247	5.90851	8.36329	5.45356	5.68581
Sobic.001G092200	0.747866	0.767696	0.821482	0.915124	1.3097	1.40996	1.23989	1.74359	1.55566	0.833093	1.07863	1.04708	1.05864	1.00167	1.31992
Sobic.001G092600	8.67524	9.11639	5.39831	10.1971	9.16789	14.5696	12.7088	8.44968	5.61766	8.40035	7.37064	8.97495	5.18736	4.56319	9.1379
Sobic.001G093000	11.3676	9.88409	7.27598	4.96782	7.93523	4.38655	8.05926	2.68244	7.86473	3.47122	2.69658	5.60935	11.2216	5.11967	4.97508
Sobic.001G093800	78.8251	57.0974	61.0244	68.3729	73.2661	52.3253	65.094	111.724	90.4012	109.413	111.279	79.8771	90.3024	97.8302	84.0687
Sobic.001G093900	64.6156	106.134	96.3481	84.4529	87.8268	131.91	92.6815	96.0313	80.0301	88.0996	104.807	68.2096	69.5529	77.6855	66.6052
Sobic.001G094000	27.3719	28.1169	32.2725	23.2703	34.5914	26.1626	27.1742	30.0433	25.4956	27.4921	22.831	28.1963	23.5019	27.2678	27.0076
Sobic.001G094100	0.897439	0.383848	1.2909	1.43805	2.00307	1.40996	2.5831	4.69427	3.88915	7.28956	3.23589	2.16895	1.4821	4.45189	2.13218
Sobic.001G094200	8.52567	7.67696	10.4446	7.45173	8.6286	8.30311	8.16259	5.63312	5.09911	5.83165	4.85384	8.07746	8.36329	9.23767	10.1532
Sobic.001G094300	445.13	372.141	283.763	298.723	335.899	346.694	299.433	318.271	389.607	430.64	342.285	364.832	727.924	400.336	319.42
Sobic.001G094400	36.1967	42.2233	51.636	35.2977	34.5914	53.1086	41.4329	32.8599	35.0888	56.0949	38.4712	38.6671	40.7578	37.062	38.8869
Sobic.001G094500	604.276	543.145	603.906	593.916	623.802	460.431	573.551	841.615	713.184	781.025	832.882	589.654	746.556	661.105	445.828
Sobic.001G094800	826.392	679.027	812.328	757.723	712.399	610.827	742.382	711.919	981.708	898.074	855.354	718.595	1026.67	852.091	888.306
Sobic.001G094900	6.58122	8.06081	5.98508	7.45173	7.47299	5.48319	5.88946	8.5838	5.53124	9.0946	8.62904	6.65642	7.7281	8.45859	5.27968
Sobic.001G095000	10.9188	11.3235	14.4346	10.9815	10.5546	7.5198	14.362	4.56015	10.1982	8.8169	4.85384	14.2851	7.30465	12.7992	14.2145
Sobic.001G095300	943.657	725.761	741.094	593.654	870.102	416.096	561.669	776.968	903.493	1145.57	818.68	843.496	1380.9	652.202	976.74
Sobic.001G095500	72.2438	39.8242	39.7832	97.6568	58.9364	54.6752	54.4517	104.481	75.536	117.536	114.515	112.71	96.4425	127.547	88.0285
Sobic.001G095632	36.3463	55.658	57.6211	43.926	40.8318	42.7689	38.6431	21.3254	36.7309	24.7845	21.7524	47.5673	19.7966	26.1548	51.3753
Sobic.001G095700	5.08549	3.74252	4.45947	8.88978	8.93677	11.123	6.9227	8.04732	5.09911	9.0946	7.55041	8.52621	9.42193	6.34394	8.12258
Sobic.001G095800	16.0043	11.7074	13.9652	11.243	12.7118	9.08643	13.6388	17.7041	14.1738	22.1464	21.0333	14.4347	17.8911	21.4804	13.3007
Sobic.001G096000	12.1154	15.3539	10.7966	14.2498	13.9444	14.2563	10.1257	8.31556	13.4824	14.9957	13.3031	15.407	12.7037	11.5749	15.7375
Sobic.001G096100	211.496	183.671	197.625	300.161	282.741	190.188	297.779	524.685	356.419	455.077	499.765	290.788	311.771	405.567	224.792
Sobic.001G096200	0.44872	0.95962	0.586773	0.784392	0.770411	0.313325	1.65318	0.938854	1.38281	0.485971	0.719087	0.747913	0.95278	0.890378	1.21839
Sobic.001G096700	1.19659	2.49501	0.704127	0.915124	1.23266	0.939975	0.826591	0.536488	0.864256	0.62482	0.359543	0.897495	0.846915	0.556486	1.31992
Sobic.001G097100	109.188	81.8556	93.7663	85.4988	84.8222	90.2376	83.3824	89.4593	102.501	93.6535	100.133	92.7412	111.581	107.179	89.856
Sobic.001G097200	3.29061	4.99003	6.10244	4.70635	4.85359	4.54321	4.7529	3.21893	4.49413	3.61007	3.95498	3.58998	2.11729	4.56319	5.27968
Sobic.001G097400	5.53421	4.31829	3.75534	6.40587	5.54696	3.44658	6.9227	7.37671	7.25975	6.66474	6.29201	6.05809	4.7639	8.79248	5.9904
Sobic.001G097500	80.1712	62.4713	61.2591	70.3338	61.7869	82.4045	64.9907	53.3805	64.992	71.7154	57.527	66.2651	90.8317	62.9942	58.4826
Sobic.001G097600	90.7909	63.0471	36.8493	91.5124	70.0303	74.258	56.6215	73.3647	42.1757	91.2237	59.5044	97.1539	61.2955	75.7934	147.425
Sobic.001G097900	6.73079	5.27791	5.1636	6.01367	5.93216	6.57983	5.99278	6.7061	4.83983	4.99856	5.57292	5.90851	5.08149	6.23264	6.09193
Sobic.001G098000	20.7907	18.5207	18.7767	20.002	20.4159	13.3163	18.5983	29.6409	21.7792	27.9086	25.3478	19.4457	21.8081	27.9356	15.9406
Sobic.001G098100	1.19659	1.53539	1.2909	1.30732	1.6949	1.56663	1.23989	1.47534	0.864256	1.11079	1.61795	1.42103	1.16451	0.77908	0.812258
Sobic.001G098200	7.02994	11.0356	11.1487	8.36685	8.47452	9.24309	7.85261	4.82839	7.60545	6.73417	5.7527	11.4431	3.91698	7.01172	12.9961
Sobic.001G098400	13.4616	8.44466	10.5619	11.8966	9.47605	11.2797	9.0925	9.7909	12.0996	13.6072	8.98859	13.0137	13.5506	14.3573	18.7835
Sobic.001G098500	384.553	349.59	368.728	376.378	388.056	346.851	399.553	399.281	375.606	373.364	495.631	428.928	517.571	438.511	303.683
Sobic.001G098600	11.218	16.5055	15.8429	14.2498	15.5623	19.1128	16.3252	20.1183	14.5195	21.591	22.4715	10.8447	13.4448	17.8076	10.0517
Sobic.001G098700	16.1539	20.6318	15.8429	18.3025	17.4883	18.3295	17.4617	25.0808	16.7666	17.3561	19.5951	15.9305	13.9741	15.9155	19.0881
Sobic.001G099000	3.29061	3.5506	2.93386	2.74537	2.46531	3.7599	3.51301	2.81656	2.50634	3.26295	3.05612	2.61769	3.70526	2.67113	2.74137
Sobic.001G099100	559.254	490.942	476.694	415.074	519.103	722.214	490.272	340.67	505.935	374.961	213.209	432.892	375.607	420.147	506.138
Sobic.001G099200	0.897439	0.575772	0.938836	1.17659	1.38674	0.62665	1.54986	2.28007	0.77783	2.08273	1.2584	1.49583	0.635187	0.667783	1.62452
Sobic.001G099800	97.073	71.3958	67.3615	61.3133	70.0303	66.8949	70.7769	79.4002	78.2152	71.5071	70.6503	70.9769	78.4455	72.7884	66.5036
Sobic.001G099900	26.3249	26.1017	19.2461	19.8713	24.2679	24.596	24.0745	20.2524	22.2978	20.6191	18.3367	23.2601	28.0541	25.2645	25.9923
Sobic.001G100100	2.99146	2.11116	4.34212	3.52977	3.69797	6.42316	3.20304	2.41419	3.0249	2.15216	2.69658	1.94457	3.49353	3.33892	2.8429
Sobic.001G100400	67.4575	44.0466	35.089	46.0177	42.9889	36.0324	38.1265	51.2346	56.9545	55.4701	41.8868	57.3649	55.7906	60.5457	64.3714
Sobic.001G100501	4.18805	4.22233	3.28593	2.22244	2.54236	3.44658	3.20304	1.2071	3.45702	3.1241	2.5168	4.11352	3.81112	2.55984	4.87355
Sobic.001G100600	8.97439	13.5306	13.7305	13.7269	12.7118	7.5198	17.0484	9.65678	22.3842	15.6899	15.4604	13.2381	19.9025	10.6845	10.7624
Sobic.001G100900	121.453	87.9012	105.736	92.5583	86.8253	85.8511	73.7732	56.5995	88.5862	80.5323	46.0216	119.816	92.7372	84.252	141.536
Sobic.001G101100	0.44872	1.15154	2.22974	1.17659	0.847452	0.313325	0.516619	0.402366	0.345702	0.555395	0.719087	0.448748	1.37624	0.556486	1.31992
Sobic.001G101400	6.1325	4.89406	8.44953	3.2683	3.62093	17.3895	4.85622	6.97434	4.49413	6.17877	3.77521	4.71185	6.14014	16.5833	5.88887
Sobic.001G101500	4.33762	6.23753	3.8727	2.48391	4.00614	4.07323	4.95955	3.0848	2.93847	4.92913	3.41566	4.56227	4.65803	4.45189	5.27968
Sobic.001G101600	1.6453	2.39905	3.05122	2.74537	3.77501	3.91656	1.23989	4.2919	1.81494	6.73417	2.87635	2.46811	3.17593	2.33724	1.62452
Sobic.001G101700	5.98293	3.5506	0.938836	4.31416	2.77348	5.16986	3.92631	12.4733	6.91405	4.79028	7.0111	3.06644	5.39909	5.00837	5.48274
Sobic.001G102000	3.8889	8.44466	7.7454	4.44489	7.24186	3.60324	5.88946	3.62129	5.44481	6.17877	7.0111	4.2631	6.88119	5.45356	4.77202
Sobic.001G102100	5.08549	3.26271	7.39334	5.22928	5.93216	2.81993	3.30636	2.01183	5.09911	5.6928	1.97749	6.73122	8.78675	4.89708	6.295
Sobic.001G102200	5.68378	2.97482	5.04624	5.62148	5.46992	5.79651	5.16619	4.15778	4.58056	2.63813	5.39315	4.86143	3.70526	5.23097	4.67048
Sobic.001G102300	37.6924	23.0309	31.8031	28.4996	33.667	27.8859	24.9011	30.0433	26.1005	33.1154	26.6062	28.8694	28.0541	30.718	31.1704
Sobic.001G102500	16.453	18.3287	22.0627	22.7474	17.2572	15.0396	20.4581	29.3727	20.2236	22.7712	30.741	24.2324	27.4189	23.7063	17.7681
Sobic.001G102700	169.018	100.952	112.895	120.012	140.523	113.267	117.893	129.159	128.169	171.617	155.143	130.586	182.934	124.096	108.132
Sobic.001G103000	2.69232	2.7829	1.40825	1.17659	1.92603	2.5066	2.47977	2.28007	4.58056	2.15216	2.69658	2.01936	2.64661	2.89373	3.4521
Sobic.001G103200	4.93591	5.85368	5.39831	5.75221	4.08318	6.2665	7.02602	2.95068	3.54345	3.33237	1.43817	5.45976	2.9642	3.8954	3.75669
Sobic.001G103300	4.78634	3.93444	5.28095	4.31416	4.62247	7.98979	4.85622	4.69427	4.23485	5.83165	5.57292	2.91686	5.08149	4.45189	3.75669
Sobic.001G103400	1.6453	0.863658	1.76032	1.43805	1.00153	1.09664	1.34321	1.2071	2.85204	0.833093	2.87635	1.86978	0.529322	1.00167	1.11685
Sobic.001G103900	61.1754	53.8347	61.9632	88.6363	72.7268	64.8583	75.0131	108.773	77.2645	104.067	122.245	74.6417	60.131	101.058	71.0726
Sobic.001G104000	0.598293	2.20713	1.17355	3.00684	1.77194	0.313325	1.54986	3.35305	1.55566	1.80503	2.33703	0.673122	1.27037	1.11297	1.11685
Sobic.001G104300	0.897439	3.45463	1.99503	1.69952	1.3097	1.40996	1.85983	1.34122	2.85204	2.22158	1.43817	1.94457	2.64661	1.55816	1.21839
Sobic.001G104400	20.7907	42.7031	24.9965	18.9561	26.7333	13.003	31.9271	15.6923	27.829	15.0651	20.6737	15.033	47.1097	14.3573	11.3716
Sobic.001G104500	63.7182	50.668	34.6196	74.7787	71.6482	47.9387	72.1201	190.721	115.897	170.853	146.874	71.3509	86.5971	143.351	109.858
Sobic.001G104800	1.49573	1.82328	3.16857	2.48391	2.54236	3.44658	1.96315	1.47534	2.07421	1.04137	1.79772	1.64541	0.529322	1.00167	2.23371
Sobic.001G105000	4.18805	4.60618	2.93386	6.01367	2.77348	3.28991	3.51301	4.2919	5.27196	6.31762	6.29201	4.41269	4.86976	6.56654	4.36589
Sobic.001G105100	35.0001	31.0917	26.5221	29.4147	25.5776	29.6092	29.344	27.495	28.9526	32.6989	29.8421	27.224	38.3229	27.0452	37.3639
Sobic.001G105200	3.29061	3.45463	3.05122	3.6605	2.31123	2.97659	2.78974	2.68244	3.62987	3.95719	3.23589	3.06644	2.75248	4.22929	4.56895
Sobic.001G105300	0.598293	0.767696	0.704127	0.784392	0.847452	1.2533	0.929915	2.54832	1.46924	1.45791	1.79772	0.822704	0.741051	1.22427	0.91379
Sobic.001G105500	21.5385	22.9349	22.2974	22.2244	18.798	22.5594	21.2847	17.57	18.0629	19.5777	21.9322	21.1659	22.8667	17.6963	19.1896
Sobic.001G105700	8.67524	8.06081	7.7454	10.0664	6.16329	6.89315	7.43932	8.18144	9.24754	8.26151	5.7527	8.67579	8.89261	6.23264	8.52871
Sobic.001G105800	11.0684	4.99003	5.1636	11.3737	7.70411	6.89315	8.36923	13.8146	14.5195	17.2173	15.4604	11.1439	8.15156	12.6879	15.7375
Sobic.001G105900	1.79488	0.575772	2.46445	1.30732	2.00307	1.2533	1.13656	2.68244	2.76562	1.11079	2.69658	1.94457	2.32902	1.66946	1.31992
Sobic.001G106100	15.7052	22.839	15.6082	12.5503	14.0215	21.4628	13.7421	12.071	10.3711	12.0104	15.4604	14.4347	15.1386	12.1314	11.5747
Sobic.001G106200	7.02994	1.05558	2.34709	0.392196	3.69797	13.1597	3.09972	49.491	8.12401	0.138849	2.33703	10.6204	1.37624	25.9323	11.1685
Sobic.001G106400	11.3676	9.02043	10.7966	6.01367	8.55156	9.55642	8.57588	5.76724	6.91405	8.60863	5.57292	7.7035	11.6451	8.1247	7.31032
Sobic.001G106600	322.928	234.819	260.644	180.672	323.418	159.796	221.526	142.035	260.314	190.501	158.559	219.363	401.332	132.332	225.199
Sobic.001G106700	15.1069	17.657	13.3784	19.7405	13.7133	12.8463	16.5318	15.5581	14.9516	14.3014	17.0783	17.2768	13.3389	7.9021	11.1685
Sobic.001G106900	55.9404	48.5568	47.7633	50.2011	42.7578	31.0192	45.7725	40.7731	45.6327	76.1586	47.1002	58.6364	63.6245	47.19	53.609
Sobic.001G107100	5106.88	2967.15	3588.11	2966.18	4039.03	4017.14	3859.97	4678.98	4831.1	4508.14	3457.73	3343.69	4436.35	5275.27	3957.83
Sobic.001G107200	2228.04	1303.07	1370.7	1129.92	1316.25	1500.36	1399.42	1414.85	1952.96	1663.2	1045.19	1496.72	1913.71	2138.24	2217.77
Sobic.001G107300	21.9873	16.9853	15.6082	21.963	22.1878	18.6428	22.6279	24.2761	22.8164	23.2572	24.8085	22.7365	20.0084	20.3674	18.6819
Sobic.001G107400	92.1371	131.276	131.437	103.671	107.935	91.6476	94.5413	41.3096	75.9681	46.3061	37.033	69.3315	44.1455	42.6268	65.4883
Sobic.001G107500	27.8206	24.9501	33.7981	26.4079	24.1909	21.9328	20.1482	18.7771	23.767	19.4388	14.3817	35.0023	22.5491	27.3791	31.3735
Sobic.001G107600	18.3975	15.066	17.7205	25.6235	20.1077	17.0762	18.185	22.3984	18.6679	26.659	24.6287	21.6147	22.5491	22.0368	16.3467
Sobic.001G107800	1.94445	5.08599	2.81651	1.96098	3.0046	2.81993	2.68642	2.14595	1.98779	1.18022	0.719087	2.01936	1.37624	3.00502	2.43677
Sobic.001G107900	91.0901	51.4357	53.7484	64.1894	51.9257	41.9856	49.4921	72.0235	67.2391	84.4895	77.3018	87.7302	71.7761	81.0244	98.6893
Sobic.001G108000	4.33762	3.35867	7.04127	6.79807	4.93063	6.89315	5.06287	4.2919	3.54345	6.45647	5.93247	5.08581	4.02285	4.34059	4.26435
Sobic.001G108100	20.6411	11.3235	8.56688	11.6352	12.9429	10.9664	11.7789	19.0453	15.2973	23.6737	21.0333	14.5095	18.3145	24.9306	15.2298
Sobic.001G108200	20.1924	27.0613	20.7718	21.0479	15.3312	18.7995	16.8418	14.7534	16.9394	15.8982	16.1795	15.1078	18.5263	13.1331	11.7777
Sobic.001G108400	10.6197	8.15677	14.3173	12.5503	13.5592	14.2563	14.052	8.18144	12.8774	8.95575	13.8424	13.9112	9.42193	10.0167	9.34097
Sobic.001G108500	6.43165	4.7981	3.8727	4.44489	5.31583	6.10984	4.13295	2.54832	4.83983	4.16546	3.95498	4.56227	5.18736	3.8954	6.49806
Sobic.001G108600	14.9573	14.2983	17.3685	15.4264	11.0169	23.1861	15.7052	13.0098	13.5688	13.0518	14.5615	8.30183	11.5392	14.4686	10.0517
Sobic.001G108800	5.98293	3.07079	5.28095	6.27514	3.69797	2.97659	4.13295	4.15778	4.062	6.38705	5.39315	4.11352	5.82254	4.22929	4.06129
Sobic.001G108900	16.6026	20.8238	22.6494	14.7727	20.1848	23.4994	18.8049	27.7632	21.2607	17.5644	26.0669	18.4734	20.0084	18.5866	12.0823
Sobic.001G109100	8.22652	4.70214	6.4545	6.66733	8.55156	8.14645	7.33599	12.3392	8.98826	7.98381	9.5279	8.45141	9.31607	10.2393	7.61492
Sobic.001G109400	11.3676	28.1169	11.8528	12.8117	16.1016	24.2827	16.7385	17.4359	16.7666	15.4816	11.5054	10.6952	15.2445	12.7992	22.0325
Sobic.001G109500	3.14104	3.16675	3.63799	2.48391	3.31277	3.13325	2.89307	1.87771	2.67919	2.42985	2.69658	4.41269	1.69383	2.00335	3.75669
Sobic.001G109700	10.9188	6.33349	5.98508	9.8049	8.78268	10.1831	7.95594	13.4122	11.0625	11.1773	10.6065	4.63706	7.51637	12.5766	9.95016
Sobic.001G109800	2.54274	3.74252	4.81154	3.00684	3.08164	2.97659	4.02963	3.75541	2.85204	2.70755	2.15726	3.21603	2.11729	1.89205	3.35056
Sobic.001G110000	208.355	224.263	184.599	213.747	213.327	208.518	236.405	208.962	238.621	224.38	198.288	205.601	140.27	235.06	305.714
Sobic.001G110400	26.1753	27.6371	30.1601	26.1464	29.5838	31.1758	29.2407	38.6271	30.3354	27.5615	38.4712	23.1105	33.3473	30.2728	25.5861
Sobic.001G110500	2.54274	1.34347	1.40825	1.56878	1.54082	0.939975	0.723267	0.938854	1.29638	2.01331	0.539315	1.64541	1.4821	3.00502	1.82758
Sobic.001G110600	32.7565	15.258	21.0065	21.0479	18.4899	18.3295	20.4581	11.8027	17.7172	20.8273	13.8424	28.2711	18.9497	26.8226	36.247
Sobic.001G110800	50.7053	44.1425	42.9518	54.3845	48.3048	51.3853	53.6251	76.0471	64.7328	81.296	80.5377	55.1212	65.2125	81.8035	61.5285
Sobic.001G110900	2.54274	3.26271	4.10741	2.61464	2.08011	1.56663	2.78974	1.2071	1.64209	0.763669	0.898859	2.39332	1.27037	1.78076	2.94444
Sobic.001G111000	222.714	152.292	138.83	143.544	150.692	134.886	134.114	192.733	180.111	226.671	186.244	173.441	220.621	165.276	162.655
Sobic.001G111150	30.9616	34.7383	29.9254	24.7084	26.4251	31.0192	27.6908	13.5463	23.3349	16.3147	14.5615	25.9526	18.1028	14.0234	19.9003
Sobic.001G111300	8.52567	5.18195	5.86773	4.44489	5.23879	2.81993	6.71605	3.0848	6.91405	7.84496	2.33703	5.1606	5.82254	7.23432	7.61492
Sobic.001G111366	22.1368	14.3943	14.4346	33.3367	23.2664	50.4453	17.9784	15.2899	17.1123	15.7593	11.5054	34.404	13.0213	21.5917	26.6014
Sobic.001G111500	0.598293	2.49501	0.586773	3.13757	0.924493	5.16986	0.723267	1.34122	1.20996	1.31906	2.15726	2.84207	2.01142	1.11297	1.42145
Sobic.001G111600	34.1027	35.8898	28.6345	29.0225	36.8256	28.6692	33.6836	50.4298	35.953	35.4065	45.4822	23.634	29.5362	30.1615	25.4846
Sobic.001G111700	3.44018	2.20713	2.46445	5.36001	4.23726	7.98979	5.57949	5.23076	1.90136	4.72086	3.95498	3.88915	1.05864	2.78243	3.24903
Sobic.001G111800	15.2565	21.1116	20.537	17.6488	21.3404	20.5228	17.3584	13.2781	14.0009	16.8007	21.3928	16.7532	16.8324	13.1331	14.2145
Sobic.001G111850	8.07695	11.8033	10.0925	9.54344	10.0924	12.8463	11.3656	4.82839	8.98826	12.4964	6.83133	8.97495	8.15156	9.79415	9.1379
Sobic.001G112100	44.872	45.1022	51.7533	45.4948	83.8977	47.9387	62.3043	63.1714	78.388	70.8129	90.4252	44.5008	87.8675	63.3281	34.724
Sobic.001G112200	0.598293	0.671734	0.469418	0.784392	0.924493	1.40996	1.65318	3.21893	0.77783	1.18022	0.898859	1.64541	0.317593	1.55816	1.62452
Sobic.001G112400	6.43165	8.73255	9.38836	10.9815	9.32197	10.8097	9.40247	11.6686	10.0254	10.5525	10.6065	8.37662	8.25743	10.2393	7.31032
Sobic.001G112600	80.6199	171.484	171.572	103.017	111.324	164.026	172.964	122.051	119.354	84.073	110.02	80.7746	70.5057	126.768	112.599
Sobic.001G112700	5.68378	9.40428	7.27598	7.58246	6.77962	8.30311	6.71605	4.96251	7.00047	5.83165	7.19087	5.45976	7.51637	7.23432	7.20879
Sobic.001G112800	4.18805	3.35867	4.34212	3.00684	3.69797	5.95318	4.54625	1.47534	3.28417	3.74892	2.87635	4.11352	2.54075	4.89708	6.80266
Sobic.001G112900	10.7693	19.5763	15.4908	16.08	14.3296	12.2197	16.4285	18.9112	14.6924	13.6766	15.8199	16.3793	15.7738	12.6879	13.1992
Sobic.001G113000	33.2052	44.7183	33.9155	39.3503	34.5914	39.3223	36.7833	38.493	37.6816	32.1435	30.3814	36.4234	28.5834	32.3875	34.8256
Sobic.001G113200	17.6496	26.1976	23.1188	23.1396	32.0491	35.4057	32.547	38.0906	31.0268	25.4093	39.0105	24.1576	29.7479	29.8277	18.5804
Sobic.001G113500	0.897439	2.39905	1.64296	0.915124	0.539288	0.783313	1.23989	1.74359	1.64209	0.62482	0.719087	1.34624	0.635187	0.667783	1.21839
Sobic.001G113700	63.419	59.4005	61.6111	43.2723	77.3492	72.8481	60.9611	60.6231	75.1038	48.7359	51.2349	46.221	73.6816	48.303	53.3044
Sobic.001G113800	13.1624	16.6974	12.5569	16.8644	15.7164	13.7863	20.7681	32.3234	21.0878	17.9809	32.3589	9.4237	17.8911	17.8076	13.4023
Sobic.001G113900	1.49573	0.95962	1.17355	2.35318	0.770411	0.939975	1.03324	2.01183	1.12353	0.62482	0.898859	1.34624	2.01142	1.44686	2.03064
Sobic.001G114000	31.2608	40.9758	43.1865	37.1279	40.0614	31.1758	34.9235	34.067	37.9408	40.891	42.4261	36.0494	34.9353	33.8344	31.1704
Sobic.001G114200	3.73933	3.5506	4.45947	2.09171	2.6194	5.63985	4.3396	3.35305	2.16064	1.80503	3.41566	2.5429	1.7997	2.67113	3.1475
Sobic.001G114400	5.98293	5.85368	4.81154	10.0664	7.70411	6.42316	7.43932	10.1933	8.81541	7.63669	9.70767	9.64808	6.45773	12.7992	10.1532
Sobic.001G114500	72.543	61.8955	85.4341	119.097	75.3462	50.7587	75.2198	133.854	98.4388	118.785	146.874	115.702	75.3755	104.731	128.844
Sobic.001G115001	1.94445	1.53539	1.2909	1.04586	1.77194	1.40996	0.516619	1.2071	0.345702	1.18022	0.539315	1.86978	1.27037	0.667783	0.91379
Sobic.001G115300	12.265	12.4751	10.4446	10.4586	10.4776	16.6062	13.0188	10.998	11.6675	8.74748	11.8649	8.45141	11.0099	13.3557	9.34097
Sobic.001G115500	121.453	67.7492	64.8971	93.4734	83.7437	71.4381	82.7624	133.988	108.637	127.671	116.852	109.644	125.343	128.103	120.925
Sobic.001G115700	88.3977	96.6338	74.1681	76.4783	76.887	99.9507	75.1165	88.3864	86.5984	89.2104	82.1557	71.65	88.2909	86.8118	80.1089
Sobic.001G116100	27.671	38.9606	29.6907	29.1532	28.043	33.2125	29.2407	28.568	30.249	32.4906	24.9883	29.9165	25.5133	32.2762	35.8409
Sobic.001G116200	1.19659	1.72732	0.586773	0.784392	0.616329	1.09664	1.13656	0.938854	0.950682	1.73561	0.179772	1.12187	0.95278	1.22427	1.52298
Sobic.001G116400	41.1326	32.0513	28.7519	69.5495	66.3324	87.5744	66.8505	114.808	53.3246	79.5604	79.0996	78.4561	30.2772	91.7089	79.3982
Sobic.001G116500	136.56	190.101	200.089	176.227	180.584	202.565	204.478	233.64	199.816	206.538	277.208	138.813	147.046	230.608	155.547
Sobic.001G116600	70.2994	54.6024	45.6509	55.4304	58.7053	52.482	53.9351	48.8204	52.1146	67.6194	44.2238	57.9632	54.8378	58.0971	67.4174
Sobic.001G116700	16.0043	25.238	20.3023	20.2635	15.9475	18.0162	26.5542	19.9842	19.3593	15.9676	27.8646	17.4264	20.5377	22.0368	17.8697
Sobic.001G116900	4.93591	4.22233	3.8727	5.75221	3.08164	4.07323	6.30276	6.84022	7.4326	8.05323	7.19087	5.60935	5.08149	8.79248	5.88887
Sobic.001G117200	14.6582	15.6418	18.0726	13.7269	14.7148	16.9196	16.0152	15.5581	11.8403	13.2601	18.6963	13.4624	12.3861	13.9122	12.3869
Sobic.001G117300	50.5557	41.4556	46.7071	44.1874	48.4588	44.8055	43.4993	45.8697	43.0399	49.4302	46.5609	50.4093	62.46	48.8595	48.1263
Sobic.001G117400	14.2095	9.50024	9.38836	11.6352	10.8628	10.0264	10.3324	9.7909	8.98826	8.95575	7.19087	12.2658	11.5392	11.4636	11.6762
Sobic.001G117500	936.179	679.603	604.493	769.097	1065.02	488.944	707.459	1409.49	991.734	1280.67	1227.84	781.27	1122.27	910.522	812.664
Sobic.001G117600	0.598293	0.863658	0.821482	1.30732	0.539288	0.469988	1.13656	0.402366	0.77783	0.763669	0.359543	0.523539	0.741051	0.667783	1.01532
Sobic.001G117800	20.342	36.2737	31.3337	29.5454	26.9644	35.5624	30.4805	32.994	28.9526	19.6471	26.2467	25.5786	13.8682	26.4887	26.4999
Sobic.001G117900	2.39317	0.767696	1.76032	0.522928	0.770411	2.19328	0.413295	0.402366	0.604979	0.763669	1.43817	1.12187	1.05864	1.55816	1.72605
Sobic.001G118000	21.6881	13.5306	26.4048	23.1396	22.6501	21.6194	20.0448	21.0571	20.31	25.1316	21.9322	29.1686	19.5849	23.4837	28.429
Sobic.001G118200	56.3891	52.7791	58.4426	42.0957	57.0104	65.4849	57.8614	47.0768	61.3622	67.2723	71.5491	53.9993	60.7662	62.7716	56.4519
Sobic.001G118300	130.577	95.7701	101.746	108.115	179.198	84.1278	128.845	109.578	145.541	195.985	163.772	113.907	178.382	111.297	109.756
Sobic.001G118400	0.44872	1.91924	0.586773	0.522928	0.539288	2.81993	1.23989	0.67061	0.864256	0.694244	0.179772	0.747913	0.317593	0.667783	0.406129
Sobic.001G118700	1.49573	1.53539	0.938836	0.915124	1.15562	1.09664	0.826591	0.67061	0.77783	0.833093	1.07863	1.42103	1.05864	0.445189	0.91379
Sobic.001G118800	2.99146	1.15154	0.821482	1.96098	1.77194	2.03661	1.85983	1.34122	1.46924	0.62482	1.97749	1.7202	1.16451	1.78076	1.31992
Sobic.001G118900	8.82482	9.30832	9.97513	14.5113	6.9337	5.79651	8.47256	7.77907	10.1982	9.85827	7.55041	13.2381	7.41051	7.45691	15.636
Sobic.001G119000	369.894	378.186	255.011	696.148	453.079	198.805	415.465	1206.43	458.747	940.493	738.862	659.958	712.891	775.853	538.73
Sobic.001G119100	21.5385	32.7231	30.3948	100.664	51.3094	66.7382	83.279	175.431	64.5599	274.296	73.3469	141.43	74.4227	378.633	76.8599
Sobic.001G119200	1.79488	1.34347	0.704127	1.17659	1.38674	0.62665	1.44653	2.01183	1.64209	1.80503	0.539315	1.12187	1.37624	0.77908	0.812258
Sobic.001G119300	9.12396	13.8185	14.1999	9.28198	12.0955	14.0996	15.9119	9.52266	11.6675	8.5392	6.47178	11.3683	11.8568	10.5732	10.1532
Sobic.001G119400	1511.14	987.641	1290.43	1090.96	1180.04	767.02	1041.5	1381.99	1110.31	1570.8	1552.33	1264.5	2015.34	1103.07	1028.52
Sobic.001G119500	2.39317	0.575772	1.64296	0.392196	1.00153	0.156663	1.54986	0.938854	0.950682	0.971942	1.07863	1.64541	1.58797	0.222594	1.31992
Sobic.001G119600	2.69232	2.20713	2.5818	2.22244	3.69797	2.97659	6.30276	4.2919	3.54345	2.91583	3.77521	4.18831	2.54075	2.55984	2.33524
Sobic.001G119800	36.4959	43.1829	43.1865	52.685	58.089	36.189	46.7024	98.7137	65.7699	61.7183	87.1893	55.5699	45.8393	57.8745	48.7355
Sobic.001G119900	56.2395	47.2133	54.9219	78.57	69.414	56.2419	79.9727	107.163	73.4618	80.6017	103.009	67.9105	64.4714	76.7951	61.6301
Sobic.001G120100	9.87183	13.2428	11.266	8.49758	10.0924	17.8595	10.9523	8.98617	6.91405	9.58057	10.0672	9.19933	13.9741	8.34729	6.09193
Sobic.001G120200	5.23506	4.31829	2.5818	3.13757	3.54389	5.48319	2.1698	3.62129	3.97558	2.77698	2.69658	3.51519	3.38766	3.33892	3.35056
Sobic.001G120300	37.842	53.5468	55.9781	53.3387	50.1537	47.9387	53.3151	42.919	45.6327	54.2899	58.4258	39.3402	54.4143	39.2879	36.3485
Sobic.001G120400	14.0599	10.8437	22.5321	15.6878	13.4822	15.3529	11.8822	5.36488	14.8652	8.19208	6.65155	15.4818	10.904	9.79415	15.839
Sobic.001G120500	9.72226	16.4095	12.0875	10.3278	14.1756	14.0996	14.982	8.5838	10.6303	7.98381	13.4829	12.191	10.163	9.46026	9.7471
Sobic.001G120900	47.5643	37.809	45.2988	28.1074	46.4558	51.8553	38.8498	52.7099	44.1635	29.5748	31.4601	36.7225	40.7578	36.7281	41.9328
Sobic.001G121200	80.7695	49.6124	58.2078	72.2948	50.1537	41.5156	49.3888	51.1005	74.5853	79.6992	61.4819	82.5696	94.2193	72.8997	65.0822
Sobic.001G121700	132.522	89.2447	122.753	84.0607	95.2228	117.81	95.5746	192.063	110.538	144.264	144.177	104.409	103.112	129.216	66.7067
Sobic.001G121900	13.7607	9.5962	11.0313	12.9425	12.3266	14.5696	12.8122	13.4122	13.1367	14.5791	13.6627	14.7339	9.5278	15.0251	17.8697
Sobic.001G122000	13.1624	15.4499	21.3585	22.0937	15.4082	18.6428	22.2146	24.2761	16.248	21.3133	28.9432	16.6037	16.5149	20.3674	14.6206
Sobic.001G122100	6.28207	4.89406	4.69418	5.88294	6.62553	4.22989	6.81938	13.2781	7.0869	13.5378	11.1458	7.55392	7.09292	9.46026	5.17814
Sobic.001G122200	0.897439	0.95962	1.40825	2.09171	2.23419	2.34994	1.54986	1.34122	2.24707	1.24964	2.33703	1.64541	1.4821	1.33557	1.42145
Sobic.001G122300	3.73933	2.11116	2.81651	2.35318	2.38827	3.60324	3.09972	2.95068	2.93847	2.42985	2.69658	3.66477	4.23458	3.33892	2.53831
Sobic.001G122400	49.2096	44.0466	46.7071	45.4948	42.9889	38.539	41.4329	41.9802	44.8549	54.9147	51.0552	61.7028	73.3641	46.4109	59.5994
Sobic.001G122500	1.6453	3.35867	3.52064	2.09171	4.46838	2.66326	2.47977	1.2071	1.90136	1.73561	1.79772	3.4404	0.635187	1.33557	2.63984
Sobic.001G122832	60.7267	66.2138	65.6012	69.6802	69.414	59.5318	64.2674	62.5008	67.1527	73.0345	93.4813	70.5282	69.1295	65.8879	58.8887
Sobic.001G123000	3.58976	1.43943	3.05122	2.48391	2.6194	0.939975	1.85983	0.804732	1.72851	1.73561	0.898859	3.73956	2.32902	2.44854	3.35056
Sobic.001G123100	73.4404	68.0371	87.7812	99.8793	100.77	89.9243	103.944	285.546	139.059	133.087	244.31	81.9712	89.8789	162.271	86.3024
Sobic.001G123201	6.28207	5.18195	5.39831	6.79807	4.08318	6.57983	5.88946	7.91319	6.48192	6.31762	6.11224	6.8808	5.39909	11.5749	5.78734
Sobic.001G123300	120.257	194.707	280.125	182.502	210.938	112.327	250.56	300.836	340.258	267.006	443.317	135.297	247.088	243.852	191.794
Sobic.001G123500	12.7137	19.8641	18.3073	15.2957	18.8751	17.0762	17.6684	15.6923	17.1123	16.1759	17.6176	12.191	13.9741	17.0285	18.5804
Sobic.001G123600	2.39317	2.68694	1.40825	1.69952	2.23419	1.56663	1.85983	0.938854	1.38281	1.38849	1.07863	0.822704	1.16451	2.00335	2.23371
Sobic.001G123700	7.62823	6.71734	5.39831	3.6605	4.16022	4.22989	2.89307	4.69427	2.50634	1.80503	2.87635	4.93622	3.07007	3.56151	3.95976
Sobic.001G124000	9.42311	8.63658	12.5569	10.5893	13.7133	9.55642	10.4357	5.63312	6.39549	6.80359	6.47178	9.4237	5.71668	6.23264	10.4578
Sobic.001G124100	5.38463	10.8437	8.91894	9.02051	7.24186	9.86974	9.81577	8.04732	7.69188	8.67805	9.70767	8.22704	6.35187	7.23432	8.42718
Sobic.001G124200	53.2481	47.6931	45.8856	54.9075	48.1507	42.9255	47.3223	60.7572	49.1762	61.4406	66.8751	46.8941	71.1409	63.4394	44.5727
Sobic.001G124300	21.0898	28.0209	33.5634	23.5318	20.1848	18.3295	23.3512	24.9467	28.2612	27.9086	22.831	24.4567	33.1356	19.477	21.0172
Sobic.001G124400	8.22652	3.5506	4.81154	4.44489	4.39134	4.22989	3.51301	5.76724	6.30907	4.23489	4.13475	5.38497	4.7639	5.89875	5.17814
Sobic.001G124500	2.09402	2.87886	1.05619	1.43805	1.38674	2.81993	1.23989	0.67061	1.12353	1.18022	0.539315	1.19666	2.43488	0.556486	1.72605
Sobic.001G124600	22.1368	31.2836	28.6345	31.8986	26.4251	32.7425	27.7941	25.2149	29.1254	19.9942	23.0108	24.3072	22.4433	23.1498	25.0785
Sobic.001G125000	180.834	138.473	141.647	115.829	163.173	148.673	144.55	207.084	176.135	231.114	242.512	140.458	280.435	156.818	120.417
Sobic.001G125200	7.47866	7.86889	10.7966	7.45173	8.93677	11.7497	8.36923	5.23076	5.61766	6.59532	4.31452	6.50684	5.18736	3.8954	6.295
Sobic.001G125500	5.08549	3.64656	6.10244	3.6605	4.93063	3.60324	6.5094	6.7061	7.17332	6.38705	8.44927	3.96394	6.14014	4.78578	3.1475
Sobic.001G125800	134.018	102.775	135.779	107.592	155.931	103.084	143.104	97.2384	138.281	112.676	121.705	140.308	169.065	116.862	126.306
Sobic.001G125900	136.261	161.792	99.634	106.416	99.9993	167.942	109.11	118.161	76.6595	97.4025	113.796	97.6026	97.1835	109.962	123.463
Sobic.001G126100	41.4318	26.3896	37.9055	30.8528	30.2001	28.6692	24.1778	33.6646	35.2616	37.1421	26.0669	43.6781	47.1097	38.8427	45.6895
Sobic.001G126200	29.4659	27.3492	30.0428	30.722	25.6547	37.7557	32.3404	22.8007	26.4462	32.9072	21.9322	31.2628	28.2658	31.831	29.5459
Sobic.001G126300	1.49573	1.72732	1.99503	1.96098	1.3097	3.60324	1.44653	0.536488	1.20996	0.902517	0.898859	1.79499	0.741051	1.33557	1.62452
Sobic.001G126600	29.7651	20.8238	22.8841	35.1669	22.8042	27.7293	24.0745	29.2386	30.0761	24.8539	30.3814	29.9913	17.997	34.6134	39.1914
Sobic.001G127000	14.2095	16.2176	15.7255	13.2039	17.4113	15.9796	17.6684	16.7652	14.1738	14.3014	16.3592	13.3876	15.6679	16.0268	14.6206
Sobic.001G127100	5.98293	6.42946	7.04127	7.58246	6.9337	9.86974	7.64597	11.5345	8.46971	8.8169	8.44927	6.58163	7.83397	10.128	5.88887
Sobic.001G127200	13.9103	19.9601	16.547	16.9952	14.8689	24.126	17.4617	13.2781	12.8774	11.3856	9.70767	13.3876	7.83397	14.246	14.0114
Sobic.001G127400	33.2052	30.5159	39.7832	27.5845	29.7379	42.2989	28.9307	35.8106	30.4218	32.9072	41.1677	32.8334	36.3115	31.1632	25.0785
Sobic.001G127500	2.54274	3.16675	6.21979	3.13757	4.85359	5.32653	4.7529	4.15778	2.67919	2.49928	5.39315	3.81436	2.64661	4.34059	4.56895
Sobic.001G127800	147.629	115.346	126.039	128.248	143.219	95.0942	143.104	111.321	103.624	131.282	155.862	112.71	194.367	100.056	73.5093
Sobic.001G128100	47.5643	70.6281	57.0343	42.4879	62.0951	41.5156	52.7985	60.8914	62.745	51.5129	55.3697	50.0354	77.8104	37.3959	41.6282
Sobic.001G128200	107.394	60.0722	53.3963	37.6508	72.4186	116.87	52.2819	308.48	111.835	32.8377	51.2349	99.7716	75.3755	168.059	146.206
Sobic.001G128300	24.8291	25.5259	23.5883	21.8323	26.1169	18.1729	22.8346	26.0197	23.5942	35.5453	28.9432	27.0744	36.3115	28.4921	23.7585
Sobic.001G128400	154.06	144.231	132.141	149.95	132.357	130.97	139.797	139.755	147.874	142.042	136.806	140.533	135.612	151.364	128.337
Sobic.001G128500	74.9362	77.2494	58.2078	53.4694	68.7977	51.3853	60.2378	63.4397	60.4979	63.5233	63.0999	45.2487	98.8774	51.5306	50.4615
Sobic.001G129000	73.4404	50.3801	40.6047	45.2333	45.069	66.7382	44.016	29.7751	32.8417	42.4877	22.4715	49.6614	45.7334	44.185	64.5745
Sobic.001G129300	5.08549	7.581	8.56688	7.45173	6.77962	8.45978	7.54264	5.36488	6.39549	6.80359	6.11224	7.40434	5.82254	6.12135	5.78734
Sobic.001G129400	61.7737	50.476	44.8294	46.1484	51.2323	47.1554	42.3628	53.7829	60.93	53.0403	39.7296	53.2514	52.0853	62.7716	62.5439
Sobic.001G129600	20.0428	27.0613	32.2725	24.1854	30.5853	18.4862	35.4401	14.6193	22.9028	18.328	29.3028	19.5205	22.3374	21.5917	22.0325
Sobic.001G130000	57.7352	51.1478	59.6161	41.1806	44.6068	40.4189	61.9943	37.9565	40.3608	40.4744	45.3025	51.9051	73.0465	34.6134	42.9481
Sobic.001G130100	4.93591	6.23753	7.86275	7.19026	4.46838	8.14645	6.19943	6.57198	4.92626	7.98381	5.93247	6.05809	6.03427	7.7908	6.80266
Sobic.001G130200	8.22652	10.172	13.2611	10.72	8.93677	13.6296	13.7421	10.998	10.0254	12.7047	10.7863	10.2464	8.0457	10.0167	7.61492
Sobic.001G130301	32.0087	12.4751	12.5569	24.7084	11.0169	10.8097	11.5723	10.5956	22.3842	18.328	4.85384	26.6257	17.6794	32.1649	34.4194
Sobic.001G130400	110.684	131.084	118.176	101.84	97.3799	109.507	101.257	115.479	106.649	91.1543	94.9195	96.406	145.458	88.8152	98.2832
Sobic.001G131001	4.93591	7.00523	7.98011	8.88978	6.16329	4.54321	4.95955	4.15778	7.17332	7.01187	5.03361	6.50684	6.35187	3.56151	5.58427
Sobic.001G131100	20.1924	17.1772	14.0825	16.2108	20.8011	13.3163	18.8049	21.996	16.4209	19.4388	24.2692	20.792	24.7723	19.8109	14.8237
Sobic.001G131300	4.18805	2.59098	2.11238	2.74537	2.77348	1.56663	2.1698	4.69427	5.01268	4.58201	8.08973	2.91686	3.38766	2.11465	3.24903
Sobic.001G131400	26.624	31.6675	34.0328	31.7679	31.5098	27.5726	29.7573	28.1656	26.9648	24.5068	31.8196	30.9636	25.3016	26.1548	26.8045
Sobic.001G131500	2.54274	2.0152	3.8727	1.83025	2.23419	3.28991	2.5831	0.804732	1.46924	1.94388	1.79772	2.39332	3.2818	2.00335	3.04597
Sobic.001G131600	36.795	54.9862	67.2441	55.4304	42.4496	52.7953	49.5955	57.5383	46.2377	35.6147	51.7743	50.0354	36.6291	56.4277	43.0497
Sobic.001G131700	24.8291	16.7934	18.6594	22.7474	18.4128	19.4262	24.5911	14.0828	19.1001	16.8701	12.4042	21.5399	22.1257	21.5917	21.4233
Sobic.001G131800	29.7651	21.2076	23.3536	25.8849	24.8843	20.3661	23.3512	25.2149	30.4218	23.882	23.3703	29.6173	38.2171	28.3808	31.8811
Sobic.001G131900	13.1624	16.9853	13.6131	11.1122	15.3312	21.1494	18.0817	13.144	14.7788	12.0104	12.0447	11.817	14.2917	13.5783	9.84863
Sobic.001G132000	24.6796	22.0713	29.8081	25.8849	24.2679	23.4994	19.7349	10.0591	19.6186	18.9529	10.0672	30.7392	18.5263	23.595	29.5459
Sobic.001G132100	14.5086	17.5611	19.3635	20.1327	13.6363	16.1362	14.5687	17.3017	14.6924	13.6766	15.6401	20.8668	12.2803	17.1398	21.7279
Sobic.001G132400	44.7224	40.5919	37.084	33.8596	38.7517	44.3355	47.0124	35.4082	31.1132	39.4331	37.9318	35.8998	37.1584	44.7415	42.7451
Sobic.001G132600	1.19659	4.60618	6.21979	2.48391	3.31277	4.38655	4.44293	1.87771	2.93847	2.29101	3.23589	2.01936	1.16451	2.44854	2.63984
Sobic.001G132800	3.73933	5.08599	8.33217	6.5366	5.54696	2.81993	4.23628	5.36488	4.32128	2.8464	6.47178	6.13288	4.97563	3.8954	4.77202
Sobic.001G132900	47.4147	40.0162	40.1352	44.8411	40.4466	38.539	48.7689	61.1596	44.5956	50.8881	62.7403	43.0798	38.9581	64.9976	46.0956
Sobic.001G133000	6.1325	11.3235	8.09746	7.19026	8.55156	8.45978	8.05926	10.1933	10.8896	7.56726	11.6852	7.92788	8.57502	9.34897	7.20879
Sobic.001G133900	118.761	96.9217	114.89	103.148	130.431	120.004	151.059	123.66	145.8	107.122	159.817	113.234	110.734	113.634	128.032
Sobic.001G134100	2.2436	1.72732	1.2909	2.61464	1.54082	5.16986	2.27313	2.14595	3.0249	2.98525	2.5168	2.24374	2.43488	2.67113	1.82758
Sobic.001G134200	71.1968	124.463	109.492	90.9895	82.3569	110.134	92.0616	85.9722	89.7962	73.8676	98.6947	73.445	68.1767	62.549	71.7833
Sobic.001G134300	7.47866	7.00523	9.74043	7.05953	9.32197	8.92976	8.67921	9.52266	6.48192	7.35899	6.29201	9.19933	9.10434	10.7958	8.02105
Sobic.001G134400	269.232	284.336	273.201	244.469	244.451	263.35	241.365	252.954	254.264	216.396	206.198	234.171	216.387	221.37	228.448
Sobic.001G134500	2.54274	2.59098	3.52064	3.92196	1.92603	2.5066	2.68642	1.34122	1.98779	1.94388	0.719087	2.39332	2.22315	2.89373	3.65516
Sobic.001G134800	3.44018	4.51022	2.93386	5.88294	2.92756	6.89315	3.30636	1.74359	4.14843	3.54065	1.79772	4.63706	2.54075	4.56319	3.04597
Sobic.001G135100	1.04701	0.863658	0.234709	0.522928	0.539288	2.97659	1.03324	1.34122	0.604979	0.833093	0.359543	0.299165	0.635187	0.445189	0.609193
Sobic.001G135200	2.2436	1.63135	0.469418	0.915124	1.15562	2.5066	0.929915	0.268244	1.12353	1.04137	1.2584	0.822704	0.95278	1.55816	1.11685
Sobic.001G135300	8.3761	5.75772	5.1636	5.62148	6.47145	7.04981	5.99278	6.43785	6.82762	7.63669	4.49429	5.9833	8.36329	8.23599	9.54403
Sobic.001G135400	4.18805	6.52542	6.4545	3.92196	4.39134	6.10984	6.40608	4.02366	5.01268	4.51259	6.47178	5.68414	3.81112	3.67281	4.97508
Sobic.001G135500	22.8847	12.3791	15.6082	10.9815	14.0215	11.4364	16.6351	12.071	12.7046	17.0784	16.1795	12.8641	26.6778	13.6896	14.8237
Sobic.001G136300	183.377	132.044	117.707	120.012	105.007	49.8187	91.6483	107.566	130.416	135.655	144.716	176.133	289.116	78.0193	117.067
Sobic.001G136500	77.4789	71.7796	67.7136	91.1202	76.5018	57.4952	84.8289	191.794	103.451	141.14	160.356	93.1151	97.1835	125.655	85.7947
Sobic.001G136800	13.7607	15.4499	11.7355	11.6352	11.4791	13.7863	11.3656	4.96251	8.90184	5.62338	5.93247	8.30183	9.21021	8.0134	10.2548
Sobic.001G136900	20.4915	21.0157	23.0015	21.0479	20.4929	17.5462	19.2182	22.3984	19.3593	22.2852	23.3703	18.5482	26.8896	21.8143	16.4482
Sobic.001G137000	25.1283	21.0157	18.6594	23.0088	17.4883	19.4262	19.4249	20.1183	24.977	22.9101	19.4153	29.9165	26.2544	26.4887	27.2106
Sobic.001G137100	259.509	173.403	226.025	153.741	164.329	119.377	127.295	103.945	181.494	188.001	106.964	197	258.627	151.921	201.135
Sobic.001G137300	7.92738	10.076	10.5619	6.40587	9.24493	5.0132	9.40247	6.7061	7.00047	6.03992	11.3256	7.55392	9.73953	5.56486	5.68581
Sobic.001G137800	11.3676	9.02043	10.914	6.27514	12.0184	13.1597	7.02602	16.0946	10.1982	9.3723	10.7863	9.57328	5.08149	19.5883	8.42718
Sobic.001G137900	29.9146	19.6722	16.3123	16.7337	19.0291	23.9694	21.9047	15.1558	31.5453	22.077	15.2806	29.9165	26.2544	25.2645	25.7892
Sobic.001G138300	31.8591	31.3796	34.0328	36.605	33.5899	22.2461	25.9343	29.2386	33.2739	32.4906	29.8421	36.4981	33.7708	30.0502	35.4348
Sobic.001G138400	26.0257	21.6874	20.6544	24.5776	24.1909	18.4862	22.7313	27.3609	26.5327	29.436	29.8421	23.1105	27.7365	23.7063	23.2509
Sobic.001G138600	4.63677	10.3639	4.81154	6.66733	8.01227	9.86974	8.36923	8.85205	5.61766	11.8022	5.21338	8.97495	7.41051	5.89875	11.1685
Sobic.001G138800	4.93591	2.0152	3.05122	2.61464	2.6194	11.7497	1.75651	15.2899	5.79051	1.45791	3.05612	2.31853	1.7997	1.66946	4.16282
Sobic.001G138900	8.67524	16.2176	14.3173	10.1971	12.4807	10.4964	12.3989	9.65678	9.67967	9.3723	9.88745	7.55392	9.42193	8.56989	10.4578
Sobic.001G139100	33.0557	35.8898	36.9667	29.8069	36.0552	37.7557	25.831	23.069	40.7065	33.4626	28.0444	37.9192	30.2772	27.3791	32.8964
Sobic.001G139300	20.342	14.7782	14.3173	20.002	18.6439	14.5696	18.2883	27.8974	22.9892	24.2291	26.0669	15.781	14.3976	20.2561	13.1992
Sobic.001G139900	8.52567	9.02043	7.27598	6.5366	7.55003	10.3397	5.99278	6.16961	5.87694	7.01187	5.21338	5.60935	7.93983	7.34562	5.38121
Sobic.001G140000	1.19659	2.87886	4.22476	2.09171	2.92756	4.38655	3.40969	3.0848	1.98779	3.61007	2.15726	1.04708	2.01142	4.22929	2.74137
Sobic.001G140300	1.49573	4.41425	12.3222	2.48391	9.55309	9.24309	5.06287	2.41419	3.62987	3.74892	2.87635	4.48748	4.34044	5.56486	5.17814
Sobic.001G140400	1.49573	0.863658	0.821482	0.65366	1.61786	0.783313	0.929915	1.34122	0.950682	1.80503	1.2584	1.12187	2.01142	2.11465	1.01532
Sobic.001G140600	9.57268	7.581	6.4545	8.23612	8.08931	10.4964	8.88585	12.6075	11.8403	8.67805	7.19087	7.7035	5.92841	10.9071	11.067
Sobic.001G140700	5.68378	5.94965	7.04127	5.09855	4.85359	5.32653	5.99278	5.63312	5.61766	4.72086	7.19087	5.23539	4.23458	6.45524	4.36589
Sobic.001G140800	4.93591	5.75772	4.45947	4.31416	4.93063	7.83313	5.16619	5.09663	5.53124	5.48453	5.57292	3.21603	5.08149	5.00837	4.67048
Sobic.001G140900	4.4872	10.2679	9.62307	9.15124	7.16482	6.89315	9.81577	7.24258	8.81541	6.94244	9.5279	7.92788	5.92841	6.90043	4.46742
Sobic.001G141200	14.359	13.0508	11.6181	13.0732	16.872	12.533	10.849	16.497	20.31	19.5777	19.4153	13.612	17.8911	16.1381	16.0421
Sobic.001G141300	3604.12	3423.06	3165.17	4564.38	3483.95	3633.63	3934.68	6025.29	4774.58	4585	5921.68	4871.75	4421.43	6562.42	3839.85
Sobic.001G141400	2.2436	0.191924	0.704127	1.17659	1.84899	1.2533	0.929915	1.34122	1.38281	1.38849	1.61795	1.12187	1.69383	1.66946	2.33524
Sobic.001G141600	20.7907	25.0461	25.1139	26.6693	25.0384	23.3427	25.831	18.5088	21.7792	15.4122	16.1795	22.3626	16.8324	14.0234	21.5248
Sobic.001G141700	8.22652	9.11639	7.39334	8.36685	6.54849	7.98979	10.1257	15.424	10.5439	9.58057	11.8649	8.82537	8.57502	10.7958	12.4885
Sobic.001G141800	2.69232	1.72732	2.5818	2.61464	4.00614	1.87995	5.68281	2.14595	2.16064	2.36043	2.5168	4.48748	3.81112	3.22762	1.82758
Sobic.001G142000	96.7738	66.0219	56.3302	77.9163	72.0334	48.8787	89.1685	187.637	113.131	135.655	136.986	91.7689	97.7129	121.203	105.797
Sobic.001G142100	31.8591	42.991	30.5122	24.8391	35.2848	33.5258	34.0969	34.067	32.496	32.0047	33.6173	29.9913	32.818	25.5984	33.201
Sobic.001G142200	8.97439	14.7782	13.9652	11.6352	12.0955	21.3061	12.2955	8.04732	8.81541	9.23345	7.0111	14.1356	5.50495	11.6862	21.1187
Sobic.001G142300	42.1796	24.5663	28.5172	27.9767	31.1246	35.0924	34.0969	32.994	32.1503	32.4212	22.1119	26.6257	34.0883	30.2728	32.0842
Sobic.001G142800	3.14104	3.45463	3.52064	1.69952	2.46531	2.19328	3.09972	2.81656	4.66698	1.24964	1.43817	2.39332	10.163	3.33892	1.52298
Sobic.001G143000	25.2779	17.2732	17.4858	20.1327	13.097	17.5462	13.3288	18.9112	16.248	20.6885	15.2806	26.5509	26.1485	20.7013	18.9865
Sobic.001G143200	12.1154	9.5962	9.74043	8.23612	10.4005	17.3895	6.71605	7.37671	9.07469	5.83165	5.7527	8.22704	11.4334	11.6862	10.1532
Sobic.001G143300	49.8079	56.5216	46.5897	30.722	49.8456	38.6956	39.2631	39.9683	42.0028	41.2381	39.1902	33.6561	58.0137	37.9523	35.7394
Sobic.001G143500	67.4575	58.057	76.2804	80.5309	82.8962	71.5948	78.2162	107.029	83.055	105.595	126.02	75.3896	82.786	95.6043	67.6205
Sobic.001G143600	18.9958	20.6318	19.3635	15.9493	17.4883	19.2695	16.5318	18.6429	16.6801	16.8701	11.8649	18.1743	14.5034	20.0335	21.4233
Sobic.001G143900	0.747866	1.34347	2.11238	1.83025	0.616329	0.783313	0.929915	0.268244	0.864256	0.833093	0.539315	1.79499	1.05864	1.11297	1.21839
Sobic.001G144001	1.6453	1.91924	2.93386	2.87611	2.85052	5.63985	3.71966	7.24258	3.54345	2.49928	6.47178	1.7202	2.43488	6.01005	2.53831
Sobic.001G144200	37.0941	39.4404	33.094	26.5386	31.818	34.6224	30.8938	24.6784	32.4096	29.5054	22.831	33.5065	36.735	31.3858	29.952
Sobic.001G144300	20.6411	17.0812	20.8891	14.2498	15.8705	14.2563	14.1554	17.8382	13.5688	18.6752	18.1569	15.407	22.7609	11.241	11.6762
Sobic.001G144600	7.77781	7.29311	5.51566	6.01367	5.31583	6.2665	6.30276	4.15778	6.7412	5.13741	6.65155	5.60935	5.71668	6.01005	7.10726
Sobic.001G144700	3.29061	5.75772	7.7454	4.18343	6.08625	5.63985	7.85261	4.56015	5.61766	4.72086	4.67407	3.66477	5.08149	4.67448	5.48274
Sobic.001G144800	154.659	171.868	182.134	137.792	278.966	97.1308	203.651	337.987	230.929	274.782	298.062	155.94	249.311	146.801	126.408
Sobic.001G145000	16.0043	14.4903	15.0214	16.4722	22.8812	17.3895	20.4581	23.069	18.1494	23.5349	25.8871	16.1549	21.5963	21.5917	15.1283
Sobic.001G145200	1.79488	1.43943	1.87767	1.56878	1.84899	2.66326	1.44653	1.2071	1.72851	1.11079	0.539315	1.64541	2.85834	1.78076	2.33524
Sobic.001G145400	20.1924	23.7986	26.8742	26.5386	22.9582	33.3691	25.7276	12.071	23.9399	17.009	12.9436	36.1242	18.9497	24.9306	26.6014
Sobic.001G145500	57.5857	41.5516	49.7583	53.6001	49.6915	39.1656	43.6027	35.9447	50.3861	47.8334	31.4601	65.0684	50.1797	55.426	73.2047
Sobic.001G145700	1.6453	0.47981	1.05619	0.65366	0.0770411	14.8829	0.929915	1.34122	0.345702	0.208273	0.179772	0.299165	0.105864	4.67448	0.91379
Sobic.001G145900	35.748	34.5463	38.727	30.3298	28.4282	25.6927	26.7609	29.3727	31.9775	30.1996	35.2353	30.2157	35.7822	31.9423	27.0076
Sobic.001G146000	1018.74	830.839	1088.7	738.375	1197.99	831.565	1119.31	1205.62	1282.12	946.532	1242.22	723.606	1216.7	1032.95	686.663
Sobic.001G146100	25.7266	22.839	16.8991	25.4928	27.7348	33.6824	21.388	43.0531	22.9028	31.9352	28.4039	23.8584	26.3602	34.836	22.8448
Sobic.001G146200	8.97439	11.8993	7.51069	7.05953	7.55003	3.7599	6.09611	7.24258	7.51903	3.1241	5.39315	12.8641	19.6908	2.89373	8.02105
Sobic.001G146800	19.8932	26.1017	21.0065	21.8323	25.0384	26.3193	21.388	15.9605	19.7915	19.786	23.3703	22.4374	23.9254	15.359	16.3467
Sobic.001G147000	2.39317	0.863658	1.87767	1.56878	2.00307	5.48319	2.78974	4.02366	2.33349	2.42985	3.41566	2.46811	1.90556	2.89373	1.31992
Sobic.001G147100	102.009	60.3601	59.1467	96.8725	81.8176	54.2052	72.2234	86.1063	94.1175	114.342	89.5263	98.2757	109.57	106.4	97.9786
Sobic.001G147200	11.218	20.4399	22.0627	18.3025	19.4914	20.2095	18.0817	14.351	14.7788	18.7446	21.2131	16.0801	13.4448	14.6912	19.3927
Sobic.001G147300	30.0642	35.2181	39.1964	37.2586	34.3603	28.6692	33.7869	41.4437	29.9897	30.8939	41.8868	32.609	35.2529	28.2695	32.8964
Sobic.001G147900	54.2951	131.276	158.429	145.113	122.418	119.377	140.107	57.2701	67.9305	54.3593	73.8862	106.578	62.1424	77.5742	79.1952
Sobic.001G148200	2.09402	0.767696	1.64296	1.83025	1.6949	2.5066	0.826591	2.14595	2.16064	1.73561	1.97749	2.61769	2.43488	1.33557	1.11685
Sobic.001G148300	4.18805	7.29311	7.62804	5.49075	5.77808	4.07323	5.88946	3.35305	4.49413	4.44316	5.03361	5.31018	5.92841	3.78411	4.46742
Sobic.001G148400	4.78634	3.07079	2.34709	5.75221	6.0092	6.10984	5.16619	6.57198	4.58056	7.56726	4.31452	4.86143	3.59939	4.78578	3.75669
Sobic.001G148500	11.9659	20.7278	23.7056	18.1718	18.3358	20.0528	19.3216	18.7771	16.3344	17.2867	20.6737	16.9028	12.1744	15.2477	13.9099
Sobic.001G148600	34.4018	65.638	45.6509	27.4537	43.143	33.0558	37.5066	33.6646	47.2748	45.473	42.7857	28.1963	59.3899	42.7381	31.3735
Sobic.001G148700	68.2054	78.9768	59.6161	58.9602	62.9426	64.3883	54.0384	50.0275	61.1893	51.7906	40.4486	54.4481	61.1896	51.308	57.7718
Sobic.001G148800	3.44018	3.45463	2.34709	3.52977	2.85052	0.783313	2.47977	3.35305	5.18554	7.98381	5.03361	3.81436	8.46915	6.12135	2.94444
Sobic.001G148900	1804.45	1211.9	1346.64	1093.31	1411.24	1362.96	1377.72	1215.55	1557.04	1320.17	1283.75	1350.73	1998.19	1567.96	1143.35
Sobic.001G149000	20.1924	13.2428	10.2098	12.5503	12.4036	12.8463	12.6055	10.3274	10.0254	10.9691	9.16836	12.191	20.8553	14.3573	11.6762
Sobic.001G149400	3.73933	0.767696	0.821482	1.96098	2.08011	0.62665	1.34321	0.938854	1.98779	1.45791	1.07863	2.5429	3.81112	2.44854	3.04597
Sobic.001G149500	590.515	556.388	417.078	996.44	434.743	685.399	487.172	893.654	693.738	1658.06	985.688	708.124	487.082	812.47	759.867
Sobic.001G149600	2.09402	2.7829	1.64296	2.35318	3.77501	2.81993	3.09972	3.0848	3.3706	3.19352	1.97749	2.84207	3.07007	2.78243	1.92911
Sobic.001G149700	27.9702	28.7886	30.1601	27.5845	25.1154	25.3793	23.8678	24.0078	26.3598	29.2277	25.7074	34.3292	29.2186	30.4954	33.3026
Sobic.001G150600	2.54274	2.0152	1.40825	2.09171	2.08011	1.56663	2.68642	0.804732	1.81494	1.38849	1.61795	2.46811	1.90556	0.77908	0.507661
Sobic.001G150800	17.7992	9.21236	11.7355	11.5044	11.6332	9.86974	10.0224	7.10846	10.1118	10.8302	6.47178	15.4818	16.7266	10.128	14.4176
Sobic.001G151000	10.6197	7.77293	12.2049	10.72	10.5546	7.83313	9.19582	7.91319	7.95115	9.02517	9.16836	12.2658	7.93983	9.12637	10.2548
Sobic.001G151100	7.62823	11.9953	11.0313	10.72	10.4005	10.9664	9.71244	5.09663	10.3711	6.10935	7.19087	8.97495	5.71668	9.34897	10.6609
Sobic.001G151400	91.6884	123.791	115.594	180.41	117.642	128.777	152.093	173.554	161.097	83.0316	157.48	215.249	164.407	170.507	185.601
Sobic.001G151500	7.17951	3.5506	6.57185	4.70635	4.3143	3.60324	3.82298	5.90137	7.0869	5.90108	3.95498	9.4237	6.77532	10.128	7.61492
Sobic.001G151600	11.5171	7.48504	14.0825	9.54344	9.47605	10.0264	8.36923	7.77907	8.46971	7.98381	8.2695	15.5566	7.51637	14.3573	15.1283
Sobic.001G151700	12.7137	11.8033	11.1487	13.5961	16.4098	19.8961	15.2919	13.8146	14.8652	13.5378	18.1569	14.5095	12.2803	13.9122	14.2145
Sobic.001G151800	2.39317	4.99003	5.28095	6.5366	3.77501	5.32653	7.02602	4.69427	4.49413	3.67949	4.13475	5.1606	4.34044	3.67281	5.38121
Sobic.001G151900	40.0856	34.1625	33.2113	34.3825	38.9057	25.6927	32.7537	42.919	39.2372	42.696	34.5162	40.0881	38.8522	38.0636	34.4194
Sobic.001G152000	9.87183	14.0105	14.7867	16.4722	10.8628	13.003	15.0853	13.8146	10.3711	12.3575	13.4829	12.4901	7.93983	14.6912	12.4885
Sobic.001G152100	1.94445	1.24751	1.2909	2.35318	1.15562	0.939975	1.23989	1.74359	0.691405	1.11079	0.539315	1.04708	1.27037	1.78076	1.01532
Sobic.001G152280	3.44018	5.75772	4.45947	2.48391	3.08164	5.0132	3.82298	1.74359	2.33349	2.15216	1.79772	2.99165	2.85834	3.22762	4.16282
Sobic.001G152700	0.747866	4.22233	6.4545	4.57562	4.39134	5.79651	4.95955	4.42602	4.58056	4.37374	7.0111	3.4404	3.38766	4.78578	4.06129
Sobic.001G153100	2.39317	3.5506	1.76032	1.30732	2.46531	2.03661	0.929915	2.54832	1.38281	1.11079	2.33703	1.42103	1.7997	1.44686	1.82758
Sobic.001G153200	7.02994	11.6114	10.7966	7.45173	10.5546	18.1729	12.6055	12.2051	6.91405	8.88632	11.1458	6.43205	7.30465	8.34729	8.22411
Sobic.001G153300	0.897439	2.30309	1.17355	1.17659	1.07858	1.09664	1.13656	0.938854	0.950682	2.36043	0.898859	1.94457	1.37624	2.22594	0.91379
Sobic.001G153400	150.62	142.983	111.839	148.904	144.76	122.197	142.277	178.248	136.985	195.43	186.963	154.519	183.145	141.681	139.099
Sobic.001G153500	1.79488	2.49501	0.821482	0.915124	1.46378	0.783313	0.826591	1.2071	1.55566	1.73561	1.2584	0.747913	0.423458	1.33557	0.812258
Sobic.001G153600	4.93591	4.60618	4.69418	4.96782	6.62553	5.32653	3.30636	5.09663	7.34618	8.74748	7.73018	5.31018	5.82254	4.34059	5.58427
Sobic.001G154100	693.122	600.722	658.124	729.354	700.149	791.146	595.249	1009.13	675.675	771.028	849.421	736.096	761.695	806.237	575.282
Sobic.001G154200	42.9275	41.6475	42.8344	35.9513	47.3803	59.0618	44.1193	48.2839	43.9906	40.6133	47.9991	33.9552	47.2155	37.1733	26.0938
Sobic.001G154300	32.7565	22.4551	20.7718	24.8391	29.1986	31.8025	25.3143	29.6409	31.0268	28.8111	27.8646	29.5426	26.9954	35.2812	30.1551
Sobic.001G154400	78.5259	115.25	90.8324	68.8958	95.9932	109.35	103.014	127.818	100.254	82.1985	119.009	66.8634	83.8446	82.1373	60.7163
Sobic.001G154500	31.7095	35.8898	39.6658	26.0157	38.5976	23.3427	29.7573	51.3687	32.496	35.4065	55.1899	29.393	44.0396	29.8277	17.1589
Sobic.001G154900	100.962	66.2138	107.966	87.4597	103.543	71.9081	97.1244	95.7631	94.9817	109.482	113.975	107.625	91.0434	98.0528	109.756
Sobic.001G155000	38.5899	27.4451	28.3998	28.2381	28.9674	38.069	33.4769	20.923	26.5327	23.6737	19.5951	25.6534	20.6436	26.9339	28.226
Sobic.001G155400	4.78634	5.94965	4.92889	5.49075	6.31737	7.36314	3.61634	5.499	4.49413	3.81834	3.23589	4.86143	3.70526	5.45356	5.9904
Sobic.001G155500	9.42311	12.3791	9.85778	8.75905	8.16635	7.5198	7.12935	5.63312	4.49413	6.2482	3.95498	6.73122	4.55217	7.67951	6.295
Sobic.001G155600	3.73933	2.68694	2.69915	4.70635	4.39134	6.10984	3.82298	9.12029	4.83983	14.0237	10.0672	5.83372	4.86976	5.78745	5.9904
Sobic.001G155700	5.38463	1.43943	1.05619	2.48391	2.54236	3.13325	4.23628	6.57198	4.92626	5.48453	5.57292	3.73956	3.49353	6.67783	4.97508
Sobic.001G156100	11.9659	16.5055	13.1437	19.4791	14.6378	19.8961	15.8086	16.3629	13.3095	23.0489	15.6401	20.5676	15.8797	18.0301	21.931
Sobic.001G156300	7.77781	5.5658	9.0363	5.22928	6.47145	5.79651	4.3396	6.97434	5.35839	5.48453	4.49429	10.7699	5.50495	12.1314	13.7069
Sobic.001G156500	2.09402	3.35867	3.75534	3.52977	2.6194	4.38655	3.51301	3.48717	4.23485	2.98525	3.23589	2.09416	2.75248	2.22594	3.55363
Sobic.001G156600	1.19659	2.11116	0.586773	0.784392	2.15715	1.87995	1.03324	0.804732	1.29638	0.763669	0.359543	0.822704	2.11729	0.77908	0.812258
Sobic.001G156700	0.44872	1.34347	1.17355	1.56878	2.23419	2.5066	0.929915	1.87771	0.950682	1.24964	1.2584	0.673122	0.423458	1.11297	0.203064
Sobic.001G156900	5.83335	9.21236	6.80656	6.01367	8.01227	9.08643	9.19582	10.0591	6.39549	7.01187	10.0672	6.95559	7.7281	7.12302	5.88887
Sobic.001G157100	140	73.411	90.8324	109.815	125.115	68.1482	102.394	198.5	153.405	212.369	173.3	130.96	176.053	145.799	113.716
Sobic.001G157200	72.6926	57.7691	70.9995	53.0772	83.1273	35.0924	67.7805	53.917	66.4613	48.25	61.8415	65.7415	92.2079	33.7231	36.3485
Sobic.001G157300	5.08549	5.85368	5.86773	8.10539	4.23726	6.10984	7.23267	8.85205	8.81541	7.56726	6.47178	6.95559	6.77532	9.57156	8.73177
Sobic.001G157400	10.6197	14.9701	14.552	16.9952	17.1031	17.7029	19.4249	31.5187	21.4335	19.3694	28.2242	13.2381	7.7281	22.8159	11.8793
Sobic.001G157500	3.44018	5.75772	6.10244	3.79123	4.00614	3.60324	4.13295	6.43785	3.11132	6.17877	5.57292	4.2631	3.59939	5.11967	3.65516
Sobic.001G157600	255.77	192.884	236.117	290.617	334.05	230.607	300.672	484.985	289.958	355.522	446.014	266.182	299.173	314.526	203.775
Sobic.001G157800	7.17951	13.3387	12.5569	7.19026	8.6286	9.39975	10.0224	8.18144	8.12401	9.78884	8.98859	8.07746	9.42193	7.34562	9.23943
Sobic.001G157900	21.0898	15.3539	17.3685	19.3483	23.6516	19.2695	18.2883	31.3845	38.373	33.8097	25.5276	18.3239	35.5704	42.1816	35.8409
Sobic.001G158000	1.19659	1.91924	1.99503	1.56878	1.54082	3.13325	2.27313	2.41419	0.864256	1.11079	1.79772	2.16895	1.58797	1.89205	2.74137
Sobic.001G158200	5.83335	3.35867	2.11238	2.61464	2.6194	2.81993	1.75651	2.14595	5.44481	2.15216	1.79772	2.24374	3.17593	6.23264	1.92911
Sobic.001G158300	2.84189	3.5506	2.5818	3.52977	2.6194	2.81993	3.40969	2.14595	3.97558	2.49928	3.77521	2.91686	2.64661	4.34059	2.53831
Sobic.001G158400	7.17951	5.75772	5.39831	7.71319	5.16175	7.04981	6.30276	6.03549	7.25975	7.49784	6.11224	8.37662	8.36329	10.128	8.73177
Sobic.001G158500	44.4232	51.3397	50.4624	48.5016	46.2247	43.5522	41.6395	40.5048	35.7802	41.8629	40.8082	40.7612	46.2628	33.7231	29.8505
Sobic.001G159300	9.42311	7.48504	9.0363	6.5366	7.16482	2.66326	5.47617	5.76724	6.39549	2.42985	5.03361	8.37662	8.36329	5.89875	4.77202
Sobic.001G159400	23.0343	39.2485	41.1914	22.3552	26.7333	27.1026	29.2407	17.7041	19.705	16.1759	18.1569	23.2601	17.5735	18.2527	19.4942
Sobic.001G159600	36.1967	27.6371	31.5684	24.9698	23.9598	27.2593	24.3844	12.2051	17.1987	20.7579	10.247	30.6644	25.6192	15.4703	27.1091
Sobic.001G159700	17.2009	18.1368	30.9816	21.7015	23.1123	11.123	23.1445	12.3392	20.3964	17.2867	23.0108	23.0357	19.5849	14.246	20.8141
Sobic.001G159800	48.3121	57.3853	49.1715	44.4489	44.8379	69.5582	46.5991	48.8204	50.3861	44.987	47.1002	41.1352	45.4158	51.0854	47.7202
Sobic.001G159900	42.3292	32.3392	29.5733	32.8137	41.217	62.5084	43.8093	46.8086	38.5458	32.8377	29.6623	44.2016	31.0183	54.5356	47.0094
Sobic.001G160000	1.6453	1.34347	2.11238	0.65366	1.6949	0.313325	1.44653	3.48717	3.11132	2.01331	3.05612	1.27145	2.11729	1.11297	2.13218
Sobic.001G160200	46.0685	21.9753	23.5883	18.564	29.1986	64.7016	23.2479	68.9387	41.83	27.978	34.8757	32.0107	31.1241	52.1984	46.9079
Sobic.001G161000	10.171	9.5962	9.62307	12.8117	12.7118	10.4964	12.3989	10.7298	13.6552	18.9529	11.3256	14.0608	13.2331	14.0234	14.8237
Sobic.001G161200	251.582	178.585	241.046	233.095	264.02	115.147	172.964	460.307	316.75	433.764	368.532	295.8	369.996	298.833	237.687
Sobic.001G161300	7.47866	9.11639	10.4446	9.28198	6.77962	12.6897	9.81577	7.24258	7.00047	4.37374	5.7527	8.15225	5.92841	6.67783	9.03637
Sobic.001G161400	8.97439	6.71734	6.68921	9.93564	11.6332	12.3763	8.67921	7.10846	10.8896	7.42841	8.80881	9.87245	11.6451	10.6845	10.9655
Sobic.001G161500	34.2523	43.9506	32.9766	43.2723	27.5037	49.3487	77.4929	26.0197	32.5824	26.4507	26.0669	24.4567	39.9109	29.6051	33.5056
Sobic.001G161601	24.8291	32.7231	31.2163	23.7932	28.043	29.7659	26.3476	20.923	32.3232	26.1036	27.1455	18.0995	26.572	22.7046	23.2509
Sobic.001G161700	56.0899	48.4608	46.003	42.2265	35.7471	32.5858	38.9531	35.2741	43.5585	45.959	26.4264	40.9108	47.7449	49.5273	51.4768
Sobic.001G161800	5.83335	7.581	7.62804	5.88294	6.77962	7.5198	6.5094	5.36488	3.80273	3.54065	3.95498	3.81436	4.12871	4.89708	4.56895
Sobic.001G161900	7.02994	7.00523	7.15863	7.05953	4.93063	5.79651	5.47617	4.2919	5.35839	4.79028	4.85384	5.90851	6.56359	5.45356	5.27968
Sobic.001G162000	27.0727	50.3801	49.1715	37.6508	36.0552	39.3223	36.9899	36.347	40.1879	29.3665	41.5273	31.7863	25.1957	39.6218	29.6474
Sobic.001G162100	12.7137	13.1468	14.1999	14.3805	12.1725	10.8097	13.5354	12.8757	15.643	14.4403	16.8985	17.576	15.2445	15.9155	19.3927
Sobic.001G162200	32.1582	29.8442	31.3337	23.1396	37.596	25.6927	25.831	36.347	29.2119	39.2248	35.5948	24.6063	32.1828	26.8226	21.931
Sobic.001G162300	11.9659	13.4347	18.0726	16.9952	22.0338	12.2197	20.3548	35.4082	19.6186	21.6604	31.8196	14.9583	22.3374	16.9172	10.1532
Sobic.001G162500	10.6197	13.6266	13.9652	15.6878	16.7179	13.3163	17.3584	16.0946	13.396	22.1464	17.9772	14.3599	16.7266	15.1364	12.59
Sobic.001G162700	5.08549	3.74252	3.05122	7.84392	5.54696	17.2329	8.67921	7.64495	2.85204	11.7327	5.39315	6.95559	3.91698	7.67951	9.7471
Sobic.001G162800	55.4916	66.6936	61.2591	69.0265	65.639	69.2448	69.6403	127.818	86.5984	67.3417	118.829	51.7556	66.0594	80.6905	48.837
Sobic.001G163300	4.93591	8.06081	5.28095	7.321	4.46838	3.91656	7.43932	5.23076	4.75341	8.19208	8.2695	5.08581	5.82254	2.78243	5.58427
Sobic.001G163400	33.3548	34.5463	37.3187	37.7816	42.2185	31.0192	38.2298	50.1616	40.5336	48.5971	57.527	33.8057	45.9452	39.8444	29.4444
Sobic.001G163600	5.08549	3.5506	1.52561	15.0342	4.16022	4.85654	7.23267	7.91319	3.19775	30.6162	6.65155	21.0163	4.34044	7.56821	18.1743
Sobic.001G163800	7.77781	3.16675	6.21979	5.22928	5.08471	4.07323	4.54625	2.95068	2.93847	3.74892	1.97749	4.41269	3.59939	3.11632	5.17814
Sobic.001G164350	91.9875	72.0675	81.444	73.8636	88.9054	87.5744	79.5594	95.0925	92.4754	107.886	84.3129	82.7939	96.3366	89.483	99.2985
Sobic.001G164700	18.5471	25.4299	16.3123	13.0732	15.4853	15.9796	15.2919	12.7416	14.4331	14.0237	8.2695	15.2574	10.163	15.8042	21.6264
Sobic.001G164900	14.5086	9.40428	8.33217	12.4195	11.4791	8.14645	10.1257	16.2288	11.6675	12.2881	12.7638	12.3406	11.9627	9.57156	11.1685
Sobic.001G166401	7.62823	10.9397	11.0313	12.681	6.70257	2.34994	9.81577	11.4004	9.93894	9.78884	13.4829	21.4651	19.4791	14.1347	14.8237
Sobic.001G166600	4.18805	5.18195	5.51566	3.52977	3.54389	5.95318	2.5831	2.54832	3.80273	3.4018	3.05612	5.23539	4.44631	4.67448	4.87355
Sobic.001G166700	10.6197	7.10119	12.0875	12.5503	11.0169	7.67646	7.95594	16.7652	12.8774	22.9795	22.4715	12.4154	15.4562	20.59	10.2548
Sobic.001G166800	2.2436	4.31829	2.11238	2.22244	1.77194	1.2533	2.27313	4.56015	2.76562	2.63813	4.85384	2.01936	2.01142	3.00502	3.65516
Sobic.001G167200	1.34616	2.0152	1.52561	0.522928	1.23266	1.56663	1.65318	0.402366	1.90136	0.902517	0.359543	0.747913	0.95278	0.77908	0.91379
Sobic.001G167500	36.6454	45.1022	35.089	47.7172	39.291	41.5156	49.2855	94.2877	51.8554	57.9	82.8748	30.9636	38.1112	63.2168	32.2873
Sobic.001G167800	12.7137	8.06081	7.86275	4.83709	7.70411	7.67646	6.19943	7.10846	5.53124	10.0665	7.19087	10.3212	11.9627	9.34897	8.12258
Sobic.001G168000	1.49573	1.72732	1.17355	1.17659	1.15562	2.03661	1.65318	0.402366	1.38281	1.11079	2.15726	1.34624	2.32902	1.44686	1.62452
Sobic.001G168100	5.68378	2.87886	2.5818	2.48391	3.31277	6.10984	2.78974	3.62129	3.0249	2.98525	5.03361	3.66477	6.246	3.78411	5.48274
Sobic.001G168400	10.0214	12.9549	12.3222	8.62832	8.2434	8.61644	10.849	7.77907	7.51903	5.4151	7.37064	7.55392	9.21021	6.01005	8.32564
Sobic.001G168500	5.38463	7.10119	8.80159	10.5893	6.9337	7.67646	7.23267	14.8875	8.81541	12.427	14.202	10.4708	7.09292	8.56989	9.64556
Sobic.001G168600	79.5729	74.5625	90.363	97.5261	85.8238	87.5744	96.2978	194.879	100.513	103.928	138.065	89.3008	91.4669	116.973	86.7085
Sobic.001G168800	24.6796	19.3843	19.8329	20.3942	22.573	23.3427	21.5947	20.2524	27.4833	31.4493	25.5276	23.5593	34.0883	28.3808	25.0785
Sobic.001G168900	12.8633	12.667	15.9602	14.3805	14.1756	13.3163	15.2919	16.3629	13.1367	14.3709	15.4604	15.5566	11.3275	18.9205	15.9406
Sobic.001G169100	7.47866	7.10119	7.7454	8.49758	8.2434	11.2797	7.43932	8.04732	10.6303	6.87302	7.73018	7.40434	7.30465	7.56821	9.23943
Sobic.001G169200	14.9573	14.5862	13.8478	17.2566	18.4899	53.8919	18.5983	25.0808	17.0258	28.1863	32.1791	18.5482	15.4562	34.5021	14.7222
Sobic.001G169500	1.19659	2.30309	2.93386	1.43805	2.54236	1.56663	1.34321	1.47534	1.72851	1.80503	1.61795	1.34624	1.69383	2.00335	0.507661
Sobic.001G169600	2.09402	2.39905	2.22974	1.56878	2.23419	2.66326	1.96315	1.2071	1.12353	1.24964	0.898859	2.16895	1.58797	1.89205	2.03064
Sobic.001G169700	6.58122	11.1316	7.86275	11.1122	6.85666	13.003	7.74929	7.10846	8.72899	7.35899	5.7527	10.7699	5.50495	7.23432	8.83331
Sobic.001G169800	20.7907	14.1064	16.0776	17.6488	17.1031	23.8127	21.0781	26.2879	25.3227	25.687	25.3478	21.8391	20.8553	29.6051	22.4386
Sobic.001G169900	206.261	193.268	236	215.577	279.582	235.464	222.973	345.23	244.152	276.101	335.095	232.75	285.728	235.839	197.379
Sobic.001G170100	69.8507	73.1231	70.4127	61.7055	79.8916	72.2214	91.235	106.09	82.9686	80.3935	105.706	64.9188	79.5042	77.4629	55.4366
Sobic.001G170301	10.6197	2.20713	2.11238	3.52977	3.69797	8.45978	2.47977	11.6686	6.65477	3.88777	3.23589	1.42103	2.54075	3.22762	5.48274
Sobic.001G170500	2.2436	3.35867	2.93386	2.22244	2.08011	4.22989	2.89307	2.95068	2.85204	2.01331	4.13475	2.61769	2.9642	2.33724	3.4521
Sobic.001G170800	0.897439	2.0152	0.821482	0.522928	0.847452	0.783313	1.23989	0.67061	0.864256	0.208273	0.719087	0.897495	0.529322	1.11297	1.42145
Sobic.001G171500	2.39317	1.43943	1.40825	1.04586	1.84899	2.66326	1.85983	1.2071	1.03711	1.59676	1.07863	1.42103	1.69383	1.44686	1.31992
Sobic.001G171900	2.2436	5.27791	2.93386	4.57562	3.15868	6.89315	4.95955	3.88954	2.41992	2.5687	3.95498	2.84207	2.01142	3.8954	4.06129
Sobic.001G172000	58.4831	71.7796	90.8324	93.212	69.5681	72.3781	73.3599	67.7316	66.5477	48.1111	54.6506	69.8551	37.476	65.7767	72.0879
Sobic.001G172400	1.34616	2.20713	2.93386	2.48391	1.6949	1.09664	2.78974	0.536488	1.03711	1.38849	1.2584	1.19666	1.58797	0.77908	3.24903
Sobic.001G172700	2.69232	1.82328	1.52561	4.05269	2.77348	1.2533	1.85983	1.60946	1.20996	1.04137	1.97749	1.79499	2.22315	1.66946	2.63984
Sobic.001G172800	13.312	11.8993	11.3834	15.0342	10.7858	11.2797	13.2255	10.998	11.1489	9.58057	12.7638	12.8641	10.163	11.7975	11.1685
Sobic.001G173300	517.074	493.821	570.93	491.683	470.567	660.176	523.645	353.277	541.283	439.734	408.801	377.621	387.358	488.706	466.744
Sobic.001G173400	10.3205	9.98005	12.0875	9.28198	9.86126	8.61644	10.9523	6.16961	6.22264	7.01187	6.29201	9.19933	8.46915	8.1247	13.5038
Sobic.001G173500	48.7609	51.5316	71.9383	82.4919	51.4634	78.6446	75.6331	66.5245	49.8676	75.5338	69.9312	85.9352	53.2498	80.9131	86.5055
Sobic.001G173600	2.99146	2.68694	5.28095	4.83709	3.31277	7.5198	3.20304	4.15778	3.19775	3.19352	3.23589	3.36561	2.9642	3.22762	3.55363
Sobic.001G173700	1.94445	4.12637	1.17355	2.87611	3.23573	2.03661	2.68642	1.47534	2.24707	1.87446	2.15726	2.46811	2.32902	3.33892	2.74137
Sobic.001G173800	7.32909	6.42946	5.28095	10.4586	7.3189	9.24309	7.33599	5.499	6.13622	7.35899	7.19087	6.73122	7.09292	6.12135	11.2701
Sobic.001G173900	31.4104	21.2076	18.6594	18.1718	20.9552	14.8829	20.3548	9.92502	21.0878	25.8259	15.6401	17.1272	20.4318	14.3573	18.885
Sobic.001G174900	285.236	158.625	185.185	276.89	201.848	104.807	179.577	427.044	301.107	510.478	406.104	306.794	336.755	409.24	388.259
Sobic.001G175000	5.53421	3.26271	2.81651	4.31416	3.38981	3.44658	6.5094	6.97434	4.40771	6.31762	8.2695	3.66477	4.34044	5.89875	4.77202
Sobic.001G175100	21.2394	16.0257	14.7867	25.8849	13.7133	15.9796	18.9083	36.7494	29.9033	32.3518	42.7857	23.5593	14.7152	38.2862	30.5612
Sobic.001G175300	327.715	335.195	293.386	422.265	350.46	331.968	402.86	702.531	452.957	616.489	547.944	358.699	312.3	650.421	436.69
Sobic.001G175500	2.09402	3.45463	1.99503	1.04586	2.00307	1.72329	1.65318	1.2071	1.46924	1.87446	0.539315	2.24374	1.27037	2.78243	3.04597
Sobic.001G175600	3.8889	5.37387	5.51566	5.09855	5.16175	5.79651	4.3396	4.2919	5.18554	3.54065	3.59543	4.93622	4.7639	3.67281	6.19347
Sobic.001G175800	26.1753	29.0765	31.451	34.7747	23.3434	20.6795	26.9675	28.568	30.8539	36.8644	33.078	29.3182	33.3473	33.0553	21.8294
Sobic.001G176200	15.8548	10.2679	11.6181	17.3874	17.3342	11.9064	11.2623	17.9723	13.6552	18.7446	23.7299	13.2381	17.7852	16.3607	11.067
Sobic.001G176300	4.33762	7.86889	9.85778	4.70635	9.39901	3.13325	6.61273	2.28007	5.09911	2.22158	4.49429	5.68414	6.03427	1.55816	4.46742
Sobic.001G176400	2.69232	3.16675	7.62804	3.39903	3.9291	2.34994	3.92631	0.804732	3.19775	1.66619	1.43817	3.73956	2.32902	2.55984	3.85823
Sobic.001G176600	85.5559	162.368	166.878	118.051	134.129	70.4981	128.845	48.9545	121.774	58.4554	85.5713	120.04	115.181	56.539	85.7947
Sobic.001G176700	2.2436	2.39905	2.22974	2.61464	2.69644	2.66326	2.78974	5.499	3.19775	3.33237	5.39315	2.16895	2.32902	2.22594	2.8429
Sobic.001G176800	114.423	83.1991	67.8309	87.1983	110.4	75.8247	96.5045	119.1	97.4881	141.556	123.503	103.062	143.023	101.948	113.31
Sobic.001G176900	7.32909	7.86889	8.68424	11.3737	10.5546	7.83313	6.81938	8.18144	8.03758	9.23345	10.7863	9.64808	7.93983	9.57156	9.54403
Sobic.001G177100	58.184	42.895	38.3749	53.8616	45.1461	40.5756	49.3888	54.99	59.2015	64.8424	33.4375	66.7138	43.5103	73.1223	88.13
Sobic.001G177300	7.62823	8.3487	9.38836	6.66733	7.47299	6.2665	7.74929	9.52266	8.90184	8.46978	10.9661	7.40434	11.1158	7.9021	4.56895
Sobic.001G177400	0.897439	1.72732	0.821482	0.915124	1.23266	2.19328	0.929915	2.68244	1.64209	2.22158	1.2584	2.09416	1.16451	2.22594	2.03064
Sobic.001G177500	1.94445	3.45463	3.99005	2.48391	3.38981	3.7599	3.82298	2.41419	2.41992	2.29101	3.77521	3.36561	1.7997	3.11632	2.13218
Sobic.001G177800	1079.47	949.64	888.843	1289.67	1175.42	981.647	1255.08	2110.54	1490.06	1557.05	1844.46	1079.31	1256.82	1352.6	943.336
Sobic.001G177900	3.44018	4.03041	3.8727	5.22928	3.62093	4.54321	4.95955	3.88954	6.30907	3.47122	2.87635	6.50684	1.37624	5.11967	8.42718
Sobic.001G178100	5.83335	7.48504	7.39334	5.62148	5.70104	10.4964	8.05926	7.10846	6.22264	5.55395	3.05612	6.50684	2.9642	8.68118	6.295
Sobic.001G178250	0.44872	0.383848	0.704127	0.65366	1.07858	0.939975	1.03324	1.07298	0.432128	1.24964	0.898859	0.897495	1.69383	1.22427	0.812258
Sobic.001G178300	4.4872	6.33349	6.10244	3.13757	4.39134	3.60324	4.95955	2.95068	4.32128	4.51259	3.23589	4.41269	4.34044	2.89373	5.48274
Sobic.001G178400	35.8976	33.2029	31.9204	36.2128	30.6624	33.5258	36.9899	31.5187	31.7182	27.4921	31.4601	34.03	22.7609	32.6101	30.7643
Sobic.001G178500	11.5171	13.6266	11.1487	13.0732	10.5546	13.7863	13.6388	13.6804	14.6059	10.136	10.6065	13.1633	8.89261	12.1314	15.636
Sobic.001G178600	9.27354	5.46984	10.2098	7.71319	6.77962	8.92976	6.71605	1.34122	4.32128	4.65144	1.2584	9.34891	3.07007	3.67281	14.0114
Sobic.001G178700	1.19659	1.15154	2.22974	0.784392	0.847452	0.939975	0.516619	0.268244	0.518554	0.138849	0.898859	1.04708	0.423458	1.00167	0.710726
Sobic.001G178800	4.93591	5.75772	7.7454	6.5366	6.70257	7.67646	6.5094	6.30373	3.97558	7.22014	4.85384	4.93622	5.82254	7.23432	3.4521
Sobic.001G179000	381.112	311.877	345.726	460.046	403.31	350.767	369.796	502.018	414.843	515.893	609.606	404.546	532.816	457.432	334.549
Sobic.001G179200	8.52567	9.40428	10.0925	8.62832	7.62707	9.39975	9.60912	10.3274	9.42039	9.71942	10.4268	8.90016	8.25743	10.6845	9.03637
Sobic.001G179400	7.17951	4.51022	2.81651	4.70635	7.24186	10.0264	10.1257	17.0335	13.6552	10.8996	15.2806	6.8808	6.03427	6.90043	5.17814
Sobic.001G179800	4.93591	24.2784	22.8841	15.9493	16.1016	10.3397	17.875	12.7416	14.8652	8.33093	19.4153	9.87245	8.25743	9.90545	6.19347
Sobic.001G179900	26.7736	33.0109	32.5072	28.2381	32.0491	36.9724	35.5434	32.994	28.1747	28.2557	31.8196	21.9138	24.984	34.3908	24.0631
Sobic.001G180000	18.6966	17.5611	18.0726	23.924	21.0322	25.536	23.3512	22.5325	24.5449	31.3798	33.7971	23.8584	23.6078	33.0553	35.5363
Sobic.001G180200	4.18805	7.48504	4.81154	9.02051	8.39748	10.3397	5.26952	8.85205	6.48192	7.22014	8.98859	6.28247	6.66946	7.9021	5.48274
Sobic.001G180300	2.84189	0.671734	0.821482	1.30732	1.00153	2.5066	1.75651	1.87771	1.55566	1.38849	1.79772	1.19666	1.27037	1.55816	1.21839
Sobic.001G180900	326.518	237.986	292.447	300.684	262.787	213.374	185.673	123.392	228.336	282.141	117.571	346.059	351.47	179.522	325.715
Sobic.001G181100	1.49573	0.383848	1.87767	1.56878	1.07858	1.56663	0.826591	0.402366	1.29638	1.24964	0.719087	0.972287	1.27037	0.333892	1.11685
Sobic.001G181300	6.1325	5.85368	9.97513	7.58246	5.08471	8.92976	5.57949	5.76724	6.39549	6.03992	3.77521	4.86143	7.30465	4.89708	6.39653
Sobic.001G181500	15.5556	8.63658	18.19	16.9952	11.0169	6.2665	7.43932	9.38854	9.33396	10.2748	15.2806	28.2711	8.25743	8.68118	47.6186
Sobic.001G181600	23.3334	34.7383	39.7832	30.722	31.6639	27.2593	37.6099	24.6784	32.9282	28.3946	26.4264	33.8057	37.0526	24.1515	27.8198
Sobic.001G181700	76.5815	53.5468	60.3202	78.7007	64.9456	49.192	64.7841	65.3174	54.8803	90.3212	91.8634	83.9158	106.605	79.6888	70.6664
Sobic.001G182500	1.6453	3.64656	2.93386	2.09171	1.46378	0.62665	1.34321	1.07298	2.07421	2.15216	3.23589	1.64541	2.54075	2.33724	1.42145
Sobic.001G183000	4.33762	4.51022	2.69915	3.52977	3.08164	9.55642	3.30636	3.35305	4.23485	3.05467	3.05612	3.66477	4.86976	2.78243	3.24903
Sobic.001G183500	0.299146	0.575772	0.469418	0.915124	1.00153	0.783313	0.413295	1.34122	1.20996	1.94388	1.43817	0.448748	0.529322	1.00167	0.406129
Sobic.001G183600	5.98293	6.52542	7.04127	6.9288	7.62707	5.95318	7.33599	4.69427	7.00047	3.4018	4.31452	6.35726	2.85834	7.12302	8.93484
Sobic.001G184300	1.19659	0.863658	1.52561	0.915124	1.84899	1.72329	2.1698	2.01183	1.64209	1.94388	1.97749	0.897495	2.54075	2.44854	2.74137
Sobic.001G185400	7.32909	9.30832	5.39831	5.49075	4.69951	6.73649	4.23628	6.7061	2.76562	5.62338	4.49429	5.68414	3.81112	6.01005	7.31032
Sobic.001G185500	154.659	179.737	193.048	169.037	161.247	131.753	235.992	130.367	146.664	151.831	187.322	167.233	190.556	130.44	146.816
Sobic.001G185600	9.57268	6.71734	8.21482	9.54344	8.16635	8.30311	10.1257	8.44968	8.90184	7.49784	6.65155	10.0968	7.93983	8.56989	10.6609
Sobic.001G185800	29.1668	35.6979	42.0129	37.9123	46.7639	21.7761	44.4293	37.2859	43.8178	50.055	51.4147	35.3763	47.5331	25.7097	23.3524
Sobic.001G186200	0.44872	0.863658	0.704127	1.17659	0.462247	1.40996	1.03324	0.804732	0.77783	1.24964	1.2584	0.972287	0.529322	0.445189	1.42145
Sobic.001G186600	1.19659	3.35867	1.17355	0.784392	0.308164	0.469988	0.103324	0.268244	0.259277	0.208273	0.179772	0.373956	0.317593	0.77908	0.812258
Sobic.001G186800	203.719	135.786	169.225	146.028	184.899	129.873	159.325	245.309	173.802	209.176	222.737	180.397	242.112	201.003	146.613
Sobic.001G187100	1.04701	0.575772	0.469418	0.130732	0.770411	1.72329	1.13656	0.938854	0.518554	0.833093	1.2584	0.373956	0.635187	1.55816	1.42145
Sobic.001G187200	129.53	72.3554	91.5365	101.971	88.6743	72.5348	81.5225	101.53	127.91	153.775	99.9531	130.96	201.354	124.43	139.099
Sobic.001G187300	17.2009	16.4095	17.4858	15.4264	20.3388	12.063	13.1221	11.4004	15.643	15.4122	25.3478	13.3128	16.0914	12.5766	7.00572
Sobic.001G187700	1.19659	2.0152	1.64296	2.09171	1.3097	2.66326	2.06648	3.21893	2.50634	2.08273	3.05612	1.27145	1.05864	2.33724	1.72605
Sobic.001G187800	0.299146	1.82328	1.52561	1.17659	0.539288	1.87995	1.13656	1.07298	1.55566	0.833093	0.719087	1.7202	0.846915	0.890378	1.42145
Sobic.001G188000	6.73079	5.75772	4.57683	4.83709	3.15868	4.69988	3.61634	5.90137	4.49413	2.63813	5.39315	3.36561	2.75248	6.12135	5.17814
Sobic.001G188400	6.43165	11.8993	14.4346	10.1971	9.47605	8.45978	9.81577	5.90137	6.39549	5.6928	4.31452	8.67579	5.61081	6.45524	8.83331
Sobic.001G188700	16.9018	15.5459	30.1601	26.2771	22.8042	17.8595	21.698	34.6035	23.767	18.8834	26.2467	25.5038	14.5034	23.9289	30.9673
Sobic.001G188900	4.33762	8.15677	10.6793	9.02051	7.62707	6.2665	7.33599	9.7909	7.69188	9.78884	13.3031	5.90851	7.7281	7.12302	5.27968
Sobic.001G189000	97.073	116.69	76.1631	92.0354	90.3692	109.507	113.346	156.252	124.107	124.27	165.57	90.8714	96.7601	133	120.316
Sobic.001G189300	27.3719	30.6119	28.8692	29.0225	25.5006	30.5492	32.1337	19.5818	23.767	26.1036	21.2131	30.9636	43.722	27.3791	38.1761
Sobic.001G189500	3.29061	9.02043	8.91894	4.44489	7.85819	8.14645	6.61273	2.68244	7.34618	3.67949	3.41566	5.83372	4.12871	6.78913	3.55363
Sobic.001G189600	114.573	69.8604	73.4639	61.8363	75.4232	64.7016	63.1309	51.1005	69.7455	97.4719	57.8865	89.6	141.964	65.8879	122.854
Sobic.001G189700	1.49573	2.39905	2.46445	1.96098	3.77501	3.13325	2.37645	1.2071	2.50634	3.1241	1.07863	4.86143	3.91698	3.11632	2.53831
Sobic.001G189900	25.577	17.0812	15.8429	12.8117	9.86126	5.48319	5.37284	8.85205	10.7168	7.91438	3.41566	18.5482	15.5621	9.46026	17.5651
Sobic.001G190000	4.63677	4.12637	4.10741	5.36001	4.54542	6.42316	5.16619	5.36488	4.49413	4.58201	6.29201	4.78664	3.91698	5.23097	4.87355
Sobic.001G190100	2.69232	2.68694	1.64296	3.13757	2.6194	3.91656	2.99639	0.938854	2.50634	2.01331	1.79772	3.06644	2.11729	2.89373	4.06129
Sobic.001G190200	7.92738	10.5558	12.6743	6.9288	9.01381	6.2665	12.5022	3.21893	11.6675	6.73417	10.7863	13.7616	13.4448	4.89708	9.34097
Sobic.001G190300	24.2309	30.1321	34.7369	23.1396	21.4945	18.0162	28.8274	22.8007	44.4228	15.1345	28.4039	20.0441	23.8195	31.1632	37.77
Sobic.001G190400	5.38463	3.74252	2.5818	3.39903	3.38981	3.91656	4.44293	3.62129	3.3706	4.44316	3.95498	5.68414	4.44631	4.34059	2.8429
Sobic.001G190500	1.34616	5.75772	5.28095	2.61464	1.6949	4.07323	4.02963	3.48717	4.92626	3.26295	2.5168	2.09416	2.9642	2.78243	3.65516
Sobic.001G190900	3.44018	3.16675	2.11238	2.87611	2.46531	4.22989	4.7529	4.42602	3.62987	4.02662	3.95498	2.39332	3.2818	9.01507	4.56895
Sobic.001G191000	4.33762	4.03041	3.05122	3.52977	4.23726	4.38655	3.30636	3.35305	4.23485	2.36043	4.49429	2.91686	2.32902	4.118	2.94444
Sobic.001G191100	6.58122	6.52542	5.1636	3.79123	4.54542	7.04981	3.92631	2.95068	4.66698	4.65144	3.95498	4.18831	3.91698	4.78578	5.07661
Sobic.001G191200	3613.09	3094.68	3424.64	3974.91	4680.01	3909.04	3875.99	7374.16	4410.82	7833.43	8792.82	7114.3	7791.09	7111.67	4697.59
Sobic.001G191500	13.9103	11.8033	14.904	15.0342	13.8674	15.0396	15.2919	12.071	13.5688	17.1478	19.9547	13.3128	16.3031	13.6896	10.4578
Sobic.001G191700	23.483	15.6418	19.9503	16.7337	17.7194	12.6897	16.2218	13.8146	15.0381	14.718	10.6065	20.8668	15.4562	15.9155	19.6973
Sobic.001G191900	2.2436	2.39905	1.99503	1.04586	1.46378	1.56663	1.65318	1.07298	1.64209	2.42985	1.2584	1.34624	1.27037	1.00167	1.21839
Sobic.001G192000	3.73933	4.89406	4.45947	6.27514	5.31583	6.57983	4.23628	6.84022	4.49413	4.37374	5.93247	4.71185	5.71668	5.23097	4.26435
Sobic.001G192200	42.0301	42.0314	47.7633	35.4284	46.6099	39.1656	38.6431	42.1143	32.9282	57.6917	45.1227	50.8581	45.8393	33.0553	32.0842
Sobic.001G192400	2.69232	2.7829	3.05122	1.96098	1.38674	1.56663	1.54986	0.536488	1.20996	1.52734	0.719087	2.61769	1.7997	1.55816	2.53831
Sobic.001G192600	29.0172	26.8694	18.4247	23.2703	27.9659	25.6927	28.1041	38.8954	26.6191	23.882	26.0669	25.3542	28.1599	26.4887	24.4693
Sobic.001G192700	16.1539	11.3235	12.2049	16.3415	12.9429	21.7761	15.4986	16.7652	14.9516	17.0784	19.7749	13.6868	17.6794	19.9222	19.1896
Sobic.001G192800	17.5001	13.6266	13.9652	15.5571	15.7934	10.4964	11.6756	4.69427	12.3589	14.6486	3.77521	24.3072	13.6565	7.45691	27.4137
Sobic.001G192900	23.6326	14.5862	14.0825	16.7337	16.7179	15.0396	15.2919	12.3392	16.0752	27.0061	16.1795	24.3072	28.1599	19.0318	20.7126
Sobic.001G193000	16.453	13.6266	20.0676	17.9103	19.7225	17.2329	15.3953	8.85205	14.9516	11.3162	8.80881	16.9776	14.1858	14.0234	20.611
Sobic.001G193100	30.0642	39.3444	36.0278	27.0615	30.1231	38.069	34.8201	22.6666	22.7299	19.786	21.5726	21.0911	20.0084	22.5933	22.2356
Sobic.001G193200	84.808	101.816	100.338	105.109	100.462	71.4381	86.8954	103.274	91.3519	95.2503	120.627	89.3008	125.661	87.8135	81.5304
Sobic.001G193300	26.4745	20.8238	20.8891	28.8918	22.1878	26.946	28.5174	28.7021	24.372	35.1288	40.4486	28.1963	33.3473	33.2779	26.4999
Sobic.001G193400	96.9234	123.119	122.283	105.631	163.019	134.26	142.38	101.396	143.121	97.4025	105.166	90.7218	109.887	71.6754	70.4634
Sobic.001G193500	102.009	61.4157	53.9831	85.2373	67.1798	72.6914	84.4156	110.114	70.7826	99.5546	70.111	86.6083	80.6687	110.184	120.519
Sobic.001G193900	15.8548	15.162	23.0015	14.642	15.7934	19.2695	18.8049	12.2051	12.4453	15.2734	13.8424	13.3876	16.8324	10.6845	11.7777
Sobic.001G194000	19.8932	23.3188	24.7618	25.1006	37.2879	23.1861	35.0268	20.1183	18.9272	29.6442	29.6623	23.2601	14.7152	25.7097	25.0785
Sobic.001G194200	24.6796	24.4703	23.9403	25.1006	26.5792	15.9796	25.0044	33.1281	25.0634	35.6147	37.7521	27.2988	32.5004	26.1548	20.3064
Sobic.001G194600	7.77781	9.88409	6.68921	8.62832	8.01227	10.1831	8.16259	8.18144	11.0625	7.56726	9.88745	6.05809	6.77532	6.78913	9.03637
Sobic.001G194900	20.9402	16.6014	26.0527	42.7494	31.7409	20.9928	32.857	50.564	35.0888	75.1172	93.3015	41.7335	37.8995	49.6386	33.201
Sobic.001G195000	114.124	125.23	150.801	199.366	139.213	103.867	158.499	258.319	184.691	195.499	255.815	157.136	167.689	168.393	126.103
Sobic.001G195100	87.6499	137.226	111.369	92.8198	82.9732	75.3547	79.1461	59.1478	84.8699	67.1334	56.9876	97.7522	77.5986	56.4277	84.1702
Sobic.001G195200	71.7951	95.0984	60.0855	53.2079	46.4558	38.6956	48.7689	45.7356	59.5472	53.1791	52.3136	61.3288	67.118	41.18	51.2738
Sobic.001G195300	8.07695	7.19715	6.21979	8.88978	6.9337	3.7599	6.5094	4.02366	8.29686	4.30431	5.39315	7.25475	8.0457	5.11967	6.80266
Sobic.001G195500	2.54274	5.46984	3.52064	4.83709	4.08318	2.66326	3.20304	5.09663	3.80273	2.98525	3.41566	3.66477	2.22315	2.89373	3.85823
Sobic.001G195600	11.8163	12.667	18.4247	17.7796	13.0199	12.533	11.159	8.18144	13.8281	10.136	17.2581	11.9666	11.0099	9.23767	9.95016
Sobic.001G195700	94.8294	56.7136	64.1929	75.8246	79.1212	48.7221	58.688	106.627	90.3147	113.925	102.11	88.9268	129.79	87.5909	72.5956
Sobic.001G195800	357.629	272.628	273.671	307.351	471.723	302.829	338.592	780.321	482.341	449.454	543.09	333.644	456.487	375.739	339.828
Sobic.001G196000	16.6026	21.2076	15.6082	18.3025	20.8011	20.0528	20.4581	20.923	18.4087	17.7726	19.2356	13.4624	16.8324	16.8059	15.2298
Sobic.001G196100	16.3035	17.8489	17.9552	19.3483	17.4883	20.9928	19.0116	17.9723	17.458	14.232	15.8199	17.5012	12.9155	18.4753	16.3467
Sobic.001G196200	3.73933	4.22233	5.63302	3.6605	3.62093	4.54321	3.09972	3.88954	3.0249	2.98525	1.61795	4.63706	3.07007	3.8954	5.07661
Sobic.001G196300	44.5728	58.3449	58.3252	50.3318	52.3109	43.5522	40.503	37.42	33.0146	22.2158	25.7074	47.1185	37.7936	27.8243	49.8523
Sobic.001G196500	27.0727	32.7231	24.4097	31.6372	31.2016	33.0558	35.6467	26.422	23.5942	31.6575	34.1566	24.6811	28.4775	25.3758	19.1896
Sobic.001G196600	5.98293	6.42946	8.33217	5.49075	6.39441	3.60324	8.26591	7.64495	7.25975	4.79028	8.08973	5.45976	8.68088	3.78411	5.68581
Sobic.001G196700	22.2864	26.2936	21.3585	21.8323	23.7287	23.9694	28.1041	18.6429	22.4707	27.7698	28.5837	24.3072	25.9368	20.7013	20.2049
Sobic.001G196800	7.17951	6.42946	6.33714	8.10539	12.0184	6.89315	10.849	13.8146	10.8896	11.941	15.8199	6.95559	7.19878	12.9105	7.00572
Sobic.001G196900	90.9405	67.9411	70.8821	82.6227	72.1105	49.5054	59.5145	60.3549	68.3626	90.3212	65.2571	89.6747	73.8934	55.0921	82.3427
Sobic.001G197000	49.2096	35.1221	40.722	50.3318	40.2154	37.7557	45.0492	41.9802	47.0155	52.6931	44.7632	58.4868	48.1683	61.4361	62.7469
Sobic.001G197400	169.915	219.177	217.575	167.076	187.287	177.812	204.065	148.607	217.188	172.381	165.21	132.829	134.13	175.182	159.406
Sobic.001G197800	1.49573	2.30309	1.05619	1.56878	1.15562	3.7599	1.54986	3.48717	1.38281	1.52734	1.07863	1.42103	1.58797	0.556486	2.13218
Sobic.001G198000	97.6713	196.338	195.161	140.014	110.554	132.693	123.369	71.7552	134.738	63.5233	81.7961	158.258	144.399	84.1407	105.086
Sobic.001G198100	2.09402	3.5506	3.75534	1.83025	2.15715	2.97659	2.06648	1.60946	1.98779	2.42985	1.97749	2.61769	2.43488	1.89205	2.03064
Sobic.001G198800	12.7137	7.77293	11.7355	8.36685	11.4021	4.54321	9.91909	6.03549	9.33396	4.65144	9.34813	9.57328	22.5491	7.45691	10.2548
Sobic.001G198900	62.5216	74.1787	92.0059	117.659	116.486	87.4177	105.39	320.417	124.626	200.775	239.276	93.8631	113.698	148.137	70.0572
Sobic.001G199000	17.2009	13.5306	19.0114	19.2176	18.3358	14.413	18.8049	25.2149	20.0507	19.6471	28.0444	14.7339	16.7266	22.2594	18.9865
Sobic.001G199100	21.2394	31.3796	35.2064	32.683	31.5098	39.3223	35.1301	28.7021	22.5571	21.3827	31.9994	21.8391	19.7966	19.0318	23.1494
Sobic.001G199300	2.99146	1.15154	0.938836	2.22244	1.84899	1.56663	1.44653	2.01183	1.98779	1.38849	1.07863	1.7202	1.90556	1.66946	3.35056
Sobic.001G199400	3.29061	2.0152	2.46445	2.09171	3.46685	1.2533	2.68642	4.15778	3.62987	3.05467	6.65155	1.19666	1.90556	2.22594	3.1475
Sobic.001G199500	3.29061	3.35867	3.40328	2.87611	2.08011	3.91656	7.02602	2.14595	2.93847	1.94388	3.41566	0.897495	1.69383	2.44854	2.03064
Sobic.001G199800	18.0984	27.2532	25.3486	23.2703	22.573	23.0294	22.008	12.3392	17.1123	17.8421	17.0783	17.8003	17.4676	19.5883	16.8544
Sobic.001G199900	5.08549	6.8133	5.1636	4.96782	4.85359	4.69988	4.02963	4.42602	4.14843	3.19352	4.13475	3.81436	3.2818	3.45021	3.75669
Sobic.001G200200	1.34616	2.0152	2.11238	1.83025	1.54082	1.56663	0.619943	0.67061	1.03711	0.971942	1.07863	0.897495	0.529322	0.890378	1.21839
Sobic.001G200500	37.0941	63.143	72.4077	83.4071	51.3864	65.9549	64.5774	52.3076	64.0414	49.0831	51.954	56.3926	45.8393	39.1766	40.4098
Sobic.001G200600	0.44872	1.82328	1.76032	3.00684	1.3097	1.72329	2.06648	4.56015	2.41992	2.08273	5.21338	2.5429	1.58797	2.67113	2.74137
Sobic.001G200700	184.125	106.326	43.0691	461.092	189.906	169.509	166.145	241.688	52.1146	514.713	120.807	420.851	58.0137	145.799	478.42
Sobic.001G201000	78.8251	54.6024	59.264	61.967	85.1304	73.0047	76.1497	113.87	102.328	102.609	111.638	85.7856	92.1021	109.85	77.1645
Sobic.001G201100	2.84189	2.11116	2.11238	1.30732	1.54082	2.66326	1.54986	1.60946	1.64209	1.73561	1.79772	2.5429	2.11729	2.22594	2.43677
Sobic.001G201400	11.3676	12.1872	9.97513	11.243	9.63014	15.1963	12.0889	10.8639	11.1489	9.02517	8.98859	9.87245	8.57502	8.90378	11.1685
Sobic.001G201500	13.312	19.9601	14.552	14.2498	19.0291	28.6692	16.6351	20.1183	16.5937	13.8155	17.7974	11.2935	14.2917	16.472	13.8084
Sobic.001G201601	2.99146	1.43943	1.2909	2.09171	2.46531	0.62665	1.44653	0.938854	2.85204	1.59676	0.898859	2.76728	1.69383	3.33892	2.94444
Sobic.001G201700	16.3035	15.4499	13.2611	12.681	12.4036	15.5096	12.1922	11.1321	13.5688	13.3295	14.7413	11.6674	13.0213	13.3557	12.8946
Sobic.001G201800	69.2524	55.7539	63.1367	59.7445	102.002	66.4249	59.4112	82.6191	76.8324	84.4895	62.3808	63.2734	49.1211	89.9281	43.7604
Sobic.001G202000	0.598293	1.24751	1.05619	1.69952	1.61786	1.2533	1.23989	0.67061	0.518554	0.833093	0.539315	0.972287	0.423458	0.333892	0.507661
Sobic.001G202266	60.1284	36.8494	39.9005	57.9143	48.3818	36.0324	43.706	80.4732	50.6454	97.6802	86.1107	63.423	81.6215	83.8068	69.9557
Sobic.001G202400	199.082	345.271	316.505	231.396	259.705	210.398	250.044	226.398	217.188	175.505	262.826	190.194	196.379	213.913	197.683
Sobic.001G202500	8.67524	7.38908	6.57185	7.71319	6.39441	4.85654	5.88946	8.71793	7.4326	6.94244	7.0111	6.20768	6.56359	7.34562	8.52871
Sobic.001G202600	8.22652	9.69217	12.909	9.28198	12.7888	10.8097	15.4986	13.8146	12.3589	13.1906	13.8424	10.1716	9.10434	12.354	10.1532
Sobic.001G202700	6.58122	9.11639	7.86275	6.66733	8.55156	5.79651	9.29915	2.28007	7.34618	4.51259	5.57292	7.40434	6.246	3.22762	4.16282
Sobic.001G202800	28.1198	39.7283	45.7683	39.8733	45.069	18.4862	39.7797	40.9072	43.9906	40.405	56.0888	28.7946	42.2399	19.3657	18.9865
Sobic.001G203200	105.898	167.55	145.754	158.317	190.677	202.251	322.887	186.295	159.887	199.248	279.186	107.55	165.36	142.572	105.695
Sobic.001G203400	11.9659	12.9549	14.1999	12.4195	12.0955	14.5696	15.3953	8.04732	10.1118	9.99712	8.62904	10.6952	6.56359	9.23767	14.0114
Sobic.001G203500	5.98293	5.66176	4.81154	9.8049	8.01227	7.67646	9.0925	15.5581	8.46971	9.58057	11.1458	5.68414	4.86976	11.1297	7.41185
Sobic.001G203600	13.312	14.8741	13.0264	24.1854	16.949	10.0264	19.4249	40.1025	23.9399	32.3518	37.2127	18.623	15.7738	26.6	19.6973
Sobic.001G203900	48.7609	62.0874	65.1318	66.4119	56.0859	56.0852	64.0608	69.7434	55.7445	60.4687	69.9312	54.822	44.7807	58.6536	55.0305
Sobic.001G204000	62.0729	51.7235	44.7121	51.1162	65.0227	47.3121	56.1049	73.6329	54.9667	71.4377	75.8637	58.8607	74.6344	60.2118	43.1512
Sobic.001G204100	26.624	30.9957	28.3998	35.5591	30.4312	36.189	34.9235	58.8795	29.5576	36.8644	44.7632	28.1215	33.7708	40.5122	21.6264
Sobic.001G204200	2.69232	2.87886	2.93386	1.83025	2.08011	2.66326	2.99639	2.41419	1.90136	1.59676	1.61795	1.57062	2.43488	2.89373	2.23371
Sobic.001G204300	10.7693	13.0508	8.56688	8.49758	8.6286	16.2929	8.26591	13.0098	9.76609	8.26151	11.8649	6.80601	8.36329	8.56989	8.32564
Sobic.001G204601	4.18805	2.68694	3.63799	3.39903	5.624	1.87995	2.1698	6.97434	4.14843	3.81834	5.57292	4.03873	5.29322	2.78243	1.52298
Sobic.001G204700	1.04701	0.95962	1.40825	0.784392	1.23266	0.62665	1.75651	2.14595	1.20996	0.763669	2.69658	1.19666	0.846915	0.890378	1.42145
Sobic.001G204900	171.112	186.934	140.356	100.402	156.625	106.687	115.826	157.862	120.909	139.96	128.177	116.824	175.629	104.619	99.4001
Sobic.001G205000	103.505	85.7901	69.7086	101.579	121.725	102.457	129.568	207.487	177.259	218.617	242.332	113.084	178.593	176.629	128.946
Sobic.001G205100	4.18805	7.38908	6.10244	7.97466	7.01074	8.45978	6.71605	6.16961	5.01268	6.10935	7.73018	5.31018	6.246	6.56654	4.16282
Sobic.001G205200	45.7694	34.1625	46.5897	36.605	45.1461	36.5024	42.5694	44.7967	45.2006	42.4183	51.0552	41.4344	42.5575	41.0687	36.9577
Sobic.001G205350	296.604	233.284	301.836	298.853	389.212	198.178	382.815	437.908	439.82	385.722	546.147	304.401	533.874	317.42	239.616
Sobic.001G205500	1.6453	3.64656	2.46445	2.48391	4.23726	2.34994	2.99639	2.81656	3.3706	2.70755	3.77521	2.99165	3.07007	2.89373	2.03064
Sobic.001G205700	11.6667	9.30832	12.3222	12.5503	11.8643	8.30311	12.5022	6.43785	9.24754	5.4151	5.57292	10.8447	12.1744	6.23264	11.9808
Sobic.001G205800	57.5857	63.239	68.183	81.3153	74.5758	51.6986	81.9358	93.8854	61.535	81.0877	98.6947	62.3759	72.0937	66.667	50.8677
Sobic.001G205900	15.5556	16.5055	17.6032	20.3942	16.4868	16.4496	17.7717	30.1774	20.5693	25.9647	26.2467	18.4734	21.7022	22.8159	18.4789
Sobic.001G205950	3.8889	2.49501	3.8727	5.88294	5.70104	4.07323	4.7529	6.30373	4.83983	9.58057	12.0447	4.33789	5.50495	6.78913	3.04597
Sobic.001G206000	5.08549	3.16675	6.4545	5.75221	4.08318	5.79651	6.81938	2.95068	6.65477	5.62338	3.05612	7.77829	5.50495	7.12302	6.90419
Sobic.001G206100	16.453	24.2784	17.7205	17.6488	22.573	17.0762	18.0817	26.1538	20.2236	20.9662	25.5276	16.3045	19.2673	17.1398	15.839
Sobic.001G206300	35.748	27.6371	22.7668	22.6166	28.5052	29.4526	24.2811	26.0197	25.6684	28.0475	19.9547	22.3626	29.5362	27.0452	26.3984
Sobic.001G206400	13.6112	15.5459	13.1437	9.41271	11.9414	7.36314	11.0557	10.998	9.24754	9.78884	11.1458	11.8918	14.7152	7.7908	8.32564
Sobic.001G206500	8.97439	4.99003	5.86773	6.5366	5.54696	8.7731	7.74929	6.16961	7.95115	7.98381	5.93247	8.75058	6.56359	8.90378	11.3716
Sobic.001G206600	1.94445	1.53539	1.52561	1.30732	2.69644	1.2533	1.75651	2.14595	1.90136	1.94388	2.5168	2.31853	2.54075	0.890378	1.31992
Sobic.001G206700	39.7865	40.5919	42.0129	36.3435	35.2078	36.3457	30.6872	25.6173	41.6571	30.4773	19.4153	43.0798	44.0396	32.0536	37.9731
Sobic.001G206900	229.146	144.327	171.69	164.592	178.889	124.233	153.023	185.222	185.556	256.593	212.131	199.169	290.174	173.401	187.429
Sobic.001G207000	51.0045	59.9763	58.0905	57.1299	69.414	65.4849	69.6403	92.2759	62.4857	63.6622	85.032	51.6808	69.0236	57.5407	36.9577
Sobic.001G207200	2.39317	5.66176	4.81154	4.31416	5.16175	5.63985	3.82298	4.2919	4.83983	3.95719	3.23589	5.08581	6.35187	2.55984	4.67048
Sobic.001G207400	1.6453	3.45463	3.52064	2.61464	4.00614	5.63985	4.54625	1.47534	1.72851	1.73561	1.79772	2.16895	1.27037	1.33557	2.8429
Sobic.001G207500	5.08549	7.00523	6.68921	7.05953	6.70257	7.04981	7.12935	5.23076	6.13622	4.85971	6.65155	5.31018	4.86976	5.45356	6.09193
Sobic.001G207700	6.88037	12.8589	9.97513	8.88978	9.32197	15.0396	9.29915	9.52266	9.07469	8.46978	12.0447	8.15225	9.42193	9.79415	7.91952
Sobic.001G207800	1.6453	1.72732	2.81651	1.43805	2.69644	4.85654	2.37645	1.87771	1.64209	1.94388	1.79772	2.31853	1.37624	1.55816	1.52298
Sobic.001G208000	15.7052	22.647	18.19	23.401	22.1878	14.8829	17.7717	24.6784	18.6679	21.0356	27.8646	19.0718	18.4204	21.1465	17.362
Sobic.001G208100	77.7781	78.0171	83.3217	70.726	61.4788	95.8775	84.4156	47.6133	62.745	66.8557	56.9876	83.0931	75.7989	74.4578	88.9422
Sobic.001G208200	8.82482	3.93444	2.93386	4.57562	4.77655	16.9196	5.68281	3.88954	1.55566	3.19352	1.61795	5.08581	4.02285	1.78076	4.46742
Sobic.001G208300	6.88037	6.23753	7.39334	6.9288	5.39288	8.14645	5.26952	3.88954	6.30907	5.4151	3.77521	6.8808	4.65803	6.45524	5.17814
Sobic.001G208500	5.83335	3.64656	0.938836	12.9425	7.70411	9.55642	6.81938	8.04732	8.98826	30.5467	39.7296	21.5399	7.19878	10.2393	29.3428
Sobic.001G208600	11.9659	9.40428	11.7355	8.49758	11.7102	12.533	14.1554	12.7416	11.8403	9.02517	7.73018	11.8918	10.3747	11.241	12.6915
Sobic.001G208700	12.265	13.2428	10.5619	11.3737	12.7888	10.3397	13.4321	11.5345	9.33396	8.8169	11.1458	12.2658	9.63366	11.9088	10.864
Sobic.001G208900	8.52567	10.9397	9.62307	6.79807	6.39441	8.92976	9.5058	4.82839	7.25975	5.90108	4.85384	7.62871	6.45773	8.0134	9.03637
Sobic.001G209200	46.6668	58.4409	45.6509	172.566	77.3492	143.816	76.4597	170.469	80.0301	117.466	85.2118	193.784	109.781	382.751	271.396
Sobic.001G209300	34.4018	18.0409	22.5321	25.1006	19.6455	26.476	15.8086	23.8737	20.1372	30.269	16.8985	37.2461	30.1714	40.9574	39.3945
Sobic.001G209800	58.9318	42.895	44.0079	57.1299	60.2461	34.4658	52.3852	54.8559	63.6092	63.0374	42.7857	56.0935	70.294	49.0821	53.5075
Sobic.001G210000	1.19659	2.20713	1.99503	2.22244	2.6194	2.66326	1.75651	2.28007	1.55566	1.59676	0.359543	2.46811	1.27037	2.89373	2.94444
Sobic.001G210700	3.29061	5.08599	5.86773	6.9288	6.62553	5.95318	9.19582	6.03549	5.61766	4.23489	7.0111	5.9833	3.59939	6.23264	5.9904
Sobic.001G210900	26.7736	9.30832	24.8792	10.9815	18.3358	2.97659	13.8454	14.4852	5.27196	8.8169	7.19087	7.92788	15.4562	5.11967	5.38121
Sobic.001G211500	9.87183	8.63658	11.7355	10.0664	8.55156	9.55642	7.33599	8.71793	8.55613	7.56726	6.65155	10.5456	8.15156	9.68286	11.7777
Sobic.001G211900	2.69232	5.94965	6.80656	6.66733	4.08318	6.10984	4.95955	4.2919	4.40771	4.51259	4.13475	4.03873	4.97563	5.34227	4.87355
Sobic.001G212100	4.4872	1.72732	2.81651	3.13757	4.00614	6.10984	3.61634	4.15778	3.19775	4.16546	3.05612	4.03873	3.91698	3.78411	3.55363
Sobic.001G212300	53.2481	37.2333	44.4774	43.2723	43.9905	45.4321	41.8462	43.7238	49.2626	50.1244	50.1563	50.4841	59.3899	41.18	43.7604
Sobic.001G212451	48.013	34.2584	31.9204	34.5133	27.1955	15.3529	19.0116	32.1893	30.6811	38.3223	38.2914	39.3402	50.0739	23.1498	35.1302
Sobic.001G212701	1.19659	1.24751	2.22974	1.96098	0.924493	0.62665	1.54986	1.60946	1.38281	0.347122	1.61795	1.04708	0.105864	0.667783	0.406129
Sobic.001G213500	5.08549	6.04561	6.57185	6.01367	4.69951	4.07323	5.26952	5.36488	5.35839	6.87302	5.57292	5.38497	8.78675	3.33892	5.58427
Sobic.001G214000	1.79488	0.575772	0.821482	1.17659	0.770411	0.313325	1.23989	0.67061	0.518554	1.52734	1.61795	1.49583	1.37624	0.445189	0.507661
Sobic.001G214100	8.22652	10.8437	9.74043	8.23612	9.55309	11.593	8.88585	11.1321	10.9761	8.60863	9.34813	8.22704	11.2216	8.23599	9.23943
Sobic.001G214200	2.39317	2.97482	1.76032	2.87611	1.54082	2.66326	1.03324	2.01183	2.59277	1.45791	1.2584	2.61769	1.7997	1.78076	2.33524
Sobic.001G214300	12.265	9.50024	11.0313	9.41271	7.24186	10.1831	8.36923	9.65678	8.21043	12.6352	10.4268	12.7893	10.3747	9.90545	10.0517
Sobic.001G214600	1.34616	2.0152	2.5818	0.65366	2.08011	2.97659	1.65318	2.01183	1.03711	1.73561	1.43817	1.42103	1.27037	2.00335	3.04597
Sobic.001G214800	5.08549	6.62138	6.4545	6.40587	6.31737	5.95318	8.16259	7.51083	4.58056	6.45647	6.65155	5.31018	5.39909	4.78578	6.70113
Sobic.001G214900	23.0343	16.9853	15.1387	17.3874	15.1001	14.7263	16.9451	18.9112	19.7915	16.523	7.73018	20.2684	14.9269	18.9205	28.7336
Sobic.001G215000	0.747866	0.863658	0.821482	1.56878	2.00307	0.313325	1.44653	1.34122	2.41992	1.59676	2.87635	1.27145	1.05864	1.00167	0.91379
Sobic.001G215400	2.99146	4.03041	2.46445	3.2683	2.46531	2.97659	2.1698	3.75541	2.33349	2.70755	2.33703	2.31853	2.32902	2.89373	3.1475
Sobic.001G215500	591.412	413.404	347.839	330.621	371.954	362.204	324.954	491.825	466.525	516.865	384.712	431.62	685.26	448.862	532.334
Sobic.001G215600	2.39317	1.82328	3.28593	1.43805	2.54236	5.63985	2.27313	1.47534	2.76562	2.63813	1.97749	3.73956	0.741051	3.22762	3.4521
Sobic.001G215900	2.84189	3.64656	3.52064	3.6605	2.92756	2.34994	2.99639	2.14595	2.93847	1.66619	1.61795	3.21603	2.85834	2.11465	3.95976
Sobic.001G216100	9.72226	7.19715	7.51069	10.5893	8.93677	6.73649	7.33599	12.3392	11.4082	10.8302	18.3367	10.8447	10.3747	9.57156	10.6609
Sobic.001G216200	243.804	214.379	214.876	339.511	249.69	222.931	256.76	513.419	352.271	413.214	497.069	292.06	293.668	370.508	264.39
Sobic.001G216500	2.84189	2.49501	1.64296	0.784392	2.15715	1.56663	0.206648	1.34122	0.518554	2.91583	0.898859	1.27145	0.741051	0.77908	0.203064
Sobic.001G216600	20.1924	24.6622	24.6445	23.924	29.5067	22.8727	26.2443	51.6369	24.5449	33.1849	46.0216	21.6147	30.7007	29.0486	15.5344
Sobic.001G216701	11.0684	12.8589	12.6743	13.9883	15.023	18.9562	17.875	8.85205	14.1738	9.51114	8.08973	15.4818	8.89261	11.4636	12.4885
Sobic.001G216800	194.296	302.472	279.186	204.596	521.876	326.485	315.551	277.632	441.808	428.557	397.655	384.876	432.139	285.589	323.786
Sobic.001G217000	12.4146	12.9549	9.38836	8.62832	10.3235	17.2329	7.23267	8.18144	8.03758	5.55395	2.87635	5.90851	4.7639	5.23097	6.70113
Sobic.001G217100	35.0001	24.3744	25.3486	30.1991	29.4297	32.2725	31.3071	42.5167	35.8666	38.1834	43.5048	36.6477	36.3115	32.944	35.9424
Sobic.001G217200	2.99146	3.5506	3.28593	3.00684	3.69797	6.2665	4.64957	3.35305	3.88915	2.5687	3.95498	4.56227	3.70526	4.45189	4.36589
Sobic.001G217300	43.6754	47.5012	51.0492	47.9787	52.1568	53.1086	47.3223	62.7691	57.9051	65.8838	79.4591	43.3042	59.8134	61.6587	43.5573
Sobic.001G217400	10.7693	16.6974	11.6181	14.642	10.6317	14.413	13.8454	12.8757	11.0625	9.3723	14.0222	9.72287	10.163	12.7992	11.8793
Sobic.001G217500	116.518	80.6081	97.8737	98.3105	116.486	59.0618	105.494	120.039	117.193	118.716	124.941	92.442	125.343	97.0512	94.1204
Sobic.001G217600	41.1326	41.7435	48.8195	31.7679	37.8272	36.9724	41.4329	40.1025	32.4096	39.2942	43.1452	30.0661	42.134	39.3992	30.6627
Sobic.001G217700	17.0513	12.1872	11.9702	13.3347	9.01381	12.2197	9.81577	15.0217	14.5195	20.6885	11.8649	24.5315	19.3732	21.9256	24.9769
Sobic.001G217900	1.94445	4.7981	2.46445	2.22244	3.31277	4.54321	2.68642	1.34122	1.64209	1.73561	1.07863	1.42103	1.7997	1.66946	1.72605
Sobic.001G218200	59.5301	43.3748	46.5897	39.8733	42.6808	63.605	39.2631	37.9565	43.3856	51.3046	41.1677	38.5175	51.8736	57.0955	41.6282
Sobic.001G218400	518.869	262.84	333.052	266.432	295.067	107.001	182.987	285.814	274.574	494.927	313.342	337.458	520.853	215.026	243.373
Sobic.001G218500	17.9488	17.753	20.7718	18.6947	15.4853	8.14645	9.29915	14.2169	13.396	18.8834	13.4829	20.7172	12.5979	10.5732	15.7375
Sobic.001G218600	3.14104	3.07079	4.69418	4.57562	6.0092	2.5066	2.78974	2.14595	1.81494	1.87446	3.05612	2.24374	3.2818	3.22762	1.72605
Sobic.001G218800	11.9659	10.4599	11.266	11.5044	9.70718	9.86974	11.8822	10.1933	10.8032	8.19208	9.70767	10.6204	8.68088	11.1297	10.9655
Sobic.001G219200	1.6453	1.82328	3.16857	2.35318	3.38981	3.13325	4.44293	2.95068	2.41992	2.22158	2.15726	2.61769	1.37624	2.22594	3.4521
Sobic.001G219300	539.66	465.224	499.226	465.014	532.893	697.462	566.008	649.15	548.457	518.947	640.167	436.631	609.038	668.117	463.799
Sobic.001G219600	44.5728	46.3497	52.9269	56.607	63.79	43.7088	67.5738	78.059	61.7943	81.3654	100.313	53.027	65.3184	79.9114	40.816
Sobic.001G219700	0.747866	0.191924	0.938836	0.522928	0.69337	0.156663	0.516619	1.2071	0.518554	0.902517	0.539315	0.673122	1.27037	0.667783	1.01532
Sobic.001G219800	17.3505	21.1116	22.6494	16.4722	21.4945	24.126	19.9415	21.4595	21.3471	18.3975	20.8535	16.7532	18.3145	16.8059	15.9406
Sobic.001G219900	27.8206	21.2076	27.461	29.4147	30.9705	23.3427	33.2703	39.8342	37.3359	37.2115	47.9991	27.1492	39.5933	32.7214	29.952
Sobic.001G220000	1.19659	0.671734	1.17355	1.30732	0.385205	1.09664	1.03324	2.95068	0.432128	1.11079	0.539315	1.34624	1.37624	1.44686	1.72605
Sobic.001G220300	110.983	83.5829	94.353	102.755	96.2243	89.2976	94.748	121.783	114.687	150.651	120.807	120.04	140.8	134.892	119.605
Sobic.001G220400	24.2309	31.7634	33.2113	29.4147	26.8103	22.5594	26.6576	16.8994	22.4707	23.4655	20.3142	22.9609	23.0784	20.2561	21.5248
Sobic.001G220900	11.6667	18.9045	16.4296	20.6557	16.949	18.4862	20.5615	18.1065	15.3838	14.5097	22.831	15.1826	11.5392	14.9138	17.362
Sobic.001G221100	13.1624	13.5306	13.6131	19.4791	15.5623	8.92976	15.6019	16.8994	12.3589	19.9942	17.2581	17.5012	19.7966	14.5799	12.59
Sobic.001G221200	13.7607	13.9145	14.6693	7.71319	14.3296	4.07323	18.0817	10.7298	15.9887	4.65144	12.7638	9.49849	24.0312	15.0251	5.78734
Sobic.001G221400	8.3761	7.581	7.15863	6.79807	7.62707	9.24309	7.54264	6.97434	6.56835	9.64999	5.93247	5.68414	10.163	6.34394	10.1532
Sobic.001G221500	8.97439	5.5658	6.80656	11.1122	8.70564	8.30311	9.29915	13.6804	9.42039	7.42841	12.7638	9.49849	8.89261	12.2427	9.95016
Sobic.001G221601	7.77781	3.74252	2.34709	3.00684	2.92756	2.03661	2.89307	3.21893	2.76562	6.03992	1.2584	3.73956	4.12871	3.45021	5.27968
Sobic.001G221800	17.5001	23.7026	24.2924	18.041	22.8042	29.2959	22.9379	22.2642	20.3964	20.2719	24.9883	15.1078	21.9139	13.6896	14.5191
Sobic.001G222000	7.02994	4.89406	5.75037	3.92196	6.16329	4.69988	6.40608	6.30373	9.16111	7.77553	9.5279	5.23539	8.0457	7.56821	5.68581
Sobic.001G222150	1.04701	2.59098	1.87767	1.04586	1.61786	0.62665	1.03324	2.54832	1.20996	1.59676	1.2584	0.897495	1.90556	1.11297	0.91379
Sobic.001G222200	199.979	237.122	237.878	271.008	415.328	141.623	286.517	518.113	345.616	454.383	619.314	291.237	519.688	260.435	214.538
Sobic.001G222250	1.79488	3.35867	2.69915	3.00684	3.23573	2.81993	2.5831	2.01183	2.41992	3.33237	2.69658	2.5429	2.01142	2.78243	2.33524
Sobic.001G222300	7.77781	8.3487	6.21979	5.62148	6.08625	7.04981	6.61273	7.37671	7.0869	5.55395	7.37064	4.86143	8.0457	6.56654	4.77202
Sobic.001G222400	3.8889	9.78813	10.5619	5.88294	6.08625	6.2665	5.88946	4.15778	5.27196	3.67949	7.19087	7.47913	6.14014	3.67281	7.00572
Sobic.001G222500	3.14104	4.99003	3.28593	3.79123	4.23726	5.32653	3.30636	2.54832	4.49413	4.51259	2.87635	4.2631	2.85834	4.34059	3.4521
Sobic.001G222600	18.5471	12.9549	10.914	18.564	10.5546	11.593	10.849	9.38854	13.0503	13.3295	7.90996	18.8474	12.5979	14.4686	22.5402
Sobic.001G222800	2.39317	3.26271	2.46445	2.09171	3.23573	1.87995	3.20304	4.02366	5.35839	6.94244	8.2695	3.29082	3.07007	3.11632	3.24903
Sobic.001G222900	18.0984	9.69217	14.4346	15.8186	18.1047	13.473	13.5354	11.4004	12.0996	14.0237	9.5279	16.0801	15.4562	13.467	17.7681
Sobic.001G223100	118.312	52.3953	66.7747	66.6733	85.2074	31.0192	63.4409	100.189	104.316	96.0834	117.031	96.1068	199.343	61.2135	77.4691
Sobic.001G223200	3.58976	1.53539	1.64296	2.48391	3.77501	1.2533	1.75651	3.0848	2.93847	2.01331	2.5168	1.57062	1.4821	1.11297	2.53831
Sobic.001G224200	36.9446	40.7839	46.8245	46.8021	43.6053	33.3691	34.9235	28.4339	45.1142	29.8525	12.7638	64.9936	18.3145	40.8461	76.4538
Sobic.001G224300	187.415	219.849	217.575	153.741	208.011	341.211	256.966	180.93	195.495	146.486	175.098	160.278	134.236	218.254	137.779
Sobic.001G224400	84.808	96.4418	91.0671	130.471	84.437	92.9009	99.8109	99.7867	101.809	113.509	112.357	113.458	81.4097	137.007	124.479
Sobic.001G224600	7.62823	9.50024	9.74043	9.41271	9.39901	12.533	9.91909	10.4615	7.51903	6.73417	12.0447	7.40434	8.46915	6.34394	6.49806
Sobic.001G224700	0.299146	1.63135	1.05619	0.65366	1.3097	2.34994	1.23989	1.34122	2.33349	2.49928	1.61795	1.04708	1.27037	1.55816	1.92911
Sobic.001G225300	6.88037	2.97482	3.28593	2.61464	3.77501	7.04981	3.09972	6.03549	6.30907	8.5392	3.59543	2.99165	4.7639	4.118	2.53831
Sobic.001G225400	36.4959	32.3392	31.3337	25.362	27.3496	43.8655	17.6684	45.7356	49.7811	60.3992	49.2575	22.2878	38.7464	34.3908	16.0421
Sobic.001G225500	22.1368	24.5663	23.9403	16.08	20.9552	26.476	14.2587	28.0315	37.9408	35.4065	29.6623	17.7255	25.5133	25.4871	15.839
Sobic.001G225700	738.592	435.092	372.835	492.075	452.616	397.14	419.702	550.168	594.867	727.637	499.586	583.97	793.136	674.35	678.337
Sobic.001G226000	61.9233	44.9102	41.0741	50.3318	49.7685	47.7821	53.1085	58.2089	51.6825	59.3579	58.7854	47.8664	51.3442	67.1122	56.8581
Sobic.001G226100	11.3676	11.6114	10.914	14.1191	14.4067	14.413	10.539	7.51083	9.59324	6.31762	3.59543	14.5843	7.19878	6.78913	15.9406
Sobic.001G226401	26.624	25.1421	26.1701	21.963	27.2725	23.9694	29.7573	35.5423	29.2119	29.9219	42.4261	26.5509	36.9467	22.5933	19.6973
Sobic.001G226500	180.236	168.893	112.66	138.837	112.557	149.456	134.321	139.353	150.726	116.911	103.189	134.325	114.757	163.829	195.247
Sobic.001G226600	6.88037	6.52542	1.17355	10.9815	4.93063	16.6062	2.06648	5.36488	0.691405	4.16546	4.67407	5.08581	0.635187	2.67113	3.65516
Sobic.001G226700	4.4872	4.70214	4.45947	3.52977	4.08318	3.60324	4.3396	5.90137	5.35839	4.92913	5.57292	3.88915	6.66946	5.11967	4.77202
Sobic.001G226800	11.5171	8.82851	9.74043	6.66733	8.85972	5.16986	4.64957	7.10846	6.65477	10.4137	6.29201	9.4237	6.56359	4.78578	6.5996
Sobic.001G227200	4.18805	3.83848	3.40328	2.48391	2.54236	3.44658	1.96315	1.87771	2.59277	2.29101	1.97749	3.81436	3.07007	3.22762	3.04597
Sobic.001G227400	9.72226	17.4651	15.3734	15.9493	18.5669	15.8229	18.2883	15.424	15.1245	15.2734	15.8199	11.1439	13.2331	15.8042	10.3563
Sobic.001G227800	19.4445	23.6067	22.8841	23.401	19.8766	18.9562	25.6243	8.31556	16.7666	21.2439	12.584	33.3569	17.0442	16.6946	31.9827
Sobic.001G228200	201.625	146.054	118.763	146.812	113.944	149.456	158.705	139.219	158.072	180.156	106.605	158.034	126.826	241.07	230.072
Sobic.001G228400	12.7137	10.2679	5.98508	6.79807	12.8659	9.71308	6.71605	19.7159	8.72899	10.4137	16.8985	12.2658	18.2087	14.1347	13.0977
Sobic.001G229000	7.92738	4.89406	2.22974	3.00684	3.38981	2.66326	3.20304	3.88954	6.30907	6.94244	5.39315	5.01102	4.23458	4.22929	5.07661
Sobic.001G229300	19.2949	12.8589	11.6181	18.1718	18.721	13.473	14.982	21.4595	15.2973	23.882	21.2131	15.9305	27.1013	19.2544	15.9406
Sobic.001G230000	10.9188	5.5658	6.57185	11.243	8.55156	9.39975	6.71605	8.98617	10.5439	9.51114	10.247	7.92788	9.21021	9.57156	9.7471
Sobic.001G230100	86.3037	74.7544	86.2556	84.3222	97.6881	94.3109	73.8766	49.0886	74.6717	86.5028	53.572	101.043	72.4113	77.3516	104.68
Sobic.001G230200	5.23506	8.15677	9.0363	6.66733	6.85666	6.42316	8.78253	8.18144	7.25975	5.9705	8.62904	6.35726	5.29322	9.01507	7.41185
Sobic.001G230300	10.7693	9.50024	10.6793	15.0342	9.78422	10.6531	17.1518	20.5207	15.7295	16.8701	19.9547	9.94724	11.4334	16.6946	11.067
Sobic.001G230400	2.99146	2.68694	1.05619	1.96098	2.23419	3.13325	2.06648	2.54832	2.41992	2.98525	1.2584	1.7202	1.58797	3.67281	3.04597
Sobic.001G230500	6.28207	6.71734	5.75037	5.75221	7.62707	10.3397	7.85261	11.4004	7.60545	7.35899	10.7863	8.75058	7.09292	10.0167	7.71645
Sobic.001G230700	21.8377	17.2732	14.4346	27.0615	23.2664	36.0324	19.1149	9.65678	17.6308	22.077	17.0783	33.8057	28.1599	22.5933	26.703
Sobic.001G230900	20.0428	33.4908	38.8443	34.644	30.7394	36.659	35.1301	27.7632	39.4965	32.3518	49.2575	37.0217	40.0168	47.19	34.4194
Sobic.001G231000	7.02994	7.19715	7.7454	9.28198	6.9337	11.2797	7.64597	4.82839	6.56835	6.38705	3.59543	10.022	5.71668	9.68286	10.5594
Sobic.001G231200	25.577	30.1321	20.4197	20.5249	17.7965	33.6824	24.6944	19.7159	20.4829	16.5924	18.6963	17.0524	20.8553	20.7013	26.6014
Sobic.001G231400	13.4616	8.44466	9.38836	12.8117	7.47299	3.44658	7.74929	4.82839	12.9638	10.136	5.03361	18.4734	18.6321	6.67783	16.7528
Sobic.001G231500	157.8	165.535	190.232	246.561	210.707	102.301	163.665	303.116	313.466	364.617	409.88	267.977	394.345	196.328	221.645
Sobic.001G231700	4.03848	4.31829	3.28593	5.88294	4.93063	5.32653	3.09972	9.12029	5.18554	8.46978	4.67407	5.23539	4.23458	5.11967	7.91952
Sobic.001G231800	13.312	1.91924	5.04624	13.2039	7.24186	4.07323	4.02963	5.23076	7.34618	6.2482	2.33703	33.8805	2.11729	6.90043	39.0899
Sobic.001G231900	17.2009	13.7226	15.0214	23.1396	15.4853	13.6296	14.8786	27.6291	29.4711	19.6471	26.0669	18.1743	8.99848	39.0653	51.5784
Sobic.001G232000	476.69	388.262	288.105	429.455	295.684	382.1	362.977	808.353	635.142	584.762	604.572	367.824	391.593	731.445	582.287
Sobic.001G232200	42.4788	38.7687	19.9503	48.5016	35.9782	44.6488	52.9018	74.7059	57.3002	51.9989	62.5606	54.7472	31.4417	84.6972	74.9308
Sobic.001G232500	73.8892	37.6171	27.3436	54.3845	30.5853	67.3649	59.8245	72.8282	65.8563	83.1704	52.1338	60.6557	41.7106	143.24	97.471
Sobic.001G232700	7.47866	5.5658	2.46445	4.57562	1.77194	7.98979	4.64957	4.82839	6.13622	7.84496	3.77521	2.91686	3.49353	15.359	11.6762
Sobic.001G233200	85.2567	44.0466	42.9518	135.177	60.9395	98.2274	91.1317	117.491	72.1654	74.5618	24.9883	218.166	36.8408	173.846	363.282
Sobic.001G233400	264.595	292.012	325.659	390.758	369.489	195.358	386.948	724.661	483.81	701.187	751.985	396.319	444.207	464.221	251.292
Sobic.001G233532	7.92738	3.93444	8.68424	10.0664	5.16175	3.91656	5.57949	4.82839	6.13622	5.20683	3.05612	15.9305	6.77532	6.78913	15.7375
Sobic.001G233700	13.7607	11.6114	11.8528	8.88978	12.2495	9.86974	12.1922	14.7534	10.3711	15.4816	13.4829	11.817	14.5034	18.9205	13.7069
Sobic.001G233800	4.63677	5.5658	4.69418	6.01367	6.39441	3.13325	7.33599	12.7416	7.86473	13.3989	11.3256	6.50684	6.35187	11.5749	5.38121
Sobic.001G234100	2.99146	0.47981	1.17355	1.30732	1.54082	2.34994	1.34321	1.60946	0.950682	2.8464	1.07863	1.34624	0.635187	4.0067	0.710726
Sobic.001G234200	8.97439	10.3639	10.5619	8.10539	8.39748	11.123	11.6756	8.18144	9.50682	8.40035	6.11224	11.8918	7.51637	8.34729	7.71645
Sobic.001G234300	13.0129	8.44466	6.80656	6.79807	8.78268	6.73649	7.54264	8.04732	8.55613	8.5392	8.2695	8.97495	14.08	9.46026	8.73177
Sobic.001G234800	497.181	582.49	669.977	744.911	635.589	305.805	545.137	709.103	615.264	500.064	840.253	555.774	625.871	361.048	330.386
Sobic.001G234900	9.42311	23.3188	14.7867	18.1718	11.9414	3.91656	8.47256	17.9723	16.3344	10.3442	19.9547	13.4624	17.7852	4.45189	7.41185
Sobic.001G235000	7.02994	12.9549	15.0214	9.8049	10.8628	11.4364	12.2955	7.37671	10.2846	7.49784	8.2695	7.62871	7.41051	11.6862	9.23943
Sobic.001G235500	5.38463	4.22233	6.33714	6.79807	6.39441	8.7731	6.30276	15.9605	6.04979	3.54065	3.23589	8.15225	2.9642	29.8277	13.6053
Sobic.001G235700	19.8932	10.9397	7.15863	17.5181	16.872	19.1128	19.3216	33.3964	20.1372	22.7018	22.4715	18.2491	15.2445	24.9306	20.2049
Sobic.001G235800	52.201	55.3701	47.1765	75.8246	61.5558	45.1188	71.1901	63.1714	52.8925	68.4525	60.4033	64.844	62.5659	51.4193	74.1185
Sobic.001G235900	0.44872	0.767696	2.22974	1.83025	1.38674	1.2533	0.619943	1.34122	1.46924	0.833093	1.2584	1.94457	0.635187	0.667783	0.91379
Sobic.001G236200	9.57268	11.1316	13.3784	15.1649	12.6347	15.1963	16.3252	27.495	18.3222	17.7726	24.2692	15.2574	17.6794	19.9222	10.1532
Sobic.001G236300	583.485	457.355	505.211	481.355	519.103	451.658	494.508	396.196	486.317	503.327	385.61	481.731	499.151	474.015	567.261
Sobic.001G236400	90.4918	60.552	68.183	66.9348	86.9794	40.2623	57.8614	79.2661	52.6332	97.0553	75.3244	69.3315	79.8218	67.6687	55.9443
Sobic.001G236800	1.19659	1.34347	1.87767	1.69952	1.38674	1.40996	1.44653	1.60946	1.03711	0.485971	1.43817	1.19666	0.846915	0.445189	1.52298
Sobic.001G237000	65.6626	68.6129	78.7449	72.687	82.511	43.2389	60.3411	68.2681	66.2884	85.7392	73.8862	78.2317	87.7616	42.5155	55.132
Sobic.001G237300	32.3078	54.9862	40.9567	36.7357	43.8364	54.5186	43.4993	41.5778	31.1996	26.3813	38.1116	30.8888	26.9954	37.7298	43.9635
Sobic.001G237500	5.53421	10.172	8.21482	7.84392	7.85819	11.4364	6.30276	10.3274	8.21043	7.01187	8.08973	6.73122	8.15156	8.1247	6.5996
Sobic.001G237600	19.8932	12.9549	19.5982	17.5181	16.6409	19.4262	16.2218	26.1538	17.2851	20.4802	19.5951	19.5953	16.3031	18.6979	15.4329
Sobic.001G237700	26.7736	24.9501	19.1288	20.3942	21.4174	22.4027	21.5947	18.1065	18.4087	23.1183	15.1008	20.4928	27.4189	23.9289	23.1494
Sobic.001G237800	5.53421	6.90927	7.98011	7.05953	4.69951	6.2665	5.06287	5.90137	10.8032	5.9705	4.67407	4.18831	9.31607	8.0134	5.78734
Sobic.001G237900	10.7693	13.7226	22.6494	12.8117	16.1786	7.83313	15.7052	15.9605	21.4335	14.4403	20.1344	11.4431	17.997	15.8042	11.3716
Sobic.001G238000	3.8889	7.10119	5.75037	4.57562	5.46992	7.98979	7.02602	4.96251	5.96337	4.65144	2.87635	3.36561	3.17593	5.89875	5.17814
Sobic.001G238100	2.39317	2.49501	2.11238	1.56878	2.85052	1.56663	1.03324	2.14595	1.81494	1.80503	1.97749	0.747913	3.70526	2.00335	1.31992
Sobic.001G238200	4.03848	5.75772	4.81154	4.70635	5.16175	3.13325	4.85622	4.15778	5.87694	4.72086	7.37064	2.76728	6.88119	2.78243	3.04597
Sobic.001G238300	9.87183	12.0912	13.0264	8.49758	13.2511	7.5198	11.0557	11.1321	14.4331	14.3014	14.3817	9.79766	14.7152	9.90545	6.80266
Sobic.001G238400	8.07695	5.18195	10.914	6.79807	6.47145	8.30311	7.85261	14.2169	13.8281	14.232	13.3031	6.73122	16.409	14.0234	7.71645
Sobic.001G238700	4.63677	3.83848	4.22476	5.75221	2.92756	2.5066	3.09972	3.88954	3.45702	2.70755	2.15726	3.58998	2.64661	2.44854	3.24903
Sobic.001G238800	9.87183	7.77293	7.04127	4.31416	9.55309	10.6531	6.19943	3.21893	9.16111	6.87302	3.41566	3.51519	8.25743	4.45189	4.46742
Sobic.001G238900	0.747866	3.5506	1.05619	1.96098	2.08011	3.91656	1.54986	0.67061	1.64209	1.04137	0.539315	2.31853	0.95278	1.44686	2.74137
Sobic.001G239100	8.22652	9.98005	9.62307	8.36685	6.77962	7.04981	7.12935	8.04732	6.39549	9.58057	6.83133	6.80601	6.56359	6.56654	5.17814
Sobic.001G239200	1.6453	2.7829	3.40328	2.74537	3.08164	2.81993	2.37645	1.87771	2.41992	4.92913	2.69658	1.64541	2.22315	2.44854	2.33524
Sobic.001G239400	5.83335	12.1872	11.9702	9.54344	9.70718	10.6531	10.539	6.7061	11.4946	9.99712	7.73018	6.28247	11.2216	7.7908	6.5996
Sobic.001G239500	1.49573	2.68694	1.99503	1.56878	2.08011	3.13325	1.85983	0.938854	1.90136	1.04137	1.61795	1.19666	1.16451	3.00502	2.33524
Sobic.001G239800	20.1924	13.9145	15.9602	18.564	16.2557	13.003	13.8454	14.8875	15.8159	15.3428	18.1569	17.5012	13.3389	15.6929	14.5191
Sobic.001G240000	5.83335	3.93444	3.75534	3.13757	3.85205	10.3397	4.02963	6.30373	3.88915	4.37374	6.11224	3.66477	2.64661	3.11632	2.53831
Sobic.001G240100	1.19659	3.07079	1.52561	2.87611	1.77194	2.97659	2.1698	2.14595	2.59277	2.01331	3.59543	2.46811	2.11729	3.22762	3.24903
Sobic.001G240300	43.8249	35.7938	38.1402	30.722	43.9905	31.0192	29.5506	29.2386	38.7187	31.3104	31.2803	36.3486	58.543	25.5984	29.3428
Sobic.001G240500	24.8291	29.7482	32.2725	21.3093	27.1185	35.4057	29.2407	17.8382	26.187	20.3414	20.8535	23.5593	23.6078	21.9256	25.5861
Sobic.001G240800	19.4445	16.4095	14.552	16.2108	15.3312	14.413	14.052	19.3136	17.458	16.7313	15.8199	18.9222	25.1957	15.0251	16.7528
Sobic.001G241100	61.325	62.5672	60.3202	51.7699	56.24	71.5948	53.0051	40.5048	50.8182	45.5424	32.8982	54.8968	42.7692	43.1833	59.1933
Sobic.001G241200	2.99146	4.60618	3.40328	2.74537	3.08164	3.91656	4.23628	3.21893	2.93847	1.94388	3.05612	2.76728	2.32902	1.78076	2.43677
Sobic.001G241300	17.5001	12.571	16.3123	28.6303	22.7271	13.003	20.4581	34.3352	24.5449	28.6723	42.0666	21.3155	28.4775	23.1498	13.5038
Sobic.001G242000	9.42311	4.60618	5.1636	4.57562	5.85512	2.81993	4.23628	5.36488	5.18554	4.79028	3.59543	6.20768	7.19878	3.33892	4.36589
Sobic.001G242100	13.4616	11.6114	11.8528	9.8049	13.3281	7.5198	7.64597	10.4615	10.1118	9.71942	8.62904	12.4901	13.6565	7.7908	12.6915
Sobic.001G242800	12.4146	21.4955	28.2824	23.5318	22.419	14.413	21.1814	22.5325	23.3349	20.6885	34.5162	20.8668	16.7266	25.7097	16.6513
Sobic.001G243100	76.2823	129.069	141.882	145.243	96.9177	158.542	119.236	70.6823	90.8333	80.5323	93.1218	99.5472	65.2125	91.375	80.9212
Sobic.001G243200	35.8976	44.5264	41.1914	50.8548	43.4512	32.2725	40.6063	49.6251	43.0399	40.8216	49.7968	40.6117	44.8865	40.9574	34.2164
Sobic.001G244300	2.99146	2.68694	2.81651	3.52977	3.15868	2.81993	4.3396	5.76724	3.97558	4.92913	5.57292	3.4404	3.2818	4.78578	2.74137
Sobic.001G244400	28.5685	29.3644	30.3948	24.3162	24.6531	29.9225	32.9603	46.9427	43.9906	39.2942	44.5834	15.781	33.9825	39.8444	36.247
Sobic.001G244600	167.971	161.984	138.478	121.319	112.557	138.803	119.856	87.4475	112.18	96.1528	88.4477	134.475	117.51	94.9365	148.136
Sobic.001G245800	4.93591	1.53539	5.51566	2.74537	2.85052	7.04981	8.57588	1.74359	3.0249	2.5687	3.05612	1.86978	2.9642	3.00502	3.85823
Sobic.001G245900	40.3848	41.4556	35.6758	30.9835	36.2864	39.7923	31.9271	38.493	40.0151	29.8525	33.4375	33.7309	37.1584	36.2829	37.4654
Sobic.001G246500	27.9702	20.0561	24.0577	29.6762	30.7394	22.0894	23.7645	38.8954	31.8046	41.5158	33.6173	28.8694	36.0998	35.949	29.2413
Sobic.001G246700	0.897439	2.20713	2.22974	1.83025	2.23419	0.939975	1.75651	0.804732	1.46924	0.555395	1.2584	1.86978	2.43488	1.22427	1.11685
Sobic.001G247000	0.747866	1.24751	1.40825	0.65366	0.770411	1.09664	1.34321	2.01183	0.950682	1.11079	1.97749	0.673122	1.58797	1.00167	1.31992
Sobic.001G247200	13.0129	7.38908	13.3784	10.0664	12.5577	15.1963	12.5022	8.31556	8.64256	16.5924	7.0111	8.97495	12.8096	14.5799	12.8946
Sobic.001G247400	90.4918	66.1178	72.0557	72.0334	60.8625	46.3721	49.8021	72.1576	85.1292	80.6017	75.3244	72.6223	88.9261	62.2151	76.3522
Sobic.001G247600	60.7267	84.9264	93.1795	55.6919	73.0349	69.0882	106.01	45.1991	59.3744	45.6813	42.4261	51.6808	44.3572	49.9724	61.0209
Sobic.001G247900	2.99146	4.70214	4.34212	4.31416	2.92756	8.92976	4.02963	2.14595	3.0249	2.63813	3.23589	4.48748	2.22315	3.45021	3.24903
Sobic.001G248100	5.68378	6.42946	7.7454	4.44489	5.85512	5.48319	5.47617	3.48717	4.40771	2.98525	3.23589	4.71185	3.38766	3.67281	7.00572
Sobic.001G248200	13.312	17.5611	19.4809	16.9952	19.1062	14.2563	16.4285	19.7159	22.7299	19.3694	28.4039	15.7062	19.0556	13.2444	9.95016
Sobic.001G248300	3.14104	4.31829	4.45947	3.52977	3.54389	4.69988	3.20304	2.28007	3.3706	1.80503	2.69658	4.78664	2.22315	2.33724	2.53831
Sobic.001G248400	0.598293	1.34347	0.234709	0.392196	1.61786	0.156663	0.516619	0.804732	0.604979	1.18022	0.359543	0.747913	1.58797	1.22427	0.710726
Sobic.001G248900	1.04701	1.24751	0.704127	0.915124	1.23266	1.56663	1.03324	0.67061	0.864256	1.11079	0.719087	1.34624	0.529322	1.11297	0.710726
Sobic.001G249700	15.5556	16.1216	14.904	14.642	12.5577	11.9064	18.2883	10.0591	15.5566	13.9543	13.8424	14.7339	17.6794	12.354	13.8084
Sobic.001G250100	12.5641	29.6523	28.3998	13.9883	24.8072	30.3925	20.2515	13.0098	18.2358	18.3975	14.7413	20.3432	18.9497	17.0285	20.8141
Sobic.001G250200	41.7309	19.8641	27.813	18.1718	36.1323	17.0762	25.3143	27.7632	31.8046	25.7565	30.3814	16.828	48.0625	17.6963	13.8084
Sobic.001G250300	46.966	57.5772	72.9945	76.0861	55.3925	48.5654	62.9242	113.601	64.9056	81.1571	116.312	58.1128	55.0495	82.026	53.609
Sobic.001G250700	4.18805	3.83848	4.45947	3.39903	4.39134	5.0132	3.92631	2.28007	2.85204	2.8464	2.33703	3.21603	2.75248	2.44854	3.35056
Sobic.001G251100	4.63677	4.60618	9.38836	5.22928	6.85666	6.2665	3.92631	2.01183	5.53124	2.70755	2.87635	4.86143	1.37624	3.22762	7.20879
Sobic.001G251200	35.1497	23.7986	35.9105	29.8069	28.8134	35.0924	33.3736	29.2386	32.1503	36.3784	44.2238	29.019	35.2529	31.0519	27.0076
Sobic.001G251300	5.08549	3.74252	3.75534	3.79123	3.54389	1.2533	1.54986	1.34122	1.98779	2.36043	1.97749	4.63706	4.55217	2.00335	3.1475
Sobic.001G251400	2.54274	0.671734	1.99503	2.87611	2.23419	2.34994	2.5831	2.28007	1.90136	3.67949	3.23589	2.5429	3.38766	2.89373	3.35056
Sobic.001G251500	0.44872	0.767696	0.821482	2.09171	1.15562	1.40996	1.34321	1.2071	1.20996	0.971942	0.179772	0.822704	1.05864	0.667783	1.31992
Sobic.001G251600	5.23506	5.94965	8.44953	5.09855	5.77808	7.5198	6.19943	3.88954	4.32128	5.06798	3.23589	5.68414	5.61081	5.89875	4.56895
Sobic.001G251700	74.4874	76.6737	65.1318	61.8363	75.4232	77.2346	73.9799	74.84	69.054	64.773	79.4591	64.3205	81.4097	71.898	48.4309
Sobic.001G251800	10.0214	9.78813	9.74043	9.93564	6.85666	5.63985	7.43932	6.16961	7.60545	7.22014	8.08973	8.97495	7.19878	6.90043	5.88887
Sobic.001G251900	2.54274	7.38908	7.51069	6.40587	6.77962	4.07323	6.81938	3.48717	6.22264	3.88777	5.39315	7.10517	6.246	3.33892	5.9904
Sobic.001G252000	19.2949	23.6067	27.6957	30.8528	22.6501	24.4394	25.3143	26.6903	21.3471	29.7831	32.5387	24.3072	24.8781	28.0469	21.1187
Sobic.001G252200	7.92738	4.41425	3.99005	5.09855	3.15868	3.13325	1.65318	3.62129	4.32128	5.76223	2.69658	4.63706	5.92841	5.11967	4.97508
Sobic.001G252300	30.3634	20.4399	25.818	27.8459	26.5021	31.6458	32.857	24.1419	26.2734	41.9323	32.7185	36.4234	39.064	54.8695	49.9539
Sobic.001G252500	1.94445	4.31829	4.22476	4.96782	3.62093	4.07323	4.85622	3.62129	3.54345	3.19352	2.5168	4.03873	2.22315	5.89875	3.55363
Sobic.001G252700	0.598293	1.24751	1.2909	0.784392	0.385205	1.56663	0.723267	0.402366	0.518554	1.94388	0.539315	0.224374	0.635187	1.00167	0.507661
Sobic.001G252800	35.1497	16.6014	24.8792	46.0177	28.6593	29.9225	27.1742	99.3844	37.8544	82.5456	54.1113	49.9606	40.2285	56.8729	50.2585
Sobic.001G253100	2.99146	6.71734	9.15365	4.18343	3.85205	6.42316	5.16619	3.21893	3.97558	3.19352	2.87635	3.96394	2.64661	3.45021	4.36589
Sobic.001G253200	10.3205	12.667	9.50572	9.93564	10.8628	10.0264	8.78253	12.071	9.50682	8.8169	10.6065	10.9943	11.8568	10.5732	7.81798
Sobic.001G253300	10.3205	7.29311	9.85778	9.93564	9.86126	7.04981	8.16259	9.7909	7.95115	9.23345	7.37064	7.85308	11.9627	7.12302	8.73177
Sobic.001G253600	186.817	209.293	239.286	282.512	309.705	138.333	252.214	446.224	320.12	472.364	528.709	270.296	339.295	288.928	237.179
Sobic.001G253700	102.308	80.3202	94.001	84.5836	94.0672	58.4351	86.3788	102.469	94.1175	105.317	110.2	99.0984	145.775	92.8219	79.2967
Sobic.001G253900	16.3035	25.7178	29.9254	22.8781	31.6639	35.0924	43.2927	26.5561	34.311	23.7431	46.5609	15.1826	22.2315	29.3825	15.4329
Sobic.001G254200	10.7693	11.6114	11.3834	11.3737	10.0153	13.003	11.7789	8.71793	8.03758	10.8996	8.08973	11.6674	9.10434	11.1297	10.2548
Sobic.001G254300	6.28207	2.97482	3.63799	4.44489	3.46685	3.60324	5.99278	6.84022	5.35839	4.65144	4.67407	4.86143	3.17593	6.01005	6.90419
Sobic.001G254600	1.49573	0.287886	0.234709	1.56878	0.770411	1.09664	1.23989	0.536488	0.77783	0.763669	0.898859	0.59833	0.529322	0.222594	0.812258
Sobic.001G254700	0.44872	0.671734	0.469418	1.17659	0.924493	0.313325	0.413295	2.01183	0.518554	1.87446	2.15726	0.373956	1.05864	0.556486	0.91379
Sobic.001G254800	46.2181	61.9915	39.5485	46.8021	33.1277	30.8625	28.0008	50.9663	30.6811	49.6385	36.4937	36.199	48.1683	20.1448	56.1473
Sobic.001G255600	1.49573	1.34347	1.17355	1.43805	1.54082	0.939975	1.13656	2.41419	1.72851	1.80503	3.23589	1.27145	0.741051	1.55816	0.406129
Sobic.001G255700	18.9958	24.3744	13.3784	18.3025	14.2526	34.1524	15.1886	23.8737	10.7168	31.0327	21.5726	14.1356	13.2331	10.7958	9.54403
Sobic.001G255800	3.58976	2.49501	4.34212	3.2683	3.54389	2.81993	2.5831	1.2071	2.67919	1.87446	0.898859	4.2631	2.11729	2.55984	4.06129
Sobic.001G256800	29.9146	27.925	32.7419	26.9308	46.0706	12.063	28.1041	68.4022	42.0028	47.9028	60.7628	23.634	43.1927	29.2712	16.9559
Sobic.001G256900	10.6197	12.3791	12.3222	6.9288	10.4005	11.123	12.3989	5.499	9.85252	5.83165	7.73018	9.27412	10.6923	6.23264	5.68581
Sobic.001G257300	24.0813	24.9501	25.7006	23.1396	26.5021	29.2959	26.7609	26.8244	22.0385	23.8126	26.6062	24.2324	20.7494	23.2611	18.2758
Sobic.001G257700	4.63677	2.30309	2.22974	3.39903	1.77194	3.13325	2.99639	1.60946	1.98779	2.70755	1.79772	3.36561	2.11729	4.118	4.36589
Sobic.001G258000	7.77781	8.3487	5.04624	5.88294	7.24186	6.42316	6.30276	9.25441	6.30907	7.70611	10.6065	6.95559	8.68088	6.67783	3.1475
Sobic.001G258100	15.5556	11.5154	7.98011	14.1191	13.8674	24.2827	17.9784	13.144	16.853	15.6899	13.4829	15.5566	10.0571	15.5816	15.0268
Sobic.001G258600	1.94445	4.99003	4.22476	3.79123	4.08318	2.34994	3.71966	2.81656	3.80273	3.54065	1.79772	2.99165	2.9642	3.78411	3.55363
Sobic.001G258801	0.44872	1.05558	0.821482	0.784392	0.847452	1.56663	1.34321	1.47534	1.38281	0.555395	0.539315	0.673122	0.846915	0.77908	1.31992
Sobic.001G259000	64.0173	41.1677	50.6972	45.1026	47.3803	41.3589	40.0897	26.6903	45.2006	50.4021	28.5837	60.8053	54.4143	48.8595	81.9365
Sobic.001G259100	2.09402	4.41425	0.938836	1.96098	1.38674	3.44658	2.37645	1.60946	1.72851	3.26295	2.15726	1.42103	2.85834	0.667783	1.31992
Sobic.001G259200	2.69232	1.24751	2.11238	2.87611	2.85052	3.13325	2.06648	2.68244	3.88915	2.15216	3.41566	1.64541	2.75248	1.78076	3.4521
Sobic.001G259600	0.598293	1.43943	0.586773	1.56878	1.77194	3.13325	1.44653	1.2071	1.46924	1.18022	0.719087	1.12187	0.741051	1.33557	1.01532
Sobic.001G259700	2.99146	5.37387	3.28593	9.02051	9.9383	10.6531	5.78614	13.6804	6.91405	18.4669	10.7863	8.37662	8.68088	13.467	7.41185
Sobic.001G260400	18.5471	16.6974	24.7618	25.7542	21.7256	21.1494	21.698	20.7889	20.3964	22.6324	31.2803	22.8113	19.4791	20.7013	21.6264
Sobic.001G260500	69.2524	78.1131	89.6589	70.3338	71.4941	62.5084	57.1381	61.6961	63.0907	59.0802	51.5945	68.2844	73.2582	55.8712	66.9098
Sobic.001G260600	75.9832	56.1378	61.2591	73.21	59.3216	22.8727	58.7913	69.7434	61.7943	77.4082	89.1668	66.1903	83.6329	51.308	53.609
Sobic.001G260800	5.23506	10.6518	13.7305	8.49758	6.9337	16.7629	9.40247	6.03549	8.21043	4.58201	4.13475	8.67579	3.2818	7.45691	8.83331
Sobic.001G261200	1.19659	1.72732	1.40825	1.56878	2.15715	1.56663	2.37645	0.804732	2.59277	2.29101	1.07863	2.31853	0.846915	1.55816	1.82758
Sobic.001G261400	3.58976	4.70214	4.10741	3.92196	4.77655	2.66326	7.64597	7.77907	5.27196	8.33093	7.73018	5.38497	5.29322	7.7908	5.48274
Sobic.001G261408	2.99146	1.34347	1.87767	1.04586	0.539288	7.20648	2.99639	4.69427	1.81494	1.11079	1.61795	6.05809	0.635187	10.3506	4.16282
Sobic.001G261436	6.1325	7.29311	6.80656	6.9288	4.77655	6.73649	5.88946	3.0848	2.85204	3.88777	3.59543	4.78664	4.97563	2.22594	5.78734
Sobic.001G261444	11.6667	32.6271	20.0676	21.963	25.5006	12.6897	31.4105	24.0078	25.9277	10.0665	28.9432	13.9112	14.821	16.8059	12.0823
Sobic.001G261456	5.53421	12.3791	4.34212	6.9288	5.54696	5.16986	5.99278	10.8639	7.86473	6.73417	10.7863	6.8808	5.92841	7.56821	7.61492
Sobic.001G261460	2.39317	8.82851	6.68921	4.05269	6.47145	6.73649	6.09611	4.2919	4.75341	5.6928	4.13475	2.84207	5.18736	4.45189	5.38121
Sobic.001G261476	156.304	109.301	138.83	151.649	141.37	87.5744	96.0912	189.917	166.888	269.922	210.872	128.192	177.005	133	117.168
Sobic.001G261484	8.22652	5.5658	7.04127	8.23612	10.2465	8.30311	8.78253	21.5936	11.4082	12.2187	15.6401	9.57328	11.5392	8.56989	4.67048
Sobic.001G261492	2.39317	3.26271	8.44953	3.6605	3.62093	6.42316	2.99639	1.47534	2.24707	2.42985	2.69658	4.18831	2.01142	3.67281	7.00572
Sobic.001G261501	54.4446	54.6024	70.6474	57.3914	57.2415	51.072	50.422	61.4278	47.6205	54.5676	60.4033	48.6891	60.4486	50.8628	45.791
Sobic.001G261509	3.58976	3.35867	3.52064	2.22244	4.85359	3.7599	5.88946	3.21893	5.44481	2.42985	6.47178	2.31853	3.07007	3.11632	2.03064
Sobic.001G261513	5.53421	4.70214	4.57683	4.05269	5.77808	4.22989	4.64957	5.23076	6.91405	6.31762	5.7527	5.08581	4.86976	4.67448	3.04597
Sobic.001G261541	0.897439	1.34347	1.76032	1.04586	0.770411	0.783313	0.826591	0.536488	0.77783	0.416546	0.719087	1.12187	0.211729	0.890378	1.01532
Sobic.001G261545	31.2608	16.1216	24.7618	21.963	26.8873	13.1597	20.4581	17.9723	26.3598	34.018	24.9883	25.803	31.1241	21.1465	22.9463
Sobic.001G261549	39.4873	51.2437	49.0542	37.2586	40.9088	57.0252	42.8794	42.2484	50.7318	31.4493	28.5837	33.5065	27.9482	41.4026	57.4673
Sobic.001G261573	1.19659	1.63135	1.05619	1.30732	1.00153	2.81993	1.03324	0.938854	0.432128	1.31906	0.719087	1.94457	0.317593	0.333892	0.91379
Sobic.001G261585	12.8633	15.6418	11.9702	12.8117	18.0276	15.9796	16.5318	19.7159	10.4575	11.8022	14.3817	12.8641	9.73953	13.9122	9.1379
Sobic.001G261600	108.74	66.4057	90.5977	108.246	73.5742	60.6284	71.6034	82.0826	92.4754	142.528	124.582	126.248	155.727	117.752	106.812
Sobic.001G262700	12.4146	6.04561	6.4545	9.8049	7.08778	4.85654	5.68281	8.31556	7.51903	12.0104	7.0111	9.64808	12.9155	10.0167	11.6762
Sobic.001G262900	17.2009	9.11639	11.1487	14.5113	12.0955	11.2797	13.1221	11.6686	16.5937	17.009	13.4829	19.1466	21.067	19.0318	20.7126
Sobic.001G263000	171.71	133.387	161.128	148.904	128.967	112.64	109.833	131.574	144.504	172.797	120.267	173.142	173.194	162.717	194.434
Sobic.001G263200	14.9573	27.2532	23.1188	19.7405	19.3373	24.9093	20.1482	18.9112	19.0136	19.7165	23.1906	16.0801	16.9383	16.3607	13.6053
Sobic.001G263300	1.6453	3.45463	1.2909	3.39903	1.77194	2.5066	2.89307	1.74359	1.03711	2.91583	1.79772	1.7202	1.69383	2.00335	2.53831
Sobic.001G263500	0.299146	2.30309	1.87767	1.30732	0.462247	1.72329	1.34321	0.67061	1.46924	0.902517	0.359543	0.673122	0.741051	1.33557	1.11685
Sobic.001G263600	59.5301	42.7031	43.5385	55.8226	54.8533	57.1818	53.3151	52.1734	55.9174	75.3949	54.6506	62.5255	61.5072	61.77	53.9136
Sobic.001G263701	1.49573	1.24751	2.34709	1.69952	1.77194	2.66326	2.68642	1.47534	1.20996	1.87446	1.43817	1.7202	1.4821	1.78076	1.52298
Sobic.001G263900	126.389	125.518	137.657	93.7349	99.9993	80.8379	99.3976	75.3765	110.798	88.4467	97.9756	93.4143	192.991	77.4629	89.3484
Sobic.001G264000	2.09402	3.07079	5.39831	3.79123	2.08011	2.03661	3.40969	1.2071	1.90136	0.833093	3.05612	3.66477	2.64661	1.89205	4.26435
Sobic.001G264300	61.6241	99.8965	73.3466	55.6919	87.5187	100.734	106.01	65.5856	104.229	91.9179	114.874	64.3205	107.452	81.3583	63.2546
Sobic.001G264400	20.4915	34.7383	34.1502	26.6693	44.3757	41.5156	47.9423	41.9802	47.9662	32.5601	57.527	23.9332	32.7121	33.3892	23.0478
Sobic.001G264700	165.578	215.051	221.8	315.979	344.605	209.771	345.308	295.471	289.18	445.496	362.42	266.556	212.152	315.973	343.484
Sobic.001G265400	24.2309	15.7378	21.2412	19.6098	20.3388	9.39975	10.1257	11.9369	16.9394	14.9262	5.39315	25.5038	19.3732	15.2477	25.7892
Sobic.001G265500	2.2436	5.08599	5.28095	4.31416	2.85052	4.85654	4.23628	6.57198	5.01268	3.54065	5.03361	2.31853	3.07007	4.89708	4.26435
Sobic.001G265600	6.28207	8.82851	9.97513	8.23612	5.85512	5.32653	6.19943	6.84022	8.90184	5.62338	5.03361	9.87245	5.92841	8.23599	8.52871
Sobic.001G265800	1.6453	1.72732	2.11238	2.48391	2.31123	2.5066	2.06648	1.47534	3.11132	2.49928	2.5168	1.57062	3.17593	2.11465	2.33524
Sobic.001G266000	4.33762	5.46984	6.21979	7.58246	5.16175	3.60324	7.95594	7.37671	6.7412	4.65144	11.1458	4.86143	3.91698	6.23264	2.53831
Sobic.001G266400	10.9188	10.6518	18.19	9.15124	10.6317	7.36314	7.54264	6.57198	11.4946	6.31762	5.57292	12.8641	8.36329	8.56989	12.4885
Sobic.001G266500	14.9573	8.73255	10.3272	9.02051	11.4021	10.0264	8.88585	8.18144	13.1367	12.7047	4.49429	14.3599	18.4204	10.6845	11.9808
Sobic.001G267600	0.598293	1.24751	2.5818	2.22244	1.6949	4.22989	2.1698	1.2071	2.67919	2.29101	1.79772	2.91686	2.43488	1.89205	3.65516
Sobic.001G267800	50.7053	45.2941	33.2113	53.6001	48.4588	63.2917	46.909	172.213	71.8197	105.803	100.672	47.4925	47.5331	92.9332	50.8677
Sobic.001G267900	5.38463	7.29311	6.80656	4.96782	5.70104	8.14645	4.95955	2.41419	4.23485	4.30431	3.23589	4.33789	5.08149	6.67783	6.295
Sobic.001G268200	83.4618	103.063	99.7513	111.514	89.5217	73.3181	86.7921	64.7809	83.7464	83.2399	95.0992	91.2454	91.6786	71.6754	70.0572
Sobic.001G268700	3.14104	3.07079	5.51566	3.13757	3.77501	4.69988	4.23628	2.54832	2.07421	2.01331	1.79772	2.31853	2.32902	2.44854	3.95976
Sobic.001G270200	9.87183	4.89406	10.7966	7.19026	7.93523	5.16986	5.06287	3.88954	5.79051	6.87302	6.29201	7.17996	8.57502	6.23264	5.38121
Sobic.001G270400	1.19659	2.20713	1.64296	1.69952	1.38674	2.03661	0.826591	0.804732	0.691405	1.18022	0.719087	1.04708	0.846915	0.556486	1.21839
Sobic.001G270800	6.58122	7.38908	6.33714	6.79807	5.85512	6.10984	5.78614	3.48717	5.27196	5.62338	1.79772	6.95559	6.35187	5.78745	6.295
Sobic.001G272600	6.43165	4.12637	3.05122	7.19026	4.69951	2.34994	4.3396	2.68244	5.61766	4.51259	6.11224	5.38497	4.34044	4.45189	6.80266
Sobic.001G272700	8.67524	7.86889	7.39334	4.57562	6.62553	5.32653	4.7529	4.56015	4.92626	4.99856	4.67407	5.38497	6.77532	4.34059	3.95976
Sobic.001G272800	7.77781	7.96485	11.6181	9.93564	9.63014	4.54321	8.98918	7.37671	6.56835	9.85827	7.0111	6.58163	8.46915	6.01005	3.55363
Sobic.001G273500	1.79488	6.23753	3.99005	3.13757	3.69797	4.07323	3.40969	2.95068	3.3706	1.87446	3.59543	3.58998	4.65803	3.8954	4.77202
Sobic.001G273700	5.53421	3.5506	4.57683	6.01367	3.85205	5.0132	4.54625	3.88954	5.27196	3.05467	3.77521	4.03873	4.23458	3.78411	4.67048
Sobic.001G273800	4.93591	4.22233	6.10244	4.05269	4.08318	2.5066	4.44293	3.35305	3.0249	6.73417	5.57292	5.31018	3.07007	5.56486	3.35056
Sobic.001G274100	1.04701	0.671734	0.234709	0.261464	0.539288	0.313325	0.929915	0.402366	0.518554	1.18022	0.359543	0.897495	1.69383	1.11297	0.812258
Sobic.001G274200	11.9659	10.9397	13.8478	12.0273	13.7904	26.7893	11.6756	7.51083	8.03758	11.5245	8.80881	9.87245	11.5392	12.1314	14.2145
Sobic.001G274400	31.8591	17.1772	16.0776	16.8644	23.8827	24.126	21.1814	26.2879	33.5331	37.628	32.8982	21.9138	35.5704	22.482	22.2356
Sobic.001G274700	3.44018	2.11116	4.57683	3.2683	3.54389	3.60324	3.51301	2.41419	3.80273	3.81834	1.97749	3.96394	3.59939	4.118	5.38121
Sobic.001G275300	15.2565	9.50024	8.56688	12.0273	10.8628	8.61644	12.0889	12.4733	10.9761	14.5097	14.7413	10.7699	15.9855	13.6896	8.73177
Sobic.001G275500	0.598293	2.20713	1.05619	1.43805	1.54082	0.939975	1.23989	0.804732	2.24707	1.04137	1.97749	0.747913	0.529322	1.00167	1.31992
Sobic.001G275900	24.8291	13.8185	24.0577	18.9561	27.2725	16.4496	18.495	30.7139	21.0878	29.6442	20.6737	26.1769	23.6078	25.0419	26.0938
Sobic.001G276200	8.3761	10.7477	14.1999	12.9425	13.174	12.8463	14.672	6.97434	7.60545	7.15071	5.7527	13.4624	7.93983	10.9071	13.6053
Sobic.001G276300	1.49573	2.59098	2.46445	1.43805	2.00307	4.85654	2.47977	2.01183	2.41992	1.11079	2.5168	1.64541	1.7997	1.66946	1.72605
Sobic.001G276700	0.299146	1.05558	1.17355	1.17659	0.847452	0.62665	1.13656	0.536488	0.77783	1.18022	1.07863	1.42103	0.95278	1.55816	0.406129
Sobic.001G276800	1.04701	1.24751	0.469418	0.915124	0.462247	0.156663	1.13656	0.536488	1.03711	0.971942	0.539315	0.747913	1.05864	0.556486	1.11685
Sobic.001G277300	1.34616	0.767696	0.469418	0.65366	0.847452	1.72329	0.619943	0.67061	0.950682	0.416546	0.179772	0.224374	0.741051	0.556486	1.31992
Sobic.001G277400	1.79488	1.53539	1.99503	0.915124	1.07858	1.87995	1.23989	0.938854	1.03711	0.555395	0.539315	1.12187	1.16451	0.77908	1.62452
Sobic.001G277600	2.2436	2.49501	2.93386	1.69952	1.23266	1.2533	1.75651	1.34122	0.604979	2.01331	0.898859	1.04708	2.43488	1.11297	0.812258
Sobic.001G277900	44.1241	36.1777	39.0791	50.2011	36.4404	33.2125	39.2631	48.1498	45.287	44.0151	46.3811	45.2487	39.3816	40.2896	49.3447
Sobic.001G278700	13.4616	22.3592	20.537	13.4654	13.5592	16.6062	15.9119	16.8994	13.8281	13.8849	11.6852	9.34891	11.8568	11.9088	11.1685
Sobic.001G278800	30.3634	17.0812	18.8941	15.0342	18.9521	15.9796	12.2955	9.25441	18.7544	7.42841	5.57292	18.2491	10.6923	9.34897	13.8084
Sobic.001G278900	1.19659	3.16675	4.10741	1.30732	1.77194	3.7599	2.89307	3.21893	1.55566	0.833093	1.2584	1.7202	1.37624	1.66946	0.91379
Sobic.001G279100	6.58122	7.67696	7.39334	8.10539	7.47299	5.32653	5.78614	4.42602	6.30907	6.03992	6.65155	6.65642	7.30465	4.78578	6.19347
Sobic.001G279200	14.0599	10.3639	16.6643	10.72	12.7888	8.92976	11.9856	9.25441	13.4824	12.0798	8.08973	15.4818	13.7624	10.2393	16.0421
Sobic.001G279601	2.39317	5.18195	1.05619	0.784392	1.84899	1.87995	1.54986	1.2071	0.518554	0.694244	0.179772	0.673122	0.423458	1.33557	1.72605
Sobic.001G279900	28.4189	26.3896	29.2213	26.4079	25.7317	24.7527	23.0412	22.5325	27.3969	24.0903	22.6512	24.0828	29.0069	22.2594	19.0881
Sobic.001G280000	62.2224	42.5112	49.5236	47.0635	43.9905	25.536	42.1561	16.8994	30.3354	22.4935	24.0894	46.595	58.543	17.1398	37.77
Sobic.001G280100	2.39317	3.5506	5.63302	3.92196	3.62093	2.34994	4.44293	2.41419	3.19775	3.05467	4.31452	3.66477	2.01142	2.33724	3.1475
Sobic.001G280200	12.1154	16.5055	24.6445	14.3805	15.4853	8.14645	14.2587	6.97434	11.4946	9.30287	11.1458	16.0801	17.15	8.79248	12.8946
Sobic.001G280300	5.98293	7.96485	7.86275	4.31416	8.08931	7.36314	6.30276	8.31556	6.91405	5.6928	6.11224	6.20768	8.25743	5.67616	7.31032
Sobic.001G280400	20.6411	12.1872	10.2098	14.5113	9.70718	10.1831	10.7457	14.6193	14.3466	19.3694	15.1008	16.2297	17.3618	19.1431	22.2356
Sobic.001G280500	4.18805	5.08599	5.75037	4.96782	3.9291	8.45978	4.64957	3.48717	5.53124	3.74892	1.79772	5.60935	4.02285	6.45524	7.41185
Sobic.001G280700	47.5643	106.902	69.4739	40.3962	53.8517	55.4585	59.7212	26.8244	39.9286	34.7122	39.0105	34.03	37.7936	28.9373	35.7394
Sobic.001G280800	533.079	662.522	927.335	668.172	587.978	525.603	644.844	478.011	542.407	452.508	419.407	647.468	400.168	491.822	501.468
Sobic.001G280900	4.03848	3.16675	3.16857	4.57562	7.01074	3.13325	5.26952	3.75541	3.97558	2.36043	4.49429	3.14123	4.44631	4.45189	3.24903
Sobic.001G281100	30.5129	28.0209	32.3898	40.3962	31.4328	28.8259	29.654	41.0413	34.4838	44.2928	50.3361	34.6284	39.064	42.7381	32.4903
Sobic.001G281300	46.5173	61.8955	79.449	84.8451	64.0211	72.8481	73.9799	84.3627	78.6473	75.9503	83.9534	70.0794	57.4844	93.3784	77.6722
Sobic.001G281400	39.936	62.7592	65.7185	53.3387	53.3124	44.1788	53.8317	39.566	42.2621	40.5439	34.6959	52.2043	45.6276	40.5122	58.4826
Sobic.001G281500	5.83335	5.18195	4.92889	6.14441	5.16175	6.42316	5.68281	6.97434	5.70409	3.88777	4.85384	5.38497	4.55217	5.23097	5.88887
Sobic.001G281600	11.3676	13.3387	12.3222	11.243	12.2495	13.7863	11.159	7.77907	9.50682	10.4137	9.88745	8.82537	10.163	11.0184	8.63024
Sobic.001G281700	11.9659	11.4195	11.7355	10.5893	10.8628	12.6897	7.23267	4.69427	10.2846	9.64999	5.39315	10.2464	9.10434	8.1247	13.5038
Sobic.001G281800	1.79488	2.39905	3.16857	2.22244	2.46531	1.87995	0.826591	3.88954	1.90136	2.77698	2.87635	2.5429	1.58797	2.67113	1.31992
Sobic.001G281900	105.449	63.0471	61.9632	77.7856	71.6482	60.1584	86.7921	81.6803	76.7459	85.7392	82.3355	73.819	133.495	97.2738	90.0591
Sobic.001G282000	14.8077	12.8589	13.9652	10.72	12.7888	16.6062	13.4321	9.7909	12.8774	9.16402	7.90996	12.5649	7.93983	9.68286	14.7222
Sobic.001G282100	109.787	90.2043	100.103	85.7602	107.241	74.258	80.386	111.589	103.106	106.428	106.784	106.952	156.891	83.6955	96.0495
Sobic.001G282200	11.0684	11.1316	8.33217	10.1971	8.01227	14.2563	12.8122	11.9369	11.4082	11.0385	12.0447	10.9943	9.21021	14.4686	8.52871
Sobic.001G282500	200.278	187.894	211.356	223.029	218.72	219.014	235.165	234.445	260.487	286.862	295.545	219.587	256.404	251.643	189.662
Sobic.001G282600	12.265	13.2428	15.3734	13.2039	13.4822	15.1963	14.7753	10.7298	12.186	10.8302	11.5054	12.191	12.8096	10.0167	7.71645
Sobic.001G282700	44.2737	38.8646	42.1303	51.1162	45.9165	33.8391	44.4293	44.3944	63.6092	61.0241	53.7517	51.7556	55.7906	49.9724	45.0803
Sobic.001G282900	164.83	138.281	147.397	216.884	193.373	179.379	181.023	169.932	164.036	303.732	194.873	218.615	170.548	206.345	258.298
Sobic.001G283200	103.355	121.2	126.626	131.647	125.5	107.94	126.158	139.621	128.256	122.534	147.952	117.572	102.265	115.749	96.4556
Sobic.001G283400	4.03848	4.22233	4.10741	3.52977	3.69797	4.85654	2.68642	1.87771	3.19775	2.5687	2.87635	3.58998	1.58797	2.44854	2.94444
Sobic.001G283500	106.047	94.0428	115.594	145.897	141.833	81.1512	115.723	227.203	146.491	203.483	231.186	129.613	168.642	142.46	82.8503
Sobic.001G283600	16.1539	16.6974	19.1288	18.4332	15.9475	20.0528	19.1149	21.7278	18.7544	16.4536	15.6401	17.2768	12.0685	19.9222	14.0114
Sobic.001G283700	6.88037	6.33349	4.45947	5.09855	5.39288	6.57983	6.81938	4.15778	4.32128	5.48453	4.85384	4.63706	6.56359	5.11967	4.06129
Sobic.001G284100	103.953	102.775	118.176	86.0217	116.178	109.977	96.2978	46.0038	77.4373	82.6151	60.5831	101.791	88.7144	65.9992	100.009
Sobic.001G284400	1.19659	3.93444	4.57683	2.87611	4.23726	4.07323	4.3396	4.02366	3.11132	3.67949	3.41566	3.36561	2.32902	2.22594	2.74137
Sobic.001G284900	22.436	24.3744	15.3734	22.3552	18.721	16.7629	24.0745	22.5325	27.5698	19.9248	18.1569	23.1853	15.0327	21.4804	25.9923
Sobic.001G285100	2.54274	4.51022	2.5818	4.57562	2.77348	2.66326	3.40969	6.16961	3.7163	3.05467	4.31452	2.46811	2.54075	3.8954	2.53831
Sobic.001G285200	13.9103	10.3639	8.56688	9.02051	10.5546	10.6531	9.5058	13.9487	13.4824	8.19208	18.3367	12.7893	11.6451	13.2444	12.2854
Sobic.001G285300	61.4746	57.0015	57.269	58.8294	56.24	56.3985	53.4184	70.2799	64.0414	74.6312	74.4255	65.0684	80.3511	59.9892	47.4156
Sobic.001G285400	37.842	43.087	53.9831	41.7035	38.7517	32.8991	37.7132	37.42	29.9897	30.1302	40.8082	35.4511	32.7121	30.4954	30.7643
Sobic.001G285800	5.38463	8.82851	10.3272	9.15124	6.85666	10.3397	7.85261	6.16961	5.53124	7.08129	5.39315	8.82537	6.03427	8.23599	11.3716
Sobic.001G286000	1.6453	2.11116	1.87767	2.09171	1.92603	1.40996	1.65318	2.41419	3.0249	1.24964	1.2584	1.94457	1.4821	2.22594	3.35056
Sobic.001G286100	9.27354	10.2679	12.2049	10.1971	9.9383	9.86974	9.81577	11.8027	10.8896	8.67805	14.3817	12.0414	8.78675	9.12637	13.6053
Sobic.001G286200	139.103	190.964	165.235	188.908	194.066	182.199	188.463	236.323	210.792	214.244	244.49	172.917	175.841	179.077	153.415
Sobic.001G286300	51.4532	42.5112	47.0592	57.9143	62.3262	65.1716	61.891	64.6468	62.14	66.6474	59.5044	53.8497	74.211	59.3214	48.9385
Sobic.001G286400	2.54274	3.93444	0.821482	1.04586	2.15715	1.2533	1.96315	2.68244	2.85204	1.59676	1.07863	0.822704	0.846915	1.33557	2.63984
Sobic.001G286500	6.73079	8.63658	7.39334	9.02051	5.624	7.83313	6.40608	4.82839	5.27196	4.65144	5.03361	6.13288	5.18736	6.12135	5.38121
Sobic.001G286600	7.47866	7.00523	7.51069	9.93564	9.01381	8.61644	9.29915	12.8757	7.7783	7.98381	10.9661	9.94724	8.78675	9.57156	9.84863
Sobic.001G287000	1.49573	1.63135	0.704127	0.65366	1.23266	1.87995	0.929915	1.34122	0.259277	0.485971	0.179772	0.448748	0.529322	1.00167	1.11685
Sobic.001G287500	34.701	47.981	44.0079	36.082	34.0522	35.0924	43.1894	39.2977	44.0771	30.5467	38.2914	42.631	38.8522	42.4042	40.2068
Sobic.001G287600	208.954	173.211	173.567	181.587	233.357	143.346	188.979	268.914	202.668	205.288	266.781	210.089	295.362	170.396	164.381
Sobic.001G287800	29.4659	30.7079	39.9005	34.7747	30.8164	34.3091	30.1706	22.1301	26.5327	30.755	26.786	35.8998	29.0069	30.4954	29.4444
Sobic.001G288100	36.4959	47.5972	42.0129	42.3572	52.8502	36.189	45.2559	59.416	50.1268	43.9457	60.7628	44.2016	49.7563	35.3925	32.7949
Sobic.001G288700	2.2436	2.97482	2.5818	3.00684	2.6194	2.66326	3.09972	3.0848	1.98779	2.70755	2.5168	2.24374	1.05864	1.89205	3.24903
Sobic.001G288800	10.3205	11.8033	13.7305	14.2498	10.0924	10.3397	8.26591	7.10846	10.3711	12.0798	7.55041	14.9583	6.35187	11.7975	18.1743
Sobic.001G288900	38.7395	44.9102	43.0691	35.4284	34.8996	41.3589	51.5586	39.0295	47.1019	38.5305	45.3025	38.9663	39.4874	39.8444	35.2317
Sobic.001G289100	59.5301	55.8499	45.5336	38.566	49.6915	44.8055	41.2262	34.3352	49.349	31.7964	33.078	37.62	45.6276	34.3908	46.5018
Sobic.001G289400	99.3166	142.024	138.83	106.547	131.278	108.724	131.945	92.9465	110.798	94.7643	116.852	99.622	119.839	97.0512	91.4806
Sobic.001G289500	4.03848	2.87886	3.63799	3.39903	3.85205	4.54321	2.99639	1.74359	3.62987	2.70755	2.33703	3.81436	3.07007	2.11465	2.94444
Sobic.001G289600	82.1157	88.381	76.0457	73.8636	75.3462	61.8817	69.4336	77.6566	68.1034	72.5485	80.5377	78.9796	76.2224	68.5591	68.5343
Sobic.001G289700	4.93591	5.46984	6.21979	4.83709	6.0092	7.98979	6.5094	3.48717	5.09911	3.54065	3.05612	5.68414	4.86976	5.56486	5.17814
Sobic.001G289800	26.1753	34.2584	31.0989	27.8459	27.9659	33.9958	43.8093	26.422	24.8906	27.7003	32.8982	26.9997	20.4318	23.595	27.1091
Sobic.001G289900	28.8676	24.9501	22.4147	24.1854	24.1909	30.0792	23.9711	25.6173	24.4584	21.8687	15.9997	25.6534	19.6908	21.0352	26.6014
Sobic.001G290100	54.1455	41.6475	51.5186	45.364	48.9211	47.7821	44.5326	60.7572	43.3856	47.4863	42.2464	52.0547	49.7563	46.077	50.36
Sobic.001G290200	7.47866	9.21236	9.85778	6.5366	7.85819	5.95318	6.61273	6.16961	5.61766	3.61007	3.95498	9.87245	6.77532	6.34394	7.71645
Sobic.001G290300	3.29061	2.39905	3.52064	2.35318	3.08164	2.34994	4.23628	2.95068	3.45702	4.65144	3.59543	3.81436	3.49353	3.00502	3.75669
Sobic.001G290400	10.7693	9.30832	4.10741	15.5571	13.7904	14.5696	13.3288	15.1558	6.04979	26.3119	11.8649	16.3793	9.31607	10.5732	15.9406
Sobic.001G290500	42.6284	29.8442	33.2113	31.7679	37.0568	44.4922	35.6467	43.8579	46.497	53.0403	44.7632	32.5342	39.064	50.4176	40.9175
Sobic.001G290600	52.5002	59.3045	47.4112	39.4811	43.9905	52.482	42.4661	42.5167	44.3363	34.6428	35.7746	44.7252	34.6177	48.4143	60.0056
Sobic.001G290700	17.5001	14.2983	16.4296	18.8254	18.798	16.1362	21.8013	25.2149	22.5571	17.009	29.123	17.6507	15.9855	19.3657	17.4635
Sobic.001G290766	25.577	19.4803	21.0065	25.2313	25.0384	21.3061	21.9047	30.9822	24.1127	32.8377	35.415	23.7088	31.7593	23.1498	16.5498
Sobic.001G291000	4.33762	3.93444	6.57185	6.40587	5.39288	5.95318	2.89307	4.96251	4.23485	5.55395	4.13475	3.58998	4.65803	4.45189	6.19347
Sobic.001G291100	160.342	140.968	153.617	162.369	160.862	118.437	146.513	150.351	164.468	187.307	169.884	183.239	184.098	149.25	175.752
Sobic.001G291200	163.334	111.892	172.981	165.376	158.782	182.512	139.177	165.506	108.637	192.861	112.537	205.078	153.821	230.163	208.344
Sobic.001G291300	138.505	194.419	190.349	283.427	184.822	208.205	176.477	162.019	139.577	192.028	163.952	221.307	134.765	193.991	179.814
Sobic.001G291400	3.44018	4.70214	4.22476	3.79123	3.31277	4.69988	2.37645	2.28007	2.24707	2.29101	2.5168	3.96394	2.75248	4.34059	7.10726
Sobic.001G291500	2.39317	0.95962	1.2909	0.784392	1.15562	3.13325	1.23989	5.76724	0.77783	1.59676	0.179772	3.29082	0.423458	7.34562	3.55363
Sobic.001G291600	162.736	95.2903	163.358	208.387	329.351	473.121	163.252	2019.34	160.752	198.97	385.79	580.081	222.633	1988.66	605.944
Sobic.001G291800	66.2609	60.1682	54.1004	58.9602	40.8318	48.8787	46.7024	40.1025	44.1635	38.5305	33.2578	55.3455	33.9825	62.1038	87.7239
Sobic.001G291900	15.1069	17.2732	15.9602	13.4654	17.4883	14.5696	18.8049	18.5088	17.3715	13.8155	18.6963	12.8641	18.6321	16.8059	15.839
Sobic.001G292000	1.19659	1.15154	0.821482	1.30732	1.15562	1.72329	1.75651	1.74359	1.03711	1.18022	0.359543	1.04708	0.423458	0.556486	1.82758
Sobic.001G292200	23.7821	29.7482	31.3337	19.4791	21.5715	24.4394	22.8346	30.0433	20.5693	23.1183	24.9883	19.3709	21.7022	19.477	17.362
Sobic.001G292400	10.3205	12.1872	6.57185	13.2039	11.4021	13.003	10.0224	10.998	11.6675	10.3442	9.34813	11.8918	9.63366	13.5783	8.02105
Sobic.001G292700	4.03848	6.42946	7.27598	4.96782	3.15868	3.44658	5.06287	3.21893	4.14843	4.23489	2.33703	3.88915	4.97563	3.11632	4.26435
Sobic.001G293000	9.42311	11.8993	10.7966	10.3278	8.78268	6.73649	9.40247	9.38854	12.186	14.718	12.584	9.49849	6.45773	7.34562	5.58427
Sobic.001G293100	7.77781	6.52542	5.39831	9.28198	6.70257	8.61644	8.67921	10.7298	12.0132	7.84496	7.73018	4.71185	8.15156	10.7958	12.4885
Sobic.001G293300	36.0471	37.905	43.6559	30.3298	31.5868	38.069	33.167	28.9703	31.7182	27.4226	25.8871	36.7225	37.6877	31.7197	41.5267
Sobic.001G293600	4.33762	9.40428	6.92392	6.5366	9.86126	5.63985	7.43932	11.9369	8.64256	4.92913	15.2806	3.81436	2.64661	5.00837	2.23371
Sobic.001G293700	12.1154	15.7378	18.7767	17.3874	14.3296	17.2329	16.1185	12.3392	9.93894	16.8007	10.9661	14.8087	8.46915	11.241	16.3467
Sobic.001G293800	58.9318	43.3748	36.9667	44.5796	38.9057	59.6884	37.8165	57.0018	52.1146	85.8086	53.2124	58.2624	65.3184	43.6285	49.4462
Sobic.001G294000	16.9018	24.6622	17.7205	14.5113	13.7133	16.7629	14.5687	10.8639	14.1738	14.9957	13.6627	14.8835	15.1386	12.9105	16.1436
Sobic.001G294100	4.4872	6.52542	4.34212	3.52977	5.08471	5.16986	5.78614	4.69427	6.22264	3.61007	5.57292	3.88915	4.65803	4.67448	3.24903
Sobic.001G294200	11.5171	14.1064	9.50572	10.9815	13.6363	14.5696	16.7385	14.7534	12.4453	11.3162	11.6852	9.04974	10.2688	11.4636	9.84863
Sobic.001G294300	34.5514	27.5411	33.2113	35.4284	37.2108	38.069	39.4697	35.5423	32.2367	41.1687	38.4712	39.2654	40.6519	37.8411	34.521
Sobic.001G294400	23.9317	19.0964	21.8279	20.1327	18.2587	19.8961	15.7052	10.3274	18.4087	29.5054	13.3031	21.3155	23.396	13.6896	21.3218
Sobic.001G294700	51.6027	51.8195	46.5897	35.4284	38.9057	38.069	35.8534	34.3352	36.8173	30.0608	29.8421	34.7779	36.3115	30.8293	31.7796
Sobic.001G294900	38.889	35.6019	36.3799	37.5201	40.9088	41.3589	44.4293	36.6153	40.2743	31.3104	38.1116	33.4317	27.9482	37.062	33.5056
Sobic.001G295000	206.71	125.039	122.049	134.393	156.547	76.138	131.325	234.579	195.495	298.317	312.623	159.679	301.502	234.169	204.181
Sobic.001G295100	3.73933	6.04561	6.4545	6.5366	4.54542	5.95318	7.43932	3.48717	6.04979	4.85971	3.77521	5.38497	3.91698	7.23432	5.38121
Sobic.001G295200	135.962	228.773	154.439	185.247	153.697	236.717	197.452	229.483	183.136	155.65	214.468	127.295	111.687	193.435	138.084
Sobic.001G295300	22.5855	26.4855	30.1601	26.8001	21.8026	22.4027	22.4213	21.1913	21.3471	22.4241	19.2356	22.5122	24.3488	21.3691	25.3831
Sobic.001G295400	0.598293	2.11116	1.17355	1.04586	1.92603	1.2533	1.23989	1.87771	1.81494	1.18022	1.97749	0.673122	1.16451	1.89205	2.33524
Sobic.001G295600	459.04	339.706	342.675	337.289	441.985	279.016	343.759	555.801	483.81	524.085	603.673	406.939	660.065	402.228	299.622
Sobic.001G295800	1.49573	1.34347	0.586773	1.96098	1.00153	1.56663	2.06648	1.07298	1.81494	2.91583	1.61795	0.972287	1.69383	1.44686	1.31992
Sobic.001G295900	3.8889	1.82328	1.05619	0.522928	1.77194	0.783313	2.27313	2.28007	1.90136	1.38849	2.87635	1.27145	1.27037	2.22594	1.72605
Sobic.001G296100	9.42311	9.5962	6.80656	6.5366	7.47299	12.2197	10.1257	10.8639	8.81541	8.60863	13.4829	8.00267	7.30465	14.0234	11.1685
Sobic.001G296400	7.02994	8.3487	4.22476	8.10539	7.24186	4.54321	7.54264	7.10846	6.82762	5.27626	9.70767	6.20768	7.62224	6.67783	6.295
Sobic.001G296500	133.868	102.679	119.584	161.846	150.692	155.409	142.897	197.293	156.085	255.76	263.186	167.009	184.522	200.224	177.681
Sobic.001G296700	1.34616	1.05558	1.2909	2.09171	2.08011	0.62665	1.23989	4.2919	2.76562	2.70755	2.5168	2.39332	2.85834	1.44686	1.42145
Sobic.001G296800	4.18805	7.86889	5.39831	6.40587	7.08778	6.57983	5.99278	9.7909	5.61766	9.92769	6.11224	5.08581	8.78675	6.67783	5.9904
Sobic.001G296900	89.7439	72.5473	105.736	90.9895	91.6789	98.6974	103.427	71.2188	83.4007	89.0715	83.5939	94.3866	90.62	86.9231	74.3216
Sobic.001G297200	2.39317	7.29311	6.4545	6.66733	6.0092	6.10984	5.37284	6.57198	4.49413	4.65144	6.65155	5.23539	5.08149	3.00502	4.67048
Sobic.001G297500	19.2949	34.3544	27.461	23.5318	21.6485	36.0324	27.0709	21.4595	19.7915	20.6191	22.831	16.3793	13.5506	19.0318	14.9252
Sobic.001G297600	4.33762	2.30309	2.81651	2.22244	2.00307	2.81993	2.47977	2.81656	2.67919	4.92913	1.43817	3.58998	2.9642	3.22762	4.97508
Sobic.001G297900	13.6112	8.63658	12.0875	16.4722	16.0245	12.533	16.2218	15.6923	14.6059	18.328	24.2692	14.5095	18.2087	15.5816	15.636
Sobic.001G298300	68.8037	85.5022	89.3068	84.4529	74.2676	53.1086	82.0392	90.9347	83.9193	82.8233	94.5599	80.0267	109.887	71.0076	70.6664
Sobic.001G298500	13.1624	12.9549	11.9702	16.4722	9.39901	5.16986	7.33599	6.43785	10.6303	7.01187	6.11224	13.4624	8.68088	8.45859	14.9252
Sobic.001G298600	20.9402	15.3539	24.4097	18.3025	17.2572	12.2197	14.7753	20.1183	18.9272	21.2439	15.6401	23.4845	21.4905	23.1498	26.8045
Sobic.001G298800	6.1325	3.64656	3.63799	1.83025	2.77348	7.04981	3.30636	14.4852	4.66698	8.05323	7.55041	4.03873	2.64661	6.34394	2.53831
Sobic.001G298900	19.4445	19.7682	17.7205	20.9171	19.3373	19.5828	19.8382	21.3254	19.8779	17.7032	22.4715	17.576	16.9383	17.4737	17.2605
Sobic.001G299100	11.8163	7.19715	14.6693	8.88978	10.7087	8.30311	7.95594	9.12029	8.29686	6.66474	7.73018	10.5456	13.2331	6.12135	9.84863
Sobic.001G299400	1.6453	3.16675	1.76032	1.43805	0.924493	0.939975	2.68642	2.95068	2.33349	2.22158	1.43817	1.64541	2.64661	1.33557	0.812258
Sobic.001G299500	5.23506	6.90927	6.4545	5.62148	4.46838	6.2665	5.88946	5.63312	5.96337	4.44316	4.13475	5.60935	5.61081	5.23097	4.77202
Sobic.001G299600	2.69232	5.18195	3.28593	2.35318	2.92756	4.07323	3.09972	4.42602	3.3706	3.26295	3.23589	1.94457	2.11729	2.67113	3.35056
Sobic.001G299700	18.8462	16.5055	21.4759	20.2635	23.2664	19.2695	20.8714	17.9723	19.3593	25.3399	16.539	18.997	23.7136	25.3758	22.8448
Sobic.001G300400	221.219	197.202	226.964	235.318	222.726	176.089	227.416	590.941	435.326	294.707	559.629	210.313	257.992	295.272	290.788
Sobic.001G300500	16.3035	14.6822	18.6594	16.9952	15.5623	16.1362	16.4285	10.0591	19.5322	10.4137	8.44927	14.0608	13.1272	14.0234	20.8141
Sobic.001G300600	3.8889	5.85368	2.5818	1.96098	3.08164	3.13325	2.78974	2.54832	3.97558	3.61007	1.97749	3.73956	3.59939	3.56151	4.56895
Sobic.001G300700	28.1198	34.6423	55.3913	32.4215	62.6344	46.2154	68.917	41.4437	59.2015	34.1568	47.6395	31.3375	34.1942	39.1766	30.4597
Sobic.001G300800	71.9447	118.417	82.6176	53.0772	65.562	125.017	94.8513	89.1911	87.117	60.6075	60.4033	76.4367	111.052	74.903	83.8656
Sobic.001G300900	1.49573	2.87886	3.28593	1.96098	3.62093	6.10984	3.40969	3.21893	2.33349	2.8464	3.77521	2.69249	3.70526	4.22929	2.8429
Sobic.001G301000	40.6839	54.0266	65.1318	58.6987	57.0104	44.6488	65.6107	65.3174	85.5613	65.4672	97.9756	50.1102	98.6656	53.6453	47.2125
Sobic.001G301200	12.8633	20.5359	19.8329	19.6098	19.1832	18.1729	19.8382	32.8599	18.4951	19.1611	24.6287	15.781	12.3861	18.6979	15.4329
Sobic.001G301300	42.6284	66.5017	59.264	49.0245	69.8763	37.9123	74.8065	50.1616	70.6097	47.1392	69.3919	49.811	97.607	44.4076	42.3389
Sobic.001G301400	20.0428	32.0513	26.4048	22.6166	20.0307	21.1494	19.4249	16.7652	22.9892	29.5748	21.3928	18.0247	17.997	14.5799	17.2605
Sobic.001G301500	2.99146	1.91924	1.76032	1.30732	1.00153	2.34994	1.65318	2.54832	2.93847	1.24964	0.179772	2.39332	1.27037	1.66946	2.63984
Sobic.001G301700	38.4403	23.3188	25.818	38.6967	30.1231	26.476	29.034	23.8737	33.2739	29.9219	29.123	41.1352	24.5605	32.2762	46.1972
Sobic.001G301800	119.359	87.2295	103.389	81.5768	105.623	89.9243	98.6743	102.201	90.8333	113.162	97.0767	95.2093	148.74	86.144	85.4902
Sobic.001G302300	3.8889	3.45463	5.98508	5.62148	4.77655	7.67646	5.57949	3.0848	3.0249	3.74892	3.77521	5.08581	3.81112	6.12135	4.06129
Sobic.001G302400	2.2436	1.34347	1.64296	1.04586	2.54236	1.56663	1.96315	2.41419	3.62987	2.70755	2.5168	2.5429	2.9642	3.67281	2.94444
Sobic.001G302500	8.82482	10.9397	9.62307	7.97466	12.0184	10.1831	11.6756	9.38854	8.55613	11.3856	10.0672	13.0137	12.7037	7.45691	9.1379
Sobic.001G302600	5.98293	1.15154	4.57683	5.22928	4.46838	0.469988	2.47977	0.67061	5.01268	1.45791	0.539315	7.92788	2.01142	2.11465	11.8793
Sobic.001G302666	0.747866	0.383848	1.2909	1.30732	1.3097	0.469988	1.54986	1.07298	1.12353	1.66619	2.87635	1.57062	0.95278	1.00167	0.507661
Sobic.001G302732	4.63677	2.39905	4.10741	4.18343	4.77655	2.34994	3.71966	1.47534	3.7163	2.22158	3.05612	4.93622	2.9642	4.34059	8.52871
Sobic.001G302800	290.022	195.667	217.927	274.799	203.543	200.528	159.015	179.053	243.029	355.453	225.614	320.855	410.119	202.004	281.549
Sobic.001G302900	2.2436	3.45463	3.8727	3.00684	3.08164	4.07323	3.61634	2.95068	2.67919	1.52734	2.69658	1.7202	3.49353	3.00502	4.26435
Sobic.001G303000	1.6453	4.31829	2.46445	2.87611	1.07858	3.91656	2.5831	2.01183	1.64209	0.555395	1.97749	1.79499	0.635187	3.33892	1.42145
Sobic.001G303100	3.73933	7.48504	4.81154	3.6605	5.23879	6.10984	2.78974	2.41419	3.11132	3.1241	3.23589	4.33789	4.02285	3.22762	3.35056
Sobic.001G303200	5.23506	7.96485	5.63302	6.40587	3.85205	6.89315	4.3396	5.23076	3.7163	3.95719	3.77521	4.93622	4.44631	3.33892	4.67048
Sobic.001G303300	4.03848	3.64656	3.8727	5.36001	3.15868	4.07323	6.81938	7.37671	3.7163	5.83165	4.67407	4.48748	3.59939	2.89373	4.06129
Sobic.001G303675	2.99146	2.87886	3.40328	2.09171	2.38827	2.66326	2.99639	3.62129	2.41992	1.80503	2.33703	1.7202	1.69383	2.22594	2.53831
Sobic.001G303900	19.1454	33.9706	31.5684	31.7679	27.3496	40.7323	27.2775	25.0808	21.6064	33.532	35.5948	21.8391	17.4676	24.0402	15.839
Sobic.001G304000	4.03848	7.67696	3.28593	5.09855	4.00614	5.95318	4.54625	6.03549	4.75341	4.09604	8.44927	3.58998	2.64661	3.00502	4.06129
Sobic.001G304100	792.588	1267.47	1391.36	719.288	1109.78	965.981	1180.99	680.401	1034	636.622	897.42	603.117	982.74	781.306	621.682
Sobic.001G304201	24.8291	41.3596	68.183	32.4215	35.1307	37.2857	40.193	9.92502	32.7553	12.9129	10.9661	24.9803	19.0556	18.9205	33.0995
Sobic.001G304300	4.18805	7.67696	5.51566	4.70635	6.70257	1.72329	7.33599	3.48717	5.61766	9.3723	8.80881	6.50684	11.5392	7.12302	5.17814
Sobic.001G304400	85.7054	144.231	121.697	123.542	117.95	139.586	133.804	178.382	132.577	118.438	179.772	98.5001	98.2422	105.065	101.329
Sobic.001G304500	114.124	103.543	101.864	110.076	137.056	121.413	135.871	179.053	150.121	147.666	175.997	124.453	135.401	137.563	91.9882
Sobic.001G304700	1038.04	862.507	997.866	714.451	752.075	439.282	566.628	669.134	863.91	1073.86	1001.51	920.98	1190.97	569.508	683.515
Sobic.001G304900	5.68378	4.60618	5.98508	6.79807	8.55156	2.97659	4.54625	5.23076	4.83983	6.17877	9.70767	6.58163	6.03427	4.67448	7.10726
Sobic.001G305000	3.14104	3.07079	4.45947	1.96098	1.92603	1.87995	3.71966	6.30373	2.67919	3.81834	6.11224	3.88915	4.34044	3.22762	2.23371
Sobic.001G305300	4.18805	4.41425	3.05122	4.05269	4.62247	3.7599	4.44293	4.2919	3.80273	5.13741	5.57292	4.41269	4.12871	5.00837	3.35056
Sobic.001G305500	44.1241	37.905	37.5534	44.8411	36.7486	41.2022	38.7465	48.418	40.4472	56.3032	48.1788	49.0631	49.968	42.5155	49.9539
Sobic.001G305600	26.624	35.8898	35.5584	29.284	24.8843	37.129	26.7609	19.3136	19.705	24.368	18.876	27.6728	23.396	23.8176	25.4846
Sobic.001G305700	6.43165	4.70214	6.57185	8.23612	6.24033	7.36314	6.19943	7.77907	5.27196	6.38705	7.73018	4.78664	4.7639	5.00837	3.04597
Sobic.001G305800	24.2309	15.162	16.0776	10.72	11.4791	4.38655	8.67921	8.31556	14.7788	13.1212	5.93247	14.2851	30.8065	8.34729	10.1532
Sobic.001G305900	6.28207	4.60618	3.8727	8.23612	4.77655	2.5066	5.78614	7.77907	7.17332	9.92769	9.70767	5.08581	4.97563	6.67783	5.48274
Sobic.001G306000	2.09402	2.7829	4.92889	1.69952	1.92603	2.03661	1.75651	2.14595	1.20996	1.52734	0.898859	1.57062	2.01142	1.22427	2.23371
Sobic.001G306700	3.44018	1.05558	1.17355	0.915124	0.770411	2.19328	1.13656	1.60946	2.33349	1.59676	0.359543	2.01936	3.70526	1.78076	2.13218
Sobic.001G306900	17.6496	14.8741	19.8329	18.4332	24.0368	22.5594	18.5983	28.7021	20.4829	25.8259	24.0894	18.7726	22.7609	25.1532	12.7931
Sobic.001G307200	9.72226	11.2276	11.3834	17.2566	12.2495	9.24309	14.2587	13.8146	15.5566	9.58057	13.1233	18.3987	14.7152	15.9155	16.3467
Sobic.001G307600	5.53421	8.3487	7.15863	6.66733	5.39288	6.10984	7.74929	5.23076	6.04979	6.73417	5.39315	5.31018	4.65803	6.01005	6.5996
Sobic.001G307700	29.9146	25.4299	27.2263	25.1006	24.1909	12.063	18.3916	21.1913	23.4213	22.7018	20.6737	24.5315	15.8797	14.9138	19.6973
Sobic.001G307800	3.73933	4.12637	2.93386	2.87611	5.39288	4.22989	4.64957	5.23076	5.53124	3.74892	5.21338	3.29082	4.65803	3.45021	3.85823
Sobic.001G307900	1.94445	2.39905	2.93386	2.74537	2.69644	2.5066	1.75651	1.47534	1.55566	0.971942	1.61795	2.09416	1.27037	2.33724	3.65516
Sobic.001G308100	30.6625	21.1116	29.6907	25.6235	29.0445	20.2095	24.6944	10.7298	28.1747	13.5378	11.3256	22.213	24.1371	16.472	16.4482
Sobic.001G308200	0.44872	2.49501	0.704127	0.522928	0.924493	1.87995	1.13656	0.938854	0.432128	0.62482	0.898859	0.448748	0.105864	0.333892	0.609193
Sobic.001G308300	20.6411	21.3995	16.3123	19.8713	15.5623	12.2197	15.1886	27.495	21.1743	26.5896	22.2917	19.0718	23.396	16.9172	22.134
Sobic.001G308400	18.9958	18.7126	20.4197	22.3552	21.4174	18.9562	26.9675	21.1913	21.0014	18.814	23.5501	21.6147	15.6679	23.4837	17.1589
Sobic.001G308450	2.2436	2.7829	1.99503	2.61464	2.08011	2.97659	2.1698	3.88954	2.76562	3.67949	5.57292	3.36561	2.43488	5.89875	2.94444
Sobic.001G308600	2.54274	5.27791	2.46445	2.61464	4.85359	2.66326	2.27313	2.14595	2.59277	0.971942	2.15726	2.76728	1.05864	2.55984	3.35056
Sobic.001G308700	12.265	14.9701	12.0875	15.5571	14.2526	12.533	17.9784	19.0453	16.1616	17.495	18.3367	13.8364	10.3747	15.5816	13.9099
Sobic.001G308800	12.7137	14.0105	15.3734	18.564	12.7118	14.7263	13.4321	14.8875	12.0132	11.7327	9.16836	14.5843	14.2917	12.9105	16.6513
Sobic.001G309100	9.12396	17.0812	20.185	18.4332	15.6393	19.4262	17.5651	7.37671	10.7168	6.45647	10.4268	14.7339	6.88119	8.79248	15.2298
Sobic.001G309200	13.312	22.4551	22.2974	15.4264	15.7934	20.0528	13.3288	11.8027	13.8281	9.85827	10.4268	13.0137	10.7982	13.2444	13.9099
Sobic.001G309300	0.598293	0.671734	1.05619	0.784392	0.539288	0.939975	0.516619	0.536488	0.604979	0.555395	1.61795	0.673122	0.635187	1.33557	1.52298
Sobic.001G309400	13.9103	11.0356	14.552	9.67417	12.0955	13.943	11.7789	11.2662	11.1489	12.0104	9.88745	14.8087	13.8682	10.7958	15.9406
Sobic.001G309500	12.5641	8.92447	10.0925	10.72	8.85972	9.39975	8.36923	8.44968	9.76609	8.95575	10.0672	9.49849	9.42193	9.90545	11.6762
Sobic.001G309600	12.265	7.96485	7.15863	10.9815	9.70718	3.60324	4.54625	6.03549	6.48192	6.17877	3.41566	9.4237	5.92841	5.45356	7.51339
Sobic.001G309900	1.19659	3.83848	2.11238	3.2683	3.77501	2.66326	4.13295	2.28007	2.16064	1.18022	1.79772	1.27145	0.846915	2.44854	2.43677
Sobic.001G310100	5.83335	5.75772	7.39334	8.49758	7.70411	8.61644	4.02963	4.02366	6.82762	5.83165	1.79772	10.396	6.98705	6.01005	9.7471
Sobic.001G310200	0.299146	2.0152	0.704127	0.522928	0.770411	0.469988	0.826591	2.01183	2.59277	1.59676	1.2584	1.27145	1.4821	0.556486	0.91379
Sobic.001G310300	18.0984	56.4257	31.3337	19.0869	34.9767	41.2022	49.2855	30.3116	37.4223	37.5586	40.2689	20.7172	36.9467	29.8277	22.9463
Sobic.001G310700	3.44018	3.45463	3.75534	2.87611	3.31277	2.34994	3.09972	2.68244	2.07421	1.66619	3.41566	2.99165	1.69383	2.78243	3.65516
Sobic.001G311000	8.82482	8.25274	7.7454	11.5044	13.174	15.3529	8.16259	20.2524	10.2846	22.4935	19.7749	13.9112	8.89261	13.6896	8.42718
Sobic.001G311100	124.445	160.832	180.139	158.97	150.846	175.305	165.938	115.613	144.59	142.112	155.503	145.245	130.954	147.358	138.084
Sobic.001G311200	10.171	7.29311	1.76032	15.6878	7.93523	8.61644	4.02963	3.21893	2.24707	9.78884	3.05612	13.1633	2.64661	4.67448	21.7279
Sobic.001G311500	4.33762	2.59098	3.75534	3.13757	3.54389	3.28991	3.40969	4.15778	4.58056	2.8464	2.33703	3.73956	2.85834	3.11632	3.75669
Sobic.001G312500	4.18805	4.03041	5.04624	5.36001	3.46685	4.38655	3.82298	3.48717	3.11132	2.70755	4.31452	3.73956	4.02285	3.00502	2.94444
Sobic.001G312600	1.04701	3.07079	1.99503	2.61464	2.08011	3.44658	3.20304	2.01183	3.80273	2.63813	3.77521	3.14123	2.32902	3.11632	2.43677
Sobic.001G312801	18.2479	20.152	22.2974	17.6488	20.4929	17.5462	20.2515	14.7534	22.7299	12.8435	12.9436	20.9416	13.1272	17.0285	22.9463
Sobic.001G312900	104.103	93.8509	113.012	126.679	130.199	101.047	128.948	142.706	125.49	99.9017	159.817	106.503	107.347	116.751	79.6013
Sobic.001G313000	17.6496	14.7782	15.1387	14.3805	22.8042	13.6296	15.7052	25.8855	19.1865	17.9115	18.5165	22.0634	26.1485	16.2494	20.611
Sobic.001G313100	15.7052	12.9549	16.3123	17.7796	12.2495	13.1597	12.1922	12.071	15.643	15.2039	12.0447	20.6424	13.1272	16.3607	16.7528
Sobic.001G313200	765.665	823.066	685.468	804.917	1049.15	780.179	826.384	2092.57	1147.82	1380.57	1410.49	895.925	944.946	1022.71	763.624
Sobic.001G313400	1.49573	3.35867	1.17355	1.43805	1.07858	1.09664	1.34321	1.47534	2.50634	1.66619	1.07863	1.86978	1.58797	0.77908	2.13218
Sobic.001G313500	23.483	24.9501	25.1139	19.7405	18.5669	21.4628	16.3252	11.1321	19.6186	12.9129	9.70767	16.9776	12.492	14.0234	18.9865
Sobic.001G313700	26.7736	31.3796	28.1651	25.362	28.8904	30.2359	25.7276	28.2997	28.6933	28.1169	33.6173	29.019	23.2902	23.4837	25.6877
Sobic.001G314000	205.514	251.517	284.233	286.826	348.688	265.7	344.895	437.908	407.41	383.778	515.226	252.944	314.311	322.873	264.187
Sobic.001G314100	3.58976	2.7829	5.28095	4.83709	3.62093	2.5066	2.47977	2.81656	3.3706	4.16546	2.5168	6.65642	1.7997	3.56151	6.90419
Sobic.001G314300	3.44018	3.16675	3.40328	1.17659	4.08318	9.39975	2.5831	6.43785	2.59277	2.15216	3.05612	3.06644	1.58797	9.57156	5.68581
Sobic.001G314400	2.99146	6.04561	3.75534	10.9815	5.39288	3.13325	6.40608	7.24258	5.61766	5.9705	7.37064	6.73122	3.81112	4.56319	3.75669
Sobic.001G314500	918.379	720.387	817.844	949.507	879.655	623.83	714.588	935.903	892.776	1206.67	1081.87	1005.87	1289.53	893.16	956.535
Sobic.001G314600	3.14104	8.15677	7.39334	6.79807	5.77808	6.2665	5.68281	1.47534	3.3706	4.30431	2.5168	5.23539	2.9642	3.8954	2.63984
Sobic.001G314700	24.9787	24.8542	30.2775	31.5064	32.8965	25.8493	27.8974	35.9447	25.1498	38.2529	35.7746	30.2905	34.9353	25.1532	21.3218
Sobic.001G314800	27.8206	18.5207	17.4858	22.2244	20.647	15.1963	17.7717	21.996	18.2358	31.7964	20.6737	18.0995	28.0541	13.5783	20.1034
Sobic.001G314900	15.2565	13.3387	14.7867	9.41271	14.8689	10.9664	13.5354	12.7416	13.7417	11.455	11.5054	13.5372	13.7624	9.01507	13.9099
Sobic.001G315100	1.04701	3.64656	3.16857	3.92196	3.77501	3.44658	4.7529	4.69427	3.11132	2.63813	5.39315	3.14123	2.54075	2.78243	4.46742
Sobic.001G315200	4.18805	0.575772	2.11238	3.6605	1.92603	2.81993	1.96315	2.95068	1.12353	1.45791	1.79772	1.49583	1.69383	0.77908	1.21839
Sobic.001G315400	6.43165	8.82851	7.7454	8.10539	7.08778	10.6531	7.85261	9.65678	8.38328	6.80359	9.5279	7.32955	6.98705	6.45524	7.61492
Sobic.001G315500	6.58122	10.8437	7.15863	4.57562	6.16329	9.71308	6.81938	7.24258	4.83983	5.27626	8.44927	5.83372	6.45773	6.67783	9.34097
Sobic.001G315700	34.701	51.4357	43.8906	35.0362	34.8226	47.4688	31.3071	25.4832	28.8661	22.4241	24.2692	34.9275	26.8896	32.944	29.8505
Sobic.001G315800	31.7095	15.8337	18.542	17.1259	20.1077	22.0894	11.9856	18.7771	15.5566	19.9942	12.584	23.9332	32.0769	21.5917	29.6474
Sobic.001G316000	13.312	14.2983	11.6181	8.49758	9.47605	14.0996	10.3324	10.8639	14.1738	16.1065	12.584	13.0885	18.4204	14.6912	12.8946
Sobic.001G316100	1.04701	1.63135	1.17355	0.915124	1.23266	1.09664	0.723267	0.938854	0.864256	0.555395	0.719087	0.897495	0.423458	0.77908	0.710726
Sobic.001G316200	6.28207	2.87886	2.69915	3.92196	3.85205	3.44658	2.99639	3.75541	4.83983	4.30431	1.97749	5.83372	4.34044	5.67616	6.49806
Sobic.001G316400	130.727	90.3962	120.406	93.212	89.6758	93.6842	72.43	89.4593	101.377	121.146	65.7965	88.852	112.428	63.3281	74.4231
Sobic.001G316500	1.49573	0.95962	2.11238	1.83025	2.38827	1.56663	3.30636	2.54832	1.29638	2.01331	1.61795	2.09416	1.58797	2.22594	0.91379
Sobic.001G316700	7.32909	8.73255	7.98011	7.19026	5.77808	8.14645	7.33599	6.97434	5.01268	5.27626	11.5054	5.83372	5.71668	4.22929	5.48274
Sobic.001G316900	9.12396	6.42946	11.6181	6.27514	8.32044	7.5198	7.43932	6.43785	9.50682	8.74748	6.47178	6.80601	6.35187	7.56821	7.51339
Sobic.001G317000	123.697	190.773	127.682	194.268	165.33	222.931	147.856	254.295	131.453	164.814	154.963	200.889	179.228	169.283	156.461
Sobic.001G317300	36.0471	49.7083	34.5022	22.2244	33.5899	41.8289	32.237	19.3136	39.0644	24.0208	23.9096	25.8778	38.7464	33.3892	30.1551
Sobic.001G317400	14.5086	7.96485	12.6743	9.93564	12.0955	33.9958	10.6424	22.9349	9.59324	8.60863	8.2695	11.7422	10.6923	25.0419	15.4329
Sobic.001G317600	6.73079	5.75772	4.81154	2.87611	4.3143	12.533	4.44293	8.5838	4.40771	3.95719	3.23589	6.20768	3.70526	9.46026	6.19347
Sobic.001G317700	6.1325	4.12637	4.34212	4.57562	5.624	3.13325	2.89307	6.43785	4.58056	5.9705	5.39315	4.41269	6.98705	5.11967	3.85823
Sobic.001G317800	3.8889	4.31829	5.1636	5.88294	4.23726	2.81993	5.99278	6.03549	4.58056	5.20683	5.03361	4.11352	4.86976	4.118	2.33524
Sobic.001G318000	82.5644	93.0832	101.16	102.102	75.1151	38.6956	70.3636	58.4772	68.5355	67.2723	69.0323	77.409	96.9718	52.421	55.7412
Sobic.001G318200	159.445	118.225	161.832	172.959	125.577	65.015	96.5045	144.852	146.578	181.892	164.132	154.369	217.763	136.116	166.716
Sobic.001G318300	21.389	14.4903	19.2461	22.2244	11.4021	7.04981	9.0925	8.44968	15.643	15.4122	6.29201	21.3903	13.5506	12.9105	18.2758
Sobic.001G318432	1.79488	2.11116	1.2909	1.43805	1.15562	1.40996	0.929915	0.402366	2.33349	2.63813	1.97749	2.24374	2.32902	2.89373	4.26435
Sobic.001G318500	233.035	137.226	187.298	177.011	171.339	93.8409	123.265	145.254	161.097	211.397	161.974	180.771	256.933	135.004	158.289
Sobic.001G318600	6.28207	10.8437	4.92889	8.62832	5.70104	6.10984	4.7529	7.24258	7.0869	9.85827	9.70767	7.03038	10.163	5.56486	5.58427
Sobic.001G318700	27.9702	16.8893	23.1188	24.8391	20.1848	8.7731	16.1185	6.57198	19.1001	23.4655	9.16836	37.3208	30.489	23.595	36.7547
Sobic.001G318900	14.2095	10.076	13.3784	13.9883	10.0924	12.533	9.29915	11.6686	8.64256	14.8568	12.9436	15.407	16.409	16.5833	16.8544
Sobic.001G319300	24.3804	35.41	28.6345	27.0615	31.7409	28.8259	27.5875	40.1025	31.4589	50.1939	52.6731	30.8888	30.5948	25.0419	19.6973
Sobic.001G319400	13.0129	11.8033	14.904	13.0732	15.2541	16.6062	10.7457	5.63312	8.03758	9.16402	5.21338	10.2464	9.21021	9.23767	11.7777
Sobic.001G319500	181.133	219.945	169.343	216.884	164.791	187.055	151.473	194.477	148.738	175.435	190.558	255.637	237.454	188.315	243.373
Sobic.001G319600	1.19659	2.68694	3.16857	2.87611	1.23266	0.939975	1.54986	0.938854	1.72851	1.04137	2.33703	2.76728	0.846915	0.667783	2.23371
Sobic.001G319700	1.04701	1.72732	3.05122	2.74537	1.38674	2.34994	2.06648	1.87771	1.98779	1.80503	3.95498	3.06644	2.64661	1.22427	2.33524
Sobic.001G319900	1.6453	2.0152	2.22974	1.56878	2.85052	0.62665	1.85983	2.14595	0.77783	0.485971	2.87635	3.73956	2.85834	0.890378	1.72605
Sobic.001G320000	8.07695	9.11639	7.7454	7.05953	8.16635	14.2563	8.78253	19.0453	15.5566	10.3442	14.9211	6.58163	8.46915	10.6845	10.864
Sobic.001G320200	3.44018	7.38908	6.68921	4.44489	4.54542	4.69988	4.13295	2.28007	4.062	2.98525	2.15726	6.65642	1.37624	3.33892	7.41185
Sobic.001G320400	2.54274	1.72732	2.46445	2.74537	3.31277	2.66326	2.27313	1.60946	2.67919	1.24964	1.79772	3.66477	2.75248	1.89205	1.52298
Sobic.001G320500	9.12396	5.75772	4.34212	9.28198	10.7087	3.13325	9.40247	24.8126	19.1001	20.8967	23.0108	11.2935	13.2331	25.5984	15.0268
Sobic.001G320700	69.1028	74.4665	72.5251	57.2606	85.9778	36.9724	53.8317	94.2877	79.2523	63.9399	90.4252	63.6474	91.8903	47.9691	40.4098
Sobic.001G320900	4.4872	3.5506	2.5818	4.83709	3.46685	1.56663	1.44653	2.14595	2.93847	4.09604	1.61795	3.29082	1.90556	2.22594	2.43677
Sobic.001G321000	3.44018	7.96485	11.7355	10.8508	8.93677	5.16986	6.5094	4.69427	6.22264	5.20683	5.39315	10.022	3.81112	6.45524	10.1532
Sobic.001G321100	11.218	9.88409	13.2611	13.0732	15.023	12.2197	14.672	24.6784	15.8159	15.2734	19.0558	20.0441	13.5506	16.8059	10.2548
Sobic.001G321200	27.9702	24.1824	21.1238	27.0615	25.8858	23.0294	30.8938	50.2957	29.8168	33.8097	44.4036	26.7005	35.7822	31.0519	25.6877
Sobic.001G321400	1.6453	1.24751	3.52064	1.04586	2.92756	1.40996	1.13656	1.60946	1.46924	2.15216	0.359543	1.49583	2.54075	2.67113	2.33524
Sobic.001G321500	11.5171	17.753	10.4446	9.67417	9.63014	14.8829	12.8122	12.6075	9.67967	8.67805	11.6852	9.79766	9.21021	11.4636	9.84863
Sobic.001G321800	8.22652	5.18195	5.51566	7.58246	5.93216	7.5198	3.61634	4.02366	9.50682	3.74892	1.61795	7.17996	4.55217	5.00837	8.12258
Sobic.001G321900	39.936	39.5364	30.8642	31.1142	34.6685	34.7791	39.573	33.5305	33.1874	39.0165	39.7296	34.404	40.9695	35.6151	29.8505
Sobic.001G322000	32.4574	24.5663	34.9716	26.6693	31.0476	22.0894	27.7941	24.5443	27.7426	21.7993	25.7074	24.9055	29.4303	20.3674	23.657
Sobic.001G322100	33.9531	48.1729	39.6658	36.082	42.2185	44.4922	42.0528	23.6055	31.9775	22.2852	17.4379	31.0384	26.0426	27.6017	37.77
Sobic.001G322200	2.09402	0.575772	2.5818	1.83025	2.23419	2.97659	1.13656	0.402366	1.98779	1.38849	0.539315	1.27145	0.95278	0.667783	2.23371
Sobic.001G322300	13.7607	11.3235	12.5569	16.8644	13.097	12.063	18.3916	27.0926	15.8159	21.7993	20.494	17.8003	14.5034	24.3741	16.7528
Sobic.001G322500	14.6582	12.1872	8.68424	8.36685	10.3235	7.83313	9.60912	4.56015	11.581	8.33093	4.49429	12.7145	13.6565	7.23432	11.4731
Sobic.001G322600	3.58976	2.39905	2.34709	3.13757	4.39134	2.66326	3.51301	4.82839	4.14843	4.30431	3.77521	2.24374	4.34044	3.67281	3.4521
Sobic.001G322700	13.6112	17.0812	19.0114	20.6557	17.6424	17.7029	24.4878	20.5207	14.6059	15.4816	23.9096	20.0441	15.2445	18.0301	19.6973
Sobic.001G322832	0.747866	3.74252	2.69915	1.43805	2.15715	2.19328	2.68642	2.68244	1.46924	3.61007	1.97749	1.49583	0.741051	4.45189	1.82758
Sobic.001G322900	2.54274	2.68694	1.52561	2.35318	1.07858	0.62665	1.54986	1.47534	1.46924	1.45791	1.97749	2.61769	1.16451	0.890378	1.31992
Sobic.001G323000	17.7992	25.8138	18.4247	24.3162	23.4975	20.2095	21.1814	29.2386	22.9892	22.7018	24.8085	19.5953	19.5849	19.8109	19.5957
Sobic.001G323300	4.93591	4.41425	5.28095	4.44489	5.46992	6.2665	5.47617	7.37671	6.65477	8.40035	6.29201	6.28247	6.88119	9.34897	6.90419
Sobic.001G323900	2.09402	0.863658	0.704127	1.17659	1.3097	1.2533	1.65318	2.41419	1.64209	2.15216	3.77521	1.12187	1.69383	1.00167	2.23371
Sobic.001G324100	10.3205	8.06081	7.51069	6.40587	6.16329	12.063	7.95594	8.04732	5.35839	5.27626	4.31452	6.80601	5.18736	8.23599	8.02105
Sobic.001G324400	6.28207	9.5962	11.9702	8.36685	8.2434	10.3397	9.5058	10.0591	6.82762	7.91438	10.7863	7.92788	6.77532	9.23767	6.39653
Sobic.001G324700	2.54274	6.90927	6.10244	7.321	4.93063	3.28991	5.37284	2.14595	6.65477	2.77698	4.85384	4.2631	3.2818	2.89373	3.24903
Sobic.001G324800	17.3505	20.6318	24.8792	19.7405	22.9582	31.8025	24.4878	35.4082	23.9399	20.8273	21.7524	16.1549	16.6207	21.9256	21.5248
Sobic.001G324900	5.83335	6.71734	5.39831	9.28198	5.46992	6.89315	5.68281	6.30373	6.22264	9.16402	8.44927	6.65642	5.61081	6.45524	8.32564
Sobic.001G325200	26.9232	23.9905	29.9254	31.1142	29.4297	26.476	25.9343	14.2169	23.4213	23.4655	20.494	35.4511	31.0183	20.7013	33.9118
Sobic.001G325400	5.08549	7.48504	8.80159	9.02051	6.16329	4.38655	5.16619	2.14595	8.72899	3.05467	3.41566	8.67579	5.39909	5.45356	10.5594
Sobic.001G325600	4.18805	1.34347	2.11238	5.09855	1.92603	1.72329	1.75651	1.07298	2.93847	1.73561	0.359543	3.4404	1.58797	3.22762	4.46742
Sobic.001G325700	5.98293	4.22233	5.86773	8.75905	4.77655	6.10984	5.16619	4.69427	7.7783	7.84496	4.31452	7.40434	8.68088	8.68118	10.864
Sobic.001G326300	4.63677	3.35867	3.40328	6.01367	6.54849	6.42316	6.09611	5.63312	6.91405	8.95575	10.4268	7.32955	11.8568	5.34227	3.1475
Sobic.001G326400	0.897439	0.287886	0.821482	1.04586	0.770411	0.156663	0.309972	0.536488	0.77783	0.555395	0.539315	1.12187	1.37624	1.11297	0.507661
Sobic.001G327700	1.04701	0.863658	1.52561	1.17659	0.69337	2.34994	1.34321	1.07298	0.950682	0.971942	0.719087	0.59833	0.741051	1.22427	0.812258
Sobic.001G327800	9.87183	12.9549	13.8478	7.321	10.7858	11.9064	9.5058	7.77907	7.86473	8.95575	6.83133	8.601	8.46915	8.1247	10.1532
Sobic.001G327900	7.32909	11.4195	7.7454	11.1122	8.93677	4.69988	8.98918	8.31556	7.34618	7.56726	5.57292	8.75058	7.09292	6.45524	8.73177
Sobic.001G328000	2.84189	3.16675	3.63799	3.79123	2.31123	1.2533	2.99639	2.14595	2.50634	3.54065	2.33703	3.88915	2.43488	2.00335	2.74137
Sobic.001G328100	6.1325	5.37387	5.1636	2.35318	4.3143	7.04981	4.23628	4.2919	4.83983	2.42985	3.05612	3.06644	2.11729	3.67281	3.75669
Sobic.001G328200	22.436	24.4703	27.461	21.7015	24.6531	22.4027	24.1778	21.3254	21.9521	28.1863	31.1005	23.4845	31.7593	19.6996	19.5957
Sobic.001G328500	6.58122	2.59098	15.8429	9.8049	10.0153	4.85654	4.95955	3.48717	6.56835	3.67949	0.898859	17.0524	1.4821	3.45021	13.6053
Sobic.001G328800	12.265	15.8337	11.3834	11.243	17.4113	17.0762	17.4617	14.7534	19.2729	20.9662	23.5501	7.47913	16.7266	18.5866	5.88887
Sobic.001G329001	2.09402	2.30309	1.52561	1.96098	2.69644	1.72329	1.54986	1.60946	2.33349	2.01331	1.2584	2.31853	2.43488	2.00335	2.43677
Sobic.001G329300	694.319	482.017	451.932	546.852	484.434	463.721	498.744	540.646	486.403	638.08	510.192	586.663	775.351	577.744	569.393
Sobic.001G329600	2.99146	2.49501	1.52561	1.30732	1.84899	1.40996	1.75651	0.804732	2.59277	0.902517	0.898859	1.57062	1.90556	2.22594	2.03064
Sobic.001G329800	83.0131	117.074	95.1745	117.659	102.388	134.73	120.062	148.607	99.7351	94.7643	143.997	88.5529	75.0579	98.0528	92.5974
Sobic.001G330000	583.485	414.844	428.109	374.417	528.194	350.454	401.62	513.821	537.049	594.204	633.695	521.37	870.311	421.816	492.634
Sobic.001G330300	4.18805	13.2428	3.28593	7.19026	5.08471	5.32653	7.33599	8.98617	6.56835	4.72086	7.73018	3.06644	3.49353	6.45524	8.73177
Sobic.001G330500	2.84189	3.26271	2.69915	2.61464	2.23419	1.87995	2.47977	1.47534	1.46924	2.70755	1.97749	2.16895	2.54075	1.00167	1.92911
Sobic.001G330700	29.9146	36.5615	26.7568	16.4722	19.4914	21.3061	15.8086	12.4733	21.52	18.0503	6.65155	23.5593	35.7822	17.4737	30.0535
Sobic.001G330850	43.3762	59.1126	46.8245	59.0909	48.1507	85.2244	59.5145	26.8244	53.411	40.8216	24.449	42.9302	20.6436	38.1749	53.7106
Sobic.001G331100	9.57268	9.30832	8.91894	8.10539	7.01074	6.10984	8.47256	9.12029	7.51903	9.3723	7.0111	8.601	8.25743	11.3523	10.9655
Sobic.001G331200	51.4532	32.0513	27.3436	33.9903	33.667	25.6927	21.388	53.6488	39.6693	69.9798	32.3589	42.1075	51.3442	58.3197	75.1339
Sobic.001G331301	7.47866	9.50024	10.2098	22.4859	13.3281	4.69988	11.159	9.25441	16.4209	21.2439	11.3256	22.8113	14.08	12.0201	30.9673
Sobic.001G331600	1.04701	1.34347	1.17355	1.17659	1.38674	2.19328	1.34321	1.47534	0.691405	1.04137	1.07863	1.04708	1.05864	0.77908	1.42145
Sobic.001G331800	2.09402	0.47981	1.40825	0.65366	1.3097	1.2533	1.44653	2.95068	2.85204	1.80503	2.69658	1.04708	1.16451	1.44686	0.91379
Sobic.001G331900	6.88037	8.15677	6.92392	7.05953	5.46992	5.48319	7.33599	5.90137	9.50682	7.15071	7.19087	7.25475	7.41051	8.90378	9.23943
Sobic.001G332300	25.577	22.2632	23.7056	23.2703	23.7287	16.7629	21.698	21.5936	22.9892	23.5349	20.494	25.2047	22.0198	23.595	24.7739
Sobic.001G332400	1.49573	1.53539	2.11238	1.69952	1.3097	1.40996	2.99639	1.2071	2.24707	0.763669	0.719087	0.59833	1.37624	3.00502	1.62452
Sobic.001G332500	5.68378	5.37387	4.92889	3.52977	4.77655	5.63985	2.99639	4.02366	4.062	4.72086	1.97749	4.56227	4.86976	2.11465	3.04597
Sobic.001G332700	3.44018	2.59098	3.75534	4.83709	2.77348	3.28991	3.40969	5.09663	4.58056	3.33237	2.5168	4.03873	7.30465	3.67281	6.09193
Sobic.001G333100	20.6411	15.6418	17.6032	15.2957	15.1001	11.123	14.672	10.4615	15.7295	13.8155	9.70767	19.7449	16.5149	17.585	19.1896
Sobic.001G333200	10.9188	14.7782	10.5619	8.36685	13.097	10.3397	10.3324	16.497	9.76609	8.67805	12.4042	10.2464	8.68088	7.9021	5.68581
Sobic.001G333300	12.5641	6.23753	9.27101	8.36685	8.55156	5.95318	10.0224	7.24258	10.0254	11.3856	10.0672	9.87245	18.6321	10.0167	9.95016
Sobic.001G333400	108.74	209.581	115.712	178.972	167.102	139.116	92.1649	149.412	156.949	206.607	252.22	131.333	181.134	95.6043	104.984
Sobic.001G333500	18.0984	12.4751	12.909	14.2498	12.8659	13.943	15.2919	13.6804	13.0503	13.6072	10.7863	17.0524	18.8439	14.3573	19.4942
Sobic.001G333600	25.7266	28.4048	26.8742	21.0479	28.7363	25.8493	29.2407	21.4595	27.4833	22.4935	20.494	24.9055	28.4775	22.482	27.4137
Sobic.001G333800	3.58976	8.06081	7.04127	4.18343	6.62553	5.63985	6.61273	5.09663	5.18554	4.30431	3.59543	3.51519	4.7639	4.78578	4.97508
Sobic.001G334100	1.04701	0.671734	1.99503	2.48391	1.23266	2.34994	2.06648	0.804732	1.29638	0.971942	0.898859	2.91686	1.05864	1.66946	2.33524
Sobic.001G334300	106.795	123.887	117.941	151.518	114.56	142.25	137.214	135.866	123.07	96.8471	111.279	139.037	71.6702	140.234	197.48
Sobic.001G334700	2.69232	2.7829	3.05122	2.61464	1.92603	3.7599	3.30636	2.81656	2.24707	2.49928	2.5168	1.42103	1.90556	3.22762	2.03064
Sobic.001G334900	201.625	216.874	190.818	181.195	289.906	259.277	256.45	328.331	239.226	215.146	289.432	168.28	208.447	217.697	164.888
Sobic.001G335000	20.6411	16.7934	22.2974	22.4859	21.0322	20.5228	18.8049	15.6923	19.2729	22.9795	16.7188	21.0163	18.4204	22.1481	22.3371
Sobic.001G335100	1.19659	0.767696	2.46445	0.65366	1.54082	1.09664	1.65318	0.938854	0.77783	0.833093	1.2584	1.49583	1.05864	1.89205	1.72605
Sobic.001G335201	5.68378	7.19715	6.68921	7.45173	5.624	7.98979	6.30276	3.75541	6.48192	7.01187	8.08973	7.32955	6.14014	6.01005	8.02105
Sobic.001G335300	11.8163	12.9549	12.3222	13.7269	11.4021	8.7731	13.8454	12.8757	15.2109	10.5525	14.202	13.3128	8.25743	12.354	16.5498
Sobic.001G335400	42.1796	40.496	32.7419	36.2128	33.9751	39.479	42.7761	35.6764	42.3485	41.6546	35.7746	38.5175	40.2285	44.9641	37.0593
Sobic.001G335500	71.3464	42.1273	36.9667	51.6392	46.7639	39.7923	48.4589	57.2701	53.411	51.0269	38.4712	53.2514	64.4714	58.0971	62.3408
Sobic.001G335900	37.6924	28.0209	32.7419	34.7747	36.0552	40.5756	29.7573	31.921	37.5087	41.3075	33.7971	30.8888	49.5446	37.2846	43.4558
Sobic.001G336050	961.307	933.807	801.179	771.188	936.357	1043.53	1128.71	1338.54	1143.67	895.714	1264.69	731.982	1243.38	986.316	693.668
Sobic.001G336200	35.8976	46.9254	52.3401	30.0684	45.3002	45.2755	40.7096	31.5187	53.5839	36.9338	33.9769	41.6587	43.6161	39.1766	54.1167
Sobic.001G336500	7.47866	6.52542	4.81154	3.92196	3.9291	13.6296	6.71605	6.57198	4.062	1.45791	3.05612	7.25475	2.54075	10.5732	6.49806
Sobic.001G337400	3.58976	1.53539	1.76032	1.69952	2.00307	2.97659	1.65318	0.804732	3.0249	1.94388	1.2584	3.51519	2.43488	3.11632	5.07661
Sobic.001G338100	6.43165	9.98005	5.86773	6.27514	6.54849	6.89315	8.36923	8.5838	5.44481	8.05323	4.49429	5.38497	8.57502	5.56486	8.93484
Sobic.001G338400	20.4915	16.3135	17.4858	17.7796	15.3312	19.1128	17.9784	17.8382	19.5322	14.1626	12.9436	19.3709	20.1142	18.9205	14.9252
Sobic.001G338500	2.54274	3.74252	2.93386	1.17659	2.23419	1.72329	2.5831	0.938854	2.41992	2.42985	3.05612	1.57062	2.43488	4.0067	1.11685
Sobic.001G338600	2.84189	2.59098	2.46445	2.09171	1.23266	4.38655	1.75651	5.09663	3.11132	1.18022	2.15726	1.94457	0.846915	3.22762	3.04597
Sobic.001G338800	8.3761	10.5558	10.4446	14.9035	8.70564	15.1963	15.7052	14.351	13.0503	11.8716	15.2806	11.5179	10.5864	12.9105	12.0823
Sobic.001G338900	0.897439	1.43943	1.05619	1.43805	1.54082	2.5066	1.65318	2.14595	1.90136	1.73561	1.2584	1.34624	1.37624	1.78076	1.82758
Sobic.001G339400	424.19	322.241	283.411	319.771	478.04	387.27	324.954	541.45	420.633	464.588	493.473	374.63	438.596	419.59	369.679
Sobic.001G339500	13.4616	29.8442	27.813	21.4401	23.3434	24.126	24.1778	20.1183	21.8657	18.1198	20.8535	20.6424	17.0442	20.8126	22.6417
Sobic.001G339600	49.3591	68.9967	53.631	36.4742	57.2415	28.0426	50.1121	26.6903	52.3739	29.2277	43.6845	34.2544	61.4014	33.3892	38.7853
Sobic.001G339700	6.73079	7.96485	7.27598	10.9815	7.16482	9.71308	7.74929	11.5345	9.85252	10.4831	11.3256	12.7145	9.5278	14.9138	15.839
Sobic.001G340000	0.747866	1.15154	0.704127	0.784392	0.770411	0.313325	1.13656	1.2071	0.518554	0.416546	1.2584	0.747913	0.95278	1.11297	0.91379
Sobic.001G340200	36.3463	34.9302	43.8906	23.0088	36.3634	22.7161	28.0008	19.0453	30.3354	26.9367	31.9994	33.0577	48.38	23.3724	24.2662
Sobic.001G340300	2.84189	3.5506	2.5818	2.09171	2.54236	3.7599	2.37645	1.2071	2.59277	1.73561	3.59543	3.51519	1.16451	1.44686	2.03064
Sobic.001G340500	116.368	75.2342	68.3003	85.891	62.7114	55.1452	59.9278	80.4732	95.4139	87.6136	64.5381	97.9766	108.829	101.058	107.726
Sobic.001G340700	6.43165	14.4903	13.9652	11.8966	9.9383	11.9064	11.6756	14.6193	9.07469	9.30287	10.4268	9.87245	10.6923	7.56821	12.0823
Sobic.001G341100	6.73079	7.19715	15.3734	9.54344	15.2541	10.4964	18.8049	11.1321	12.4453	10.6219	19.9547	8.67579	12.2803	10.5732	6.09193
Sobic.001G341300	14.0599	12.4751	16.0776	12.1581	20.2618	21.1494	14.672	21.996	15.4702	13.4683	28.0444	16.3793	17.997	19.5883	9.1379
Sobic.001G341400	12.1154	11.3235	13.3784	9.67417	16.2557	6.89315	6.71605	6.43785	13.0503	8.12266	6.65155	9.4237	14.7152	6.67783	6.49806
Sobic.001G341500	7.17951	11.1316	11.6181	12.8117	10.7087	9.24309	9.40247	11.2662	7.86473	8.19208	11.1458	10.1716	9.73953	11.9088	7.91952
Sobic.001G341600	40.6839	35.9858	38.727	38.3045	36.1323	18.0162	26.5542	30.3116	33.2739	23.8126	35.2353	35.6754	33.9825	17.4737	21.8294
Sobic.001G341900	8.22652	9.02043	8.91894	5.75221	9.32197	10.1831	7.95594	7.77907	7.00047	5.55395	9.70767	7.47913	7.41051	8.68118	7.71645
Sobic.001G342200	21.5385	21.2076	18.3073	21.3093	16.0245	15.9796	18.9083	18.1065	21.1743	21.0356	14.7413	22.5122	17.15	25.5984	34.0133
Sobic.001G342600	537.716	356.403	314.745	404.093	290.83	256.613	250.56	378.626	364.284	699.173	306.511	560.785	522.97	563.609	817.639
Sobic.001G342900	30.0642	22.0713	23.7056	24.5776	21.3404	23.4994	21.9047	13.0098	15.4702	18.3975	11.3256	25.3542	22.8667	16.472	26.2969
Sobic.001G343000	9.87183	14.6822	12.7916	9.67417	9.78422	12.2197	10.7457	7.51083	7.7783	5.83165	5.21338	7.85308	6.35187	8.79248	10.864
Sobic.001G343601	1.19659	0.47981	1.87767	0.915124	1.07858	0.469988	1.23989	0.938854	0.691405	0.208273	1.43817	1.79499	0.423458	1.78076	1.72605
Sobic.001G343900	96.3251	79.1687	84.0258	99.0949	90.2151	70.1848	67.9871	62.6349	76.2274	65.0507	46.5609	117.497	62.9893	77.7968	123.057
Sobic.001G344000	63.2695	32.5311	32.6246	48.3709	35.2848	21.3061	27.5875	20.5207	38.0273	25.8953	18.876	36.8721	49.3328	23.0385	28.226
Sobic.001G344400	53.0985	53.4509	52.5748	68.7651	61.5558	59.0618	68.607	83.558	59.4608	64.4953	86.65	46.6698	51.6618	67.6687	46.4002
Sobic.001G344500	5971.86	3347.64	3600.08	2929.44	5231.78	5077.43	4048.02	8590.11	4848.22	6634.13	6631.24	3847.34	4709.8	6265.59	3856.09
Sobic.001G345000	4.4872	6.90927	8.56688	6.27514	10.1694	4.69988	6.61273	9.52266	8.21043	6.38705	12.9436	6.13288	4.34044	6.12135	2.53831
Sobic.001G345100	2.09402	6.42946	5.51566	1.56878	4.23726	5.79651	5.26952	1.87771	3.19775	1.87446	2.33703	3.06644	1.69383	2.55984	3.1475
Sobic.001G345200	10.7693	19.4803	12.6743	14.642	17.0261	24.7527	18.7016	27.6291	18.7544	20.8967	27.1455	13.6868	13.5506	15.4703	9.34097
Sobic.001G345300	47.8634	55.2741	51.1666	62.6207	87.5957	30.3925	63.3375	131.037	113.218	122.326	206.018	95.8824	140.588	71.6754	106
Sobic.001G345366	4.93591	8.06081	9.27101	7.84392	11.0169	6.89315	9.0925	20.3865	13.9145	10.0665	21.9322	9.12454	13.6565	7.56821	3.65516
Sobic.001G345400	20.6411	17.0812	13.4958	14.5113	15.7934	12.063	15.9119	8.71793	16.3344	12.0798	16.1795	14.2851	19.7966	10.128	11.6762
Sobic.001G345900	6.43165	7.10119	8.68424	6.14441	8.78268	6.89315	7.85261	5.499	6.91405	6.38705	4.67407	6.65642	6.77532	5.00837	5.58427
Sobic.001G346000	9.27354	12.0912	15.3734	8.49758	10.4776	5.79651	9.0925	3.62129	11.8403	8.12266	4.13475	11.5926	10.163	6.23264	14.7222
Sobic.001G346100	5.23506	5.66176	3.40328	7.19026	6.08625	8.61644	7.64597	5.36488	4.83983	9.02517	7.0111	7.77829	5.18736	5.34227	6.09193
Sobic.001G346300	7.47866	10.6518	7.86275	9.02051	6.77962	7.36314	7.85261	7.51083	7.7783	6.73417	7.0111	11.5179	5.82254	10.7958	10.5594
Sobic.001G346500	9.57268	19.3843	16.3123	14.7727	16.949	14.2563	16.8418	34.4693	21.0878	19.9248	30.5612	12.5649	15.1386	21.3691	10.9655
Sobic.001G346600	5.98293	5.5658	5.63302	7.321	5.08471	6.73649	6.9227	6.03549	7.51903	6.94244	5.7527	7.85308	5.08149	7.23432	9.1379
Sobic.001G346700	5.68378	3.93444	7.39334	5.09855	5.39288	5.95318	5.78614	4.82839	6.30907	6.87302	2.69658	7.25475	2.9642	6.56654	9.23943
Sobic.001G346900	7.17951	3.35867	5.04624	7.58246	5.93216	5.95318	5.78614	7.51083	7.95115	8.67805	8.2695	8.15225	8.15156	8.79248	8.73177
Sobic.001G347300	33.3548	22.5511	25.7006	44.8411	25.7317	26.6326	34.7168	34.4693	32.9282	45.5424	55.7292	28.1215	26.0426	39.8444	33.201
Sobic.001G347400	0.598293	0.767696	0.704127	0.915124	0.616329	1.2533	1.03324	0.938854	1.12353	1.31906	0.359543	1.04708	1.58797	0.77908	1.21839
Sobic.001G347500	62.5216	68.4209	71.2342	67.7192	77.0411	69.2448	78.4228	107.163	77.8695	71.2989	106.065	68.5836	65.1066	66.3331	55.0305
Sobic.001G347600	15.2565	24.0865	17.2511	15.8186	18.1047	16.4496	13.2255	17.8382	15.3838	15.8288	16.1795	16.1549	15.3503	13.1331	11.5747
Sobic.001G347700	4.33762	11.1316	7.27598	8.75905	7.01074	7.36314	6.9227	6.84022	6.39549	7.28956	10.7863	4.18831	4.7639	6.34394	4.56895
Sobic.001G347901	1.34616	0.47981	2.69915	2.22244	1.38674	0.156663	1.54986	1.47534	0.864256	1.31906	0.359543	4.2631	0.529322	1.00167	5.68581
Sobic.001G348000	10.9188	16.3135	18.3073	20.7864	21.1093	20.0528	21.4914	32.3234	22.2978	32.4906	41.3475	28.0467	26.4661	28.1582	13.9099
Sobic.001G348100	13.1624	13.1468	11.8528	11.3737	11.325	13.6296	10.1257	8.31556	11.2353	5.90108	5.39315	12.3406	5.92841	11.0184	15.9406
Sobic.001G348400	0.598293	0.863658	0.704127	2.74537	1.84899	0.939975	2.1698	0.536488	1.20996	0.555395	0.179772	0.972287	0.635187	1.66946	0.406129
Sobic.001G348500	0.747866	0.575772	0.586773	1.30732	1.54082	0.313325	0.723267	2.54832	1.12353	0.555395	0.539315	0.448748	0.317593	0.77908	0.406129
Sobic.001G348800	1.34616	2.87886	5.1636	4.44489	2.77348	1.56663	2.89307	2.28007	2.85204	1.59676	1.97749	1.86978	1.4821	1.00167	3.1475
Sobic.001G348900	10.6197	13.5306	17.2511	21.5708	16.872	20.8361	16.1185	14.2169	15.9887	13.6072	15.4604	16.9028	14.821	16.6946	13.8084
Sobic.001G349400	17.6496	12.3791	15.3734	15.0342	14.4067	18.7995	18.2883	21.4595	14.1738	16.6619	16.539	16.0801	13.3389	15.5816	13.5038
Sobic.001G349500	11.9659	7.38908	7.27598	7.45173	6.85666	3.7599	4.85622	4.15778	6.91405	7.28956	3.23589	13.1633	9.31607	8.0134	13.6053
Sobic.001G349700	11.8163	12.667	11.9702	12.5503	13.7133	18.4862	19.0116	18.7771	14.5195	16.9396	18.6963	13.2381	14.821	16.8059	17.0574
Sobic.001G349800	13.312	16.7934	17.4858	17.2566	14.4837	14.5696	17.4617	15.5581	20.6557	24.9928	17.2581	14.3599	20.7494	16.5833	20.611
Sobic.001G349900	5.98293	5.18195	3.8727	3.92196	4.00614	1.56663	4.23628	1.60946	2.85204	2.8464	2.33703	4.93622	3.17593	1.78076	3.75669
Sobic.001G350501	44.2737	30.8038	37.3187	32.0294	23.8827	19.7395	20.4581	16.8994	31.0268	24.0903	9.5279	54.822	33.7708	30.8293	54.7259
Sobic.001G350600	47.5643	49.2285	46.5897	42.8801	42.2956	45.9021	46.909	43.0531	50.6454	38.3917	41.1677	44.8	36.2056	50.4176	54.3198
Sobic.001G350900	2.84189	4.03041	5.28095	3.92196	3.15868	6.73649	4.02963	2.54832	3.0249	3.61007	4.31452	4.41269	2.75248	3.56151	7.51339
Sobic.001G351000	215.834	218.218	256.654	219.107	202.926	283.246	193.009	226.666	185.642	146.347	131.952	271.343	113.275	210.797	288.555
Sobic.001G351100	3.44018	2.39905	2.81651	3.2683	2.46531	2.34994	2.5831	4.2919	2.24707	3.1241	4.49429	2.01936	2.01142	2.67113	2.94444
Sobic.001G351200	2.84189	6.62138	4.22476	4.83709	9.01381	7.36314	6.71605	14.4852	10.7168	17.2173	15.2806	6.50684	8.15156	9.79415	6.295
Sobic.001G351400	11.6667	8.3487	6.33714	6.27514	12.1725	18.7995	12.0889	28.7021	6.56835	2.5687	5.7527	22.7365	5.08149	29.8277	29.5459
Sobic.001G351500	202.821	320.033	215.346	195.967	281.585	318.182	306.459	177.175	259.709	201.192	217.883	242.473	171.712	291.376	320.131
Sobic.001G351700	128.633	97.8813	109.609	98.3105	119.799	107.001	87.2053	73.7671	84.4378	89.6269	88.6275	112.411	140.8	105.51	110.772
Sobic.001G351800	13.1624	7.581	17.0164	8.62832	10.2465	8.7731	11.6756	4.2919	7.69188	6.94244	4.85384	10.6952	9.5278	6.23264	8.42718
Sobic.001G352400	35.5984	85.7901	79.6837	47.8479	46.841	68.4615	52.2819	33.5305	33.0146	31.5881	32.3589	40.0881	25.4075	27.9356	41.3236
Sobic.001G352500	63.7182	58.5368	59.264	40.2655	61.0936	98.3841	62.201	39.7001	63.2635	42.21	43.6845	46.8941	59.8134	61.1022	55.6397
Sobic.001G352600	259.509	180.505	193.518	226.297	246.84	209.928	202.618	288.496	236.288	308.869	268.579	276.578	374.442	296.162	294.037
Sobic.001G352800	46.0685	49.3245	52.9269	71.249	57.8579	63.4483	60.2378	59.8184	66.7206	85.878	78.0209	65.592	63.7304	81.6922	84.4748
Sobic.001G352900	4.4872	5.08599	5.1636	8.75905	4.85359	5.16986	5.26952	5.499	5.61766	6.03992	7.73018	5.90851	3.59939	5.67616	7.10726
Sobic.001G353200	144.338	110.932	138.83	93.7349	136.209	115.617	97.0211	99.3844	124.971	155.441	102.11	116.525	166.631	106.845	94.2219
Sobic.001G353300	11.6667	26.0057	15.3734	13.5961	15.023	18.7995	16.0152	12.7416	12.8774	12.7741	9.16836	11.5179	10.2688	8.68118	12.3869
Sobic.001G353400	28.7181	30.8998	12.6743	75.6939	41.294	51.3853	40.9163	77.6566	19.5322	145.514	44.5834	55.7943	16.6207	18.6979	54.5228
Sobic.001G353501	181.283	224.071	285.289	246.691	334.358	228.101	304.289	586.783	389.52	387.249	538.416	226.692	242.747	340.569	255.455
Sobic.001G353600	233.932	154.595	149.275	188.516	187.364	121.57	136.388	205.072	216.583	287.556	237.119	208.069	343.212	199.111	199.308
Sobic.001G354200	1.04701	2.87886	3.75534	2.48391	2.54236	7.36314	4.54625	7.77907	4.062	1.04137	3.23589	2.39332	3.81112	11.1297	3.35056
Sobic.001G354600	63.2695	46.0618	50.6972	58.9602	50.8471	47.1554	46.909	60.2208	58.683	76.7834	66.6953	68.1349	62.9893	68.2252	77.5706
Sobic.001G355000	43.0771	29.8442	34.9716	54.1231	29.8919	14.7263	23.4545	42.2484	34.4838	45.6118	45.4822	45.3983	28.2658	37.6185	64.1684
Sobic.001G355100	24.9787	22.1672	24.6445	25.1006	22.0338	21.3061	25.3143	27.7632	25.0634	32.1435	35.5948	23.3349	37.7936	29.7164	23.0478
Sobic.001G355200	1.79488	4.41425	3.28593	2.87611	2.23419	2.5066	2.89307	2.28007	1.90136	2.8464	2.33703	3.66477	2.9642	1.89205	1.72605
Sobic.001G355600	5.08549	6.23753	3.52064	5.49075	5.39288	5.95318	6.19943	3.75541	4.14843	4.99856	3.95498	5.31018	4.55217	4.118	5.17814
Sobic.001G355800	13.9103	14.9701	12.3222	13.5961	13.7133	16.7629	11.9856	9.7909	11.3218	9.30287	9.34813	12.2658	12.3861	10.128	10.9655
Sobic.001G355900	5.53421	2.39905	3.40328	6.01367	7.39594	2.97659	6.71605	8.5838	9.16111	11.0385	5.7527	6.35726	6.56359	11.5749	8.22411
Sobic.001G356100	2.54274	4.41425	3.99005	3.13757	3.0046	5.0132	3.20304	1.74359	2.76562	2.29101	1.97749	2.24374	1.69383	3.00502	1.62452
Sobic.001G356200	14.2095	18.7126	15.0214	14.1191	17.3342	18.0162	15.2919	6.43785	8.98826	8.46978	6.11224	10.9195	10.4806	9.79415	16.2452
Sobic.001G356500	15.7052	14.6822	14.3173	9.67417	13.3281	15.8229	12.3989	8.18144	10.6303	11.7327	9.16836	10.6204	13.0213	10.3506	10.6609
Sobic.001G356600	8.97439	18.8086	11.7355	9.8049	13.3281	17.0762	12.3989	11.8027	12.2724	10.8302	13.3031	7.25475	8.36329	11.0184	8.73177
Sobic.001G357200	4.78634	3.93444	3.16857	4.18343	3.15868	6.57983	3.30636	2.41419	3.88915	3.05467	3.59543	4.78664	3.07007	4.67448	4.56895
Sobic.001G357500	2.69232	1.63135	1.17355	2.61464	2.85052	0.313325	3.09972	3.0848	1.72851	1.38849	4.31452	1.7202	2.01142	3.22762	1.42145
Sobic.001G357700	2.09402	3.07079	1.64296	1.96098	1.46378	2.03661	1.23989	1.60946	0.77783	1.59676	0.539315	2.09416	1.4821	1.11297	1.82758
Sobic.001G357900	1.6453	2.7829	2.22974	3.2683	4.08318	4.69988	3.61634	4.02366	2.16064	4.30431	3.59543	4.18831	1.90556	2.22594	2.63984
Sobic.001G358000	8.3761	10.076	8.80159	8.49758	8.08931	9.24309	8.05926	10.1933	5.53124	9.0946	5.7527	7.85308	7.19878	6.23264	9.64556
Sobic.001G358200	4.18805	5.27791	5.63302	5.62148	4.23726	2.03661	5.26952	2.41419	4.83983	7.35899	2.15726	6.8808	2.32902	4.67448	7.20879
Sobic.001G358300	49.9574	35.1221	32.3898	45.364	39.9073	34.9357	38.2298	50.8322	36.1259	50.2633	50.8754	46.7446	42.8751	45.6319	52.5937
Sobic.001G358500	13.7607	10.7477	7.86275	12.4195	12.7118	8.30311	14.052	11.1321	12.6181	11.6633	16.1795	12.9389	13.1272	13.467	10.3563
Sobic.001G358600	0.747866	1.72732	1.64296	1.96098	1.6949	1.40996	1.54986	2.01183	1.38281	1.52734	1.61795	2.24374	0.635187	1.22427	1.82758
Sobic.001G358700	1.49573	2.11116	1.40825	1.04586	0.847452	1.2533	1.23989	0.804732	1.64209	1.18022	0.539315	1.49583	1.37624	1.22427	1.42145
Sobic.001G358800	10.7693	14.4903	12.0875	9.15124	13.7904	9.08643	11.5723	10.5956	12.0132	12.5658	15.8199	9.79766	12.492	12.6879	10.3563
Sobic.001G359200	4.03848	6.52542	6.33714	2.09171	4.46838	7.67646	4.95955	4.56015	5.09911	1.31906	3.23589	2.61769	5.08149	3.56151	3.1475
Sobic.001G359400	25.1283	41.4556	50.2277	38.1738	33.1277	34.9357	43.8093	15.0217	28.9526	21.3133	27.8646	38.2183	26.0426	27.713	30.6627
Sobic.001G359800	3.29061	1.15154	5.51566	4.05269	4.08318	2.5066	2.78974	1.47534	2.07421	0.763669	1.43817	4.18831	0.423458	1.00167	4.26435
Sobic.001G360000	7.92738	16.5055	17.4858	12.2888	15.7934	12.063	15.8086	10.1933	11.4082	10.7608	12.9436	13.612	12.3861	9.12637	8.93484
Sobic.001G360200	9.72226	12.2831	9.85778	8.75905	9.16789	8.30311	11.0557	6.03549	8.72899	7.42841	3.95498	9.49849	8.25743	8.45859	9.64556
Sobic.001G360400	37.2437	20.7278	37.5534	22.8781	28.043	8.7731	17.7717	10.7298	26.5327	16.1065	8.44927	27.3736	29.3244	13.6896	22.9463
Sobic.001G360500	357.779	375.116	448.06	389.32	442.524	249.407	360.394	372.859	391.594	318.103	294.826	467.146	306.266	306.958	389.782
Sobic.001G360600	35.2993	28.3088	38.4923	36.4742	32.5113	23.1861	32.547	19.7159	34.311	32.1435	23.3703	41.0604	39.2757	24.2628	35.1302
Sobic.001G360700	169.766	148.645	139.652	114.26	205.392	187.995	165.318	280.583	171.814	178.837	172.581	139.635	163.349	171.843	139.201
Sobic.001G360800	21.6881	15.7378	19.0114	11.5044	16.1786	30.5492	18.3916	13.5463	14.7788	12.0798	6.11224	16.3045	14.821	20.7013	22.5402
Sobic.001G360900	14.0599	12.667	13.8478	10.9815	9.70718	13.1597	12.2955	7.24258	11.3218	13.2601	11.3256	12.9389	14.08	15.9155	13.0977
Sobic.001G361000	0.897439	0.671734	0.821482	2.09171	1.23266	1.72329	1.65318	1.07298	1.64209	1.31906	0.719087	1.12187	1.58797	1.00167	1.01532
Sobic.001G361200	1.04701	1.72732	1.40825	1.04586	1.3097	1.56663	1.65318	1.2071	1.72851	1.04137	1.07863	1.04708	0.95278	1.44686	0.609193
Sobic.001G361300	7.32909	13.9145	18.8941	13.2039	15.7934	12.2197	19.1149	18.6429	16.248	13.0518	18.6963	12.4154	11.3275	14.5799	11.6762
Sobic.001G361600	47.8634	30.0361	32.8593	52.8157	32.2032	50.602	42.8794	22.6666	44.4228	32.8377	15.9997	46.1462	29.7479	51.9758	52.3906
Sobic.001G361700	4.4872	3.35867	3.28593	2.61464	3.69797	6.42316	2.68642	2.68244	3.28417	2.08273	3.23589	3.06644	2.85834	3.8954	5.58427
Sobic.001G361800	48.4617	50.3801	44.9468	47.7172	70.2615	53.1086	56.7248	73.9012	73.8075	70.3964	85.2118	50.1102	74.3168	61.2135	39.5976
Sobic.001G361900	4.18805	1.72732	1.87767	1.04586	2.38827	15.8229	1.96315	3.75541	1.98779	2.77698	3.05612	1.27145	2.64661	3.11632	1.11685
Sobic.001G362001	42.1796	31.5715	31.8031	24.7084	35.2078	33.6824	33.7869	34.067	33.9653	43.8068	44.4036	29.0938	42.134	27.2678	25.2815
Sobic.001G362200	12.265	8.63658	15.1387	12.4195	8.70564	8.92976	9.81577	6.97434	10.3711	7.22014	8.80881	10.4708	6.77532	9.79415	11.067
Sobic.001G362300	21.8377	22.743	21.4759	26.5386	28.8134	18.7995	30.1706	41.9802	28.5204	34.9205	41.1677	23.7088	27.2072	29.9389	16.1436
Sobic.001G362500	0.897439	2.11116	4.22476	2.09171	1.6949	1.56663	1.85983	0.804732	1.55566	1.11079	1.97749	1.7202	1.69383	1.55816	3.4521
Sobic.001G362800	1.79488	1.63135	1.52561	1.83025	1.3097	2.5066	1.54986	1.87771	1.72851	1.59676	1.61795	1.57062	0.741051	1.22427	0.812258
Sobic.001G363000	9.27354	7.19715	3.52064	6.5366	4.23726	7.04981	6.71605	7.37671	9.24754	9.44172	11.3256	7.10517	6.246	10.9071	9.4425
Sobic.001G363500	6.1325	8.82851	9.74043	9.8049	8.93677	8.61644	7.33599	9.7909	8.72899	8.74748	14.0222	9.79766	7.83397	6.90043	8.12258
Sobic.001G364400	1.49573	4.22233	4.34212	3.00684	3.85205	1.2533	5.88946	3.0848	2.24707	0.208273	3.77521	2.61769	2.11729	1.11297	3.65516
Sobic.001G364500	84.2097	87.5174	63.4888	66.6733	68.2584	58.4351	61.7877	64.6468	67.5848	67.55	67.2346	73.6694	97.1835	64.6637	73.6109
Sobic.001G364600	40.2352	47.3093	41.0741	34.2518	35.9782	32.8991	40.193	27.2268	29.2119	27.7698	27.1455	33.2821	29.5362	29.3825	36.9577
Sobic.001G365000	11.3676	8.82851	9.38836	10.4586	10.2465	5.32653	11.159	11.1321	11.7539	8.33093	4.49429	9.57328	6.77532	11.5749	18.9865
Sobic.001G365100	9.87183	6.71734	11.3834	14.7727	12.8659	3.7599	9.0925	12.3392	10.3711	22.4935	16.7188	13.0137	15.9855	11.241	9.95016
Sobic.001G365200	4.18805	6.52542	9.0363	7.05953	4.54542	6.10984	5.37284	4.02366	4.92626	2.91583	2.15726	10.6952	1.7997	4.118	11.2701
Sobic.001G365600	3.73933	7.48504	7.51069	4.05269	5.624	5.0132	4.7529	3.21893	6.48192	3.47122	2.15726	6.50684	5.08149	3.00502	5.88887
Sobic.001G365700	1.34616	1.91924	2.5818	3.92196	1.77194	3.44658	2.99639	3.0848	4.14843	2.49928	5.57292	2.39332	3.17593	3.56151	3.1475
Sobic.001G365800	5.83335	15.258	16.547	12.9425	7.62707	11.2797	11.159	7.24258	10.0254	5.6928	5.7527	9.49849	4.44631	5.78745	9.03637
Sobic.001G365900	15.5556	13.6266	15.1387	13.4654	12.4036	10.9664	9.40247	7.24258	11.4082	10.6219	7.90996	16.4541	13.1272	12.0201	15.0268
[truncated: 14,862 more rows]

## Sheet: CPM-SQR-3wpi
	SQR_3_N_CTR_REP1	SQR_3_N_CTR_REP2	SQR_3_N_CTR_REP3	SQR_3_N_CTR_REP4	SQR_3_N_STRIGA_REP1	SQR_3_N_STRIGA_REP2	SQR_3_N_STRIGA_REP3	SQR_3_N_STRIGA_REP4	SQR_3_S_CTR_REP1	SQR_3_S_CTR_REP2	SQR_3_S_CTR_REP3	SQR_3_S_CTR_REP4	SQR_3_S_STRIGA_REP1	SQR_3_S_STRIGA_REP2	SQR_3_S_STRIGA_REP3	SQR_3_S_STRIGA_REP4
Sobic.001G000200	3.24926	0.874872	1.36173	1.33585	1.07998	0.091742	2.05316	0.503713	3.25771	0.484228	0.668436	0.343132	0.275247	0.676293	0.67166	0.794288
Sobic.001G000400	15.913	17.3225	23.71	18.491	16.6626	11.9265	18.8517	15.5144	25.6644	14.8497	22.8939	10.2939	18.992	17.0764	23.2562	31.2155
Sobic.001G000800	92.0624	76.8138	80.502	94.6346	81.23	223.942	71.0207	91.2728	85.0182	89.1786	95.8371	150.063	85.51	81.6623	83.7896	84.5122
Sobic.001G001400	42.407	33.3326	39.3298	49.4265	37.645	45.7793	43.2097	42.6141	36.7088	33.1696	48.6288	40.7183	51.5629	43.1982	43.9938	41.7001
Sobic.001G001900	0.916458	0.787385	0.480609	0.562464	0.154283	1.19265	1.11991	0.604456	1.19184	0.645637	0.668436	2.17317	1.00924	0.338146	0.167915	0.873717
Sobic.001G002000	228.615	284.683	271.144	217.955	215.919	350.179	227.434	265.457	164.395	166.816	315.836	450.989	235.703	259.696	286.043	169.024
Sobic.001G002050	5.99863	5.07426	4.72599	5.97618	6.24846	3.94491	8.77259	5.03713	6.11813	5.56862	5.43105	2.28754	5.78018	6.34024	6.38077	10.4052
Sobic.001G002300	2.49943	0.96236	0.400507	0.632772	0.154283	0.550452	1.67986	2.31708	0.556194	0.242114	1.33687	1.4869	1.92673	0.591756	0.587703	1.50915
Sobic.001G002600	4.58229	4.63682	4.80609	4.14817	3.08566	4.86233	3.07974	3.02228	3.33716	6.13355	3.6764	3.08818	5.50494	3.63507	4.61767	3.89201
Sobic.001G002700	5.832	3.412	3.20406	2.6014	3.62565	3.57794	4.85292	4.53342	4.44955	3.30889	3.84351	2.40192	7.33991	4.81858	3.69413	3.65372
Sobic.001G002800	53.7378	58.0915	72.6521	58.215	53.4591	71.2835	60.7549	57.1211	52.5206	70.6166	86.8132	116.207	78.7206	68.221	77.7447	43.6858
Sobic.001G003000	11.4974	9.71108	12.8963	12.2336	9.87411	14.6787	13.4389	11.6861	10.4882	19.8533	11.7812	13.1534	10.0006	12.1733	16.0359	9.76974
Sobic.001G003100	98.7275	95.4486	104.452	71.1517	77.9129	87.7053	79.4199	92.9855	79.8535	91.1155	105.279	120.439	95.6024	89.1016	105.199	84.0357
Sobic.001G003500	73.15	47.1556	45.5778	56.0355	59.6304	55.2287	42.743	63.4679	66.6638	33.1696	63.5015	64.8519	58.8111	56.8931	48.4435	44.4007
Sobic.001G003700	4.58229	1.83723	2.64335	2.6014	4.01136	2.75226	1.95983	3.32451	4.29064	3.551	2.17242	1.02939	4.95444	2.62063	0.755618	4.1303
Sobic.001G004000	2.58275	1.66226	2.88365	1.61708	2.39139	2.38529	2.42646	1.30965	3.97281	3.22819	2.33953	0.915018	3.02771	3.12785	2.09894	0.953145
Sobic.001G004100	19.079	16.6226	21.1468	18.8425	19.0539	16.1466	19.225	16.0181	18.2749	15.7374	18.2149	22.1892	17.4323	19.1898	20.9054	15.3298
Sobic.001G004200	9.74778	13.3855	13.1366	10.1947	10.7227	14.22	8.86592	8.9661	8.26345	13.2356	9.85944	13.8396	11.0099	8.7918	11.3343	11.2789
Sobic.001G004300	12.1639	7.61139	7.76984	7.9448	7.55987	11.8347	7.55936	7.5557	8.3429	14.0426	9.94299	13.954	6.97292	7.8619	7.97597	8.41945
Sobic.001G004400	64.3187	50.8301	49.1823	51.7467	56.2361	47.1554	55.062	57.927	60.6251	36.5592	53.4749	47.009	63.582	62.388	50.1227	52.5819
Sobic.001G004600	5.49875	10.236	7.68974	7.66357	9.56555	8.99071	7.55936	8.66387	9.05801	4.76157	11.3634	12.0096	8.71615	11.1588	10.4107	7.94288
Sobic.001G004700	2.916	2.44964	3.12396	2.24986	2.39139	0.825678	1.49321	2.01485	2.46314	4.11594	2.7573	0.80064	1.28449	2.19795	2.7706	3.89201
Sobic.001G004800	5.33212	2.44964	3.76477	3.23417	1.92854	4.86233	2.51979	3.22376	3.73444	3.87382	4.76261	1.4869	2.66072	3.29693	1.84707	1.35029
Sobic.001G005300	7.74824	5.42421	6.64842	7.17142	6.55703	10.1834	6.34613	9.57055	4.21118	7.10201	7.60346	10.9802	8.2574	6.67839	9.57116	9.13431
Sobic.001G005500	2.49943	2.01221	1.28162	1.33585	3.31708	3.57794	1.39988	3.42525	1.58912	2.09832	1.42043	4.34633	3.57821	2.19795	1.76311	2.78001
Sobic.001G005600	58.9866	36.3072	40.0507	58.9181	59.7847	31.0088	47.7826	41.506	67.5378	20.1762	40.1897	32.14	47.8012	50.4683	44.6654	56.9504
Sobic.001G005700	6.16526	3.93693	2.24284	3.44509	3.31708	1.37613	2.33314	2.82079	2.14532	4.84228	2.33953	0.80064	1.74323	2.95878	2.93851	1.98572
Sobic.001G005800	11.4141	15.6602	16.6611	14.6944	12.8826	19.4493	12.319	14.9099	12.6335	12.9934	15.2905	20.8166	14.4963	16.8228	17.6311	16.5212
Sobic.001G005900	33.2424	39.1068	39.9706	45.419	39.805	36.4216	44.9829	40.8008	41.4762	41.4822	32.6698	32.8263	38.0758	37.6188	43.49	42.8915
Sobic.001G006000	1.58297	1.22482	1.52193	1.7577	1.15712	2.01832	1.77318	1.51114	1.50967	1.61409	1.08621	1.25815	1.00924	1.18351	1.17541	0.794288
Sobic.001G006101	2.99932	3.23703	1.28162	2.10924	0.848556	1.7431	2.89309	2.61931	2.38369	2.50184	1.67109	7.09139	2.66072	1.8598	1.76311	1.82686
Sobic.001G006201	4.41566	6.99898	4.88619	4.64033	4.39707	9.1742	4.01299	4.23119	4.84683	4.68087	4.76261	5.71886	3.66996	6.25571	5.12141	5.00401
Sobic.001G006400	59.3198	99.8229	92.0366	103.353	84.0842	99.5401	74.1937	104.974	60.6251	127.352	101.017	178.886	91.3819	98.147	112.755	107.308
Sobic.001G006500	5.08218	6.29908	6.40812	6.04649	4.85991	7.88981	6.43945	5.64159	3.97281	6.9406	4.5955	12.6959	6.14718	5.91756	7.05243	8.10174
Sobic.001G006700	23.9112	20.0346	22.909	13.1476	16.354	20.1832	20.6249	14.8092	15.0967	20.5797	16.126	25.9636	14.2211	11.5815	18.2188	18.5863
Sobic.001G006800	18.0792	21.6093	21.9478	21.4439	22.2939	16.6053	18.8517	27.0998	17.8777	11.0565	24.2308	33.2838	25.9649	23.9239	18.1348	15.568
Sobic.001G007000	6.58183	4.63682	5.04639	4.49971	6.01704	6.51368	8.67926	4.7349	6.75378	11.8636	4.92972	3.66007	5.22969	6.76293	5.70911	7.94288
Sobic.001G007100	7.99818	7.61139	9.05147	6.39803	6.17132	6.14671	8.77259	5.4401	6.43596	7.0213	5.59816	10.2939	6.42243	7.43922	6.7166	7.78402
Sobic.001G007200	83.0644	87.8372	77.6183	77.9013	73.2844	104.311	84.6462	84.9261	65.313	77.315	85.4763	155.439	74.8671	77.9427	86.2244	78.1579
Sobic.001G007300	5.99863	1.92472	3.68467	2.6717	2.62281	1.83484	2.23981	1.81337	5.48248	0.242114	2.33953	0.80064	2.20197	2.28249	1.09145	3.25658
Sobic.001G007400	15.913	11.4608	10.4933	12.7257	11.4169	9.35768	10.9191	11.8876	10.806	18.7235	11.1963	5.14697	13.2118	12.5114	10.5787	11.5172
Sobic.001G007500	29.5766	24.4964	32.1207	28.4747	28.2338	41.9261	17.9185	30.6258	28.9221	22.7587	38.268	53.071	31.0111	26.3754	29.4691	15.568
Sobic.001G007600	36.1584	29.3082	27.7151	35.0837	30.548	24.7703	34.9037	29.9206	46.2435	27.6817	26.821	14.0684	34.9563	36.8579	29.9728	29.8652
Sobic.001G007700	55.0708	52.4049	53.9884	74.6671	50.4505	61.5589	48.1559	55.207	60.3867	20.4183	47.7932	78.1196	45.8745	56.6395	53.0612	71.2476
Sobic.001G007800	1.1664	2.36216	2.32294	2.32016	1.15712	1.00916	1.49321	1.61188	1.58912	1.29127	1.50398	0.686263	1.46798	2.62063	2.1829	1.668
Sobic.001G007900	7.08172	4.63682	5.68721	5.41372	6.01704	3.66968	5.03957	5.13788	7.15106	7.34412	6.18304	3.20256	8.07391	6.25571	6.63265	4.36858
Sobic.001G008100	30.9096	43.1312	45.6579	45.3487	39.805	36.0546	32.8506	44.7297	33.1333	33.9767	41.0253	41.0614	35.5986	42.4374	43.1542	48.8487
Sobic.001G008200	6.99841	6.824	7.84995	5.2731	5.47705	4.67884	6.62611	5.03713	3.49607	5.64932	5.34749	8.80704	6.42243	6.42478	6.88452	5.56002
Sobic.001G008300	6.24858	4.98677	4.80609	7.0308	5.3999	6.88065	4.47962	5.64159	5.95922	4.03523	7.01858	6.06199	6.60592	7.10107	5.96099	3.5743
Sobic.001G008500	7.83155	5.77416	6.08771	6.67926	7.2513	5.77975	6.34613	5.4401	7.38943	10.3302	7.18569	4.23196	6.78942	5.74849	4.19788	6.59259
Sobic.001G008600	4.16572	4.37436	3.12396	1.54678	3.00852	3.11923	3.63969	3.92896	4.44955	2.34043	3.17507	2.5163	2.75247	3.29693	2.7706	3.09772
Sobic.001G008700	5.58206	3.23703	4.80609	3.02324	5.93989	3.94491	3.63969	4.02971	4.60846	3.30889	4.34484	1.71566	4.77094	4.31137	3.19039	3.97144
Sobic.001G008800	106.226	101.748	90.8351	81.8385	100.13	110.09	73.6338	122.302	84.7003	92.1647	130.178	200.389	131.384	112.518	96.8031	75.6956
Sobic.001G008900	16.2463	16.3601	15.1392	17.577	14.8112	15.0457	20.4383	16.9248	17.4804	32.6854	22.8104	10.4083	21.0105	22.2331	19.1423	14.0589
Sobic.001G009200	4.0824	2.44964	5.84741	3.65602	3.31708	5.41278	3.07974	4.63416	4.13172	5.48792	4.26128	4.80384	3.21121	4.05776	4.36579	2.62115
Sobic.001G009300	66.9847	110.234	95.0805	76.8466	81.77	92.0172	74.6603	96.5115	59.4333	81.9959	100.767	217.202	97.0704	96.2872	101.841	79.4288
Sobic.001G009500	45.9895	33.2452	38.1283	40.2162	49.1391	42.0178	42.0898	51.8825	32.8154	32.2011	38.1009	65.8813	40.553	37.1116	36.9413	52.8201
Sobic.001G009600	2.3328	1.57477	1.36173	2.46078	1.54283	0.733936	1.49321	2.41782	0.794562	2.58255	1.16976	2.74505	1.92673	1.18351	2.51873	2.14458
Sobic.001G009700	28.7435	42.0814	41.4926	47.4579	58.6275	64.9533	35.837	58.5315	49.8191	56.4932	55.0625	62.1068	61.4718	51.7364	35.4301	47.1013
Sobic.001G009800	509.051	723.607	925.733	622.999	531.891	1091.27	560.326	743.481	468.236	547.42	787.585	1627.02	722.615	756.856	1007.24	622.483
Sobic.001G009900	6.33189	3.93693	5.6071	2.39047	2.93138	1.7431	4.3863	2.01485	5.0852	0.403523	3.59285	0.114377	4.1287	3.04332	1.51124	2.22401
Sobic.001G010300	3.91577	2.44964	3.52447	3.58571	4.62849	2.56878	2.70644	2.51857	5.56194	2.50184	3.50929	0.915018	3.48646	4.22683	2.93851	4.44801
Sobic.001G010400	153.382	167.188	177.185	225.267	181.822	167.246	175.172	179.02	171.387	64.3216	159.004	92.6455	171.479	179.218	174.128	213.743
Sobic.001G010600	30.3264	19.1597	21.2269	22.5689	22.8339	19.6328	21.3715	20.2493	28.8426	30.1028	24.3979	11.0946	24.6805	20.4579	18.6386	19.7778
Sobic.001G010700	64.1521	75.6765	81.7836	81.276	75.0587	70.0909	80.0732	72.7362	82.4756	69.8095	74.1964	59.0186	72.6652	77.2664	71.9516	68.8648
Sobic.001G010900	21.745	35.8698	29.4773	24.8187	21.5996	33.4858	24.9179	28.3087	19.3079	31.959	31.4165	50.0972	27.7082	26.1218	35.2622	24.9406
Sobic.001G011000	60.7362	85.475	69.2077	74.3156	78.6843	61.5589	57.7684	99.7352	74.0532	105.4	105.446	109.001	102.025	84.8747	61.373	59.7304
Sobic.001G011200	189.957	227.379	178.706	192.152	179.431	179.814	157.16	217.906	157.244	126.626	243.06	327.919	216.803	203.564	208.047	195.871
Sobic.001G011300	56.0706	56.5168	55.6705	79.1668	57.9333	115.962	51.9823	75.4562	62.8499	39.3032	71.0214	45.7509	54.8659	80.5634	73.127	59.3333
Sobic.001G011400	8.74801	16.5351	14.8188	11.7414	12.0341	12.2934	13.3455	9.67129	10.806	21.5481	13.8701	14.1828	11.0099	13.3568	20.9054	11.4377
Sobic.001G012000	5.16549	2.7121	2.56325	2.10924	7.01988	3.76142	6.15948	4.13045	5.87976	7.26342	1.25332	2.63068	2.47722	1.69073	2.43477	4.1303
Sobic.001G012100	6.33189	5.59918	5.84741	7.10111	6.17132	3.94491	4.29297	4.93639	6.19759	5.48792	6.93503	7.54889	6.05543	5.74849	6.29682	6.3543
Sobic.001G012300	59.1532	6.64903	2.72345	28.6857	3.77993	7.24762	7.74601	19.3426	19.7051	3.30889	9.60877	0.915018	15.5056	6.08663	8.73159	15.1709
Sobic.001G012400	100.894	51.0051	30.5988	134.57	33.4794	66.5129	27.251	202.795	56.5728	100.881	123.076	16.2416	110.099	37.8724	69.181	59.9687
Sobic.001G012500	97.4778	91.6866	28.2758	112.001	45.4363	32.8436	54.1287	88.5528	79.1384	76.5887	58.8224	65.6525	135.421	52.6663	71.1121	186.499
Sobic.001G012600	28.8268	11.1109	9.37187	7.73388	6.94273	3.11923	15.0254	15.2121	11.1239	17.0287	20.3038	6.86263	20.9188	8.87634	13.769	11.8349
Sobic.001G012700	2.916	3.06205	1.36173	1.7577	1.46569	1.1009	1.39988	1.71263	1.90695	1.21057	1.42043	2.85943	2.66072	1.52166	3.94601	1.42972
Sobic.001G012800	25.4109	33.945	38.2885	31.0058	26.2281	31.8345	36.7702	30.3235	42.2707	44.2261	33.9232	17.6141	24.4052	32.0394	38.1167	22.1606
Sobic.001G012900	6.74846	3.93693	4.88619	4.64033	4.62849	5.04581	8.02599	5.4401	5.40302	10.0881	6.09948	4.68946	4.6792	5.74849	6.88452	6.9103
Sobic.001G013000	26.9105	37.1821	38.5288	46.122	43.7392	62.935	32.9439	48.2557	34.0867	44.8718	41.5266	79.0346	43.3972	43.3673	62.6323	41.4618
Sobic.001G013100	18.9957	21.0844	21.5473	14.9756	15.9683	22.5685	15.5853	21.3574	15.3351	13.6391	26.9046	43.5777	20.2765	19.0207	25.8589	14.2972
Sobic.001G013200	12.997	14.7853	9.13157	20.8112	17.7425	20.3667	16.8919	18.5366	13.1103	18.0778	17.0451	14.5259	13.6706	17.4145	17.9669	18.8246
Sobic.001G013300	8.08149	7.96134	7.36934	6.32772	6.40274	4.77058	6.2528	8.36164	5.00574	7.18271	5.01327	9.49331	6.69767	7.43922	8.47971	8.02231
Sobic.001G013400	4.6656	6.824	8.25045	6.60895	7.17416	6.51368	6.2528	10.0743	5.64139	6.53708	11.5305	12.124	8.34915	6.67839	6.63265	4.6863
Sobic.001G013500	23.2447	16.3601	23.1493	26.717	25.6881	30.8253	22.4914	21.2567	27.0946	13.1549	17.3793	20.931	21.6527	19.9506	16.2878	19.5395
Sobic.001G013600	6.83178	5.07426	6.24792	6.39803	6.63417	7.15587	6.71943	6.44753	7.38943	1.93691	6.01593	2.97381	6.88117	5.91756	5.45724	5.16287
Sobic.001G013701	0.0833144	1.74974	0.160203	1.68739	0.617132	1.19265	0.559953	0.805941	0.397281	0.242114	0.668436	1.83004	1.10099	1.01444	0.923533	1.27086
Sobic.001G013800	4.24903	4.98677	3.60457	4.4294	3.77993	5.688	4.7596	3.92896	4.68792	2.82466	3.00796	1.71566	3.30296	2.62063	2.26685	5.00401
Sobic.001G014000	31.6595	24.234	27.1544	20.5299	27.6167	28.7152	21.2782	29.9206	22.1683	52.5387	32.7534	49.8685	33.2131	32.5466	36.7734	25.0995
Sobic.001G014100	53.7378	52.2299	49.8231	40.638	39.265	49.082	49.2758	45.8379	40.1254	27.2782	50.0492	68.8551	47.9847	49.9611	52.1376	47.0218
Sobic.001G014200	21.9117	16.6226	24.5111	22.0767	23.3739	16.1466	19.225	14.4062	30.9879	11.7829	14.2043	11.3233	22.1115	18.429	20.4017	21.7635
Sobic.001G014300	7.24835	4.28687	5.4469	5.90587	6.24846	4.5871	4.3863	3.72748	4.21118	7.18271	3.84351	6.97701	4.3122	4.3959	6.29682	5.16287
Sobic.001G014500	68.4844	124.319	124.558	126.906	115.944	125.595	100.418	153.733	76.1191	139.78	129.51	221.434	118.815	132.131	128.539	129.787
Sobic.001G014700	2.83269	4.02441	3.52447	4.57002	4.62849	7.06413	2.14648	4.7349	4.21118	4.43875	3.17507	4.80384	3.30296	5.66395	2.51873	3.73315
Sobic.001G014800	33.4924	27.646	28.8365	31.0058	32.3994	28.807	31.0774	22.2641	39.0925	29.78	24.1473	12.9246	28.9927	23.163	23.676	28.4355
Sobic.001G015100	49.822	72.2645	50.544	63.0663	62.6389	48.2563	69.1541	58.8337	60.9429	23.8886	57.9869	36.0288	59.7286	64.8396	63.7238	65.767
Sobic.001G015200	4.83223	2.7121	3.60457	4.28879	3.70279	3.66968	2.42646	4.33193	2.62206	3.4703	3.59285	4.46071	4.86269	2.36702	4.28184	2.93887
Sobic.001G015400	10.5809	9.6236	8.17035	8.64788	8.87127	8.44026	9.14589	9.36907	9.13747	10.2495	8.18835	3.88882	8.34915	7.27015	6.46473	7.62516
Sobic.001G015500	14.83	12.2482	12.8162	8.29634	10.1055	14.4952	8.95924	12.9958	10.4882	14.1233	10.4443	19.7873	11.1016	12.6805	15.6161	9.69031
Sobic.001G015800	55.5707	73.0518	62.9598	57.9338	57.779	95.3199	77.8334	72.8369	53.633	72.3921	79.2097	94.7043	63.8573	78.1118	86.8121	54.5676
Sobic.001G016000	10.5809	6.29908	7.84995	8.43696	8.48556	8.80723	6.53278	8.66387	10.4088	6.69848	5.84882	7.66327	7.89041	6.34024	6.1289	6.3543
Sobic.001G016400	44.9898	48.2055	43.4951	34.6618	39.4964	31.3758	37.6101	41.103	38.8541	42.0471	54.8953	46.3228	42.755	34.5755	33.7509	32.9629
Sobic.001G016500	59.7364	72.0895	79.8612	62.9257	64.876	68.5313	63.7413	81.5008	60.1484	157.697	84.7243	60.1624	68.5365	66.2767	62.2125	66.7202
Sobic.001G016600	10.331	13.823	13.3769	13.0773	12.9598	18.1649	11.9457	15.2121	11.9979	15.8181	15.2069	17.8428	13.8541	15.9774	14.0209	14.0589
Sobic.001G016700	7.33166	8.2238	8.17035	9.84312	10.337	12.2934	8.67926	8.2609	10.1704	16.1409	8.18835	8.0064	6.60592	8.45366	8.98346	8.18117
Sobic.001G016900	42.0738	34.12	41.3324	33.6775	39.1107	41.0087	38.9167	34.1518	39.1719	22.4359	30.1632	30.7675	36.3326	33.0538	39.2921	30.8184
Sobic.001G017100	69.2342	68.59	74.8949	118.328	85.1642	61.5589	62.0614	89.661	86.4484	77.7186	94.166	36.7151	89.4552	79.5489	85.8886	94.0437
Sobic.001G017200	21.1618	10.9359	12.5759	13.2179	14.8883	10.3668	15.6787	12.8951	18.6722	16.1409	11.3634	12.6959	15.5973	11.5815	14.6926	17.3155
Sobic.001G017300	3.24926	2.44964	3.20406	2.24986	3.00852	3.11923	2.89309	2.51857	2.06586	3.71241	2.25597	0.80064	2.66072	3.38146	2.1829	2.54172
Sobic.001G017400	4.6656	8.2238	6.32802	9.7025	9.02555	14.22	9.51919	7.95867	11.3622	10.5723	5.5146	7.54889	7.15642	9.97532	10.1589	10.3257
Sobic.001G017600	7.49829	7.17395	8.57086	6.81988	6.47989	6.14671	7.18606	5.94382	8.02508	7.90905	5.59816	8.92142	6.14718	7.77736	7.22035	9.21374
Sobic.001G017700	9.83109	10.7609	11.054	11.1087	11.4941	10.0916	10.7324	10.2758	10.4882	10.4109	10.1937	9.49331	11.1934	8.20005	9.65512	8.34002
Sobic.001G017800	8.49806	6.824	7.20913	7.80419	7.09702	8.25678	8.02599	6.34679	8.50182	9.36174	7.43636	6.40512	6.33068	6.34024	7.05243	6.43373
Sobic.001G017900	44.9064	44.0061	55.1098	33.8885	36.2565	39.0821	43.4896	41.3045	34.3251	37.3662	49.4643	48.6103	43.3972	40.2394	50.7104	32.9629
Sobic.001G018200	18.0792	25.5463	23.6299	19.9675	21.831	26.0547	19.225	20.2493	20.5792	23.8886	22.7268	21.9604	19.359	22.6558	24.0958	19.7778
Sobic.001G018300	33.9923	37.1821	46.7793	27.2092	32.3223	64.8616	39.57	49.7669	39.887	54.8792	30.581	78.6915	41.7458	43.6209	72.1195	44.639
Sobic.001G018500	79.8152	88.4496	93.2381	119.805	94.2669	95.7786	79.6066	100.138	105.915	136.633	92.1607	85.3254	94.6849	92.3985	90.5902	106.752
Sobic.001G018800	12.0806	2.01221	1.76223	3.37478	4.31992	0.45871	4.47962	0.503713	11.1239	0.484228	1.00265	0.114377	2.56897	1.52166	0.755618	2.14458
Sobic.001G018900	675.596	1120.45	847.714	874.772	975.377	917.42	715.153	1222.51	838.104	1035.84	1293.84	1443.1	1207.51	976.82	729.339	720.181
Sobic.001G019200	4.91555	2.44964	2.80355	3.44509	3.85707	1.65136	3.17306	3.22376	4.21118	3.14748	3.25863	0.457509	2.11023	4.64951	3.02247	4.28915
Sobic.001G019300	6.49852	3.32452	3.44436	4.21848	7.01988	6.23846	6.62611	7.15273	5.24411	8.47399	4.01062	4.11758	6.23893	3.63507	4.11392	8.57831
Sobic.001G019400	59.7364	43.8311	47.4201	58.5666	46.362	88.898	47.1293	51.9832	56.255	46.4052	49.5479	74.1164	47.3424	54.1879	51.6339	46.7041
Sobic.001G019700	23.4113	28.0834	35.8855	26.014	46.4392	82.5678	26.971	41.0023	38.139	20.0955	43.1142	106.485	43.489	41.8456	33.0793	37.8875
Sobic.001G019800	1.99954	2.01221	1.36173	2.6014	2.2371	2.01832	1.77318	1.30965	2.14532	1.45268	1.42043	0.457509	1.19274	1.52166	1.42728	1.50915
Sobic.001G019900	20.5786	13.2981	12.656	19.1941	21.1368	14.6787	17.9185	15.1114	29.8755	8.95821	13.5358	15.3265	15.0468	13.4413	12.5936	18.7452
Sobic.001G020000	50.9884	49.6053	56.5517	43.1691	41.8878	47.1554	48.8092	47.752	35.5169	66.4199	51.3025	47.6953	43.3972	48.524	48.8633	38.4435
Sobic.001G020100	6.24858	3.84944	4.24538	4.28879	4.85991	5.13755	5.41287	3.92896	6.91269	4.92298	3.17507	2.97381	5.78018	3.80415	3.44226	4.76573
Sobic.001G020200	0.416572	0.96236	2.00254	0.984312	1.54283	2.47703	1.67986	2.01485	2.46314	4.51946	3.42574	0.80064	1.65148	1.43712	0.923533	1.35029
Sobic.001G020350	7.99818	10.411	10.0127	10.7571	9.79697	13.0274	9.70584	8.76461	15.6529	11.3794	8.10479	9.49331	8.16565	10.7361	9.40325	9.61088
Sobic.001G020600	23.4113	25.8087	25.6325	21.7955	21.5225	38.9903	26.7844	27.0998	25.426	43.5805	21.9748	31.225	22.8455	21.1341	33.0793	23.1138
Sobic.001G020700	0.999772	2.36216	1.28162	1.68739	1.31141	1.00916	1.02658	1.00743	1.35076	0.564932	1.42043	2.05879	1.37623	1.35259	2.43477	1.19143
Sobic.001G021000	26.4107	13.1231	18.1029	18.1395	15.7369	20.275	16.052	17.227	19.5462	21.9517	19.6353	13.1534	19.2673	13.6104	16.9594	10.8023
Sobic.001G021300	95.9781	95.886	87.7912	97.8687	111.161	98.2557	82.4064	108.298	93.52	101.123	120.569	94.4756	102.025	101.444	77.5768	103.972
Sobic.001G021500	88.0633	111.546	100.688	97.3766	99.6668	127.063	94.912	117.667	87.7991	134.857	110.96	173.167	109.823	125.283	141.552	80.2231
Sobic.001G021800	7.49829	3.412	3.76477	5.76526	4.31992	3.39445	4.01299	5.13788	4.21118	4.35805	4.17773	5.60448	4.95444	3.55054	5.12141	5.16287
Sobic.001G022000	1.24972	1.3998	1.04132	0.843696	0.925698	0.366968	1.58653	1.00743	0.556194	1.93691	1.75465	0.343132	1.19274	1.43712	0.33583	0.873717
Sobic.001G022100	0.833144	1.57477	0.720913	0.632772	1.31141	2.47703	1.86651	1.71263	1.2713	1.04916	0.417773	1.02939	0.917489	0.845366	1.59519	2.14458
Sobic.001G022400	55.0708	112.596	91.6361	116.922	135.306	218.621	104.804	164.11	100.83	40.8365	123.744	203.706	124.779	156.562	127.867	109.215
Sobic.001G022500	5.16549	2.44964	3.68467	2.88263	3.31708	1.65136	2.61311	3.62674	3.89336	6.45637	2.92441	0.571886	2.84422	3.97322	3.44226	2.46229
Sobic.001G022600	156.631	102.098	83.9464	118.117	140.243	69.6322	92.6722	97.2167	203.17	63.3531	98.0095	60.6199	111.475	87.749	58.5184	90.5488
Sobic.001G022800	43.9067	61.1536	46.6992	48.4422	46.9792	58.8066	55.062	47.6513	54.2686	39.626	46.5399	71.9433	56.6091	61.289	57.9307	50.5167
Sobic.001G022900	739.748	716.346	606.689	853.75	683.011	698.34	670.45	729.075	735.209	463.971	741.547	375.5	686.649	771.143	656.128	645.359
Sobic.001G023000	19.5789	27.296	31.1595	33.6072	30.548	33.3941	30.1441	26.6968	25.3465	39.7874	26.5704	28.5943	23.4877	31.5321	35.1782	26.4498
Sobic.001G023100	32.7425	23.3591	26.2733	32.6932	29.2366	19.2658	29.1175	23.876	36.3115	26.3097	24.4815	11.209	31.7451	27.8971	24.0119	24.9406
Sobic.001G023200	19.3289	21.7843	22.7488	19.6862	19.5939	13.6696	20.9982	19.3426	23.2012	29.2958	23.5624	11.8952	18.7168	21.0496	21.9129	17.7126
Sobic.001G023300	298.932	236.653	272.345	215.002	218.542	235.043	297.521	203.399	258.63	189.091	243.394	109.573	211.481	238.224	320.97	276.333
Sobic.001G023400	1.91623	2.36216	2.64335	2.24986	2.69995	1.65136	2.70644	2.1156	2.06586	2.50184	2.25597	1.94441	2.11023	1.94434	1.67915	2.06515
Sobic.001G023500	6.24858	4.98677	6.64842	3.79663	4.70563	4.03665	6.99941	6.44753	5.95922	4.27735	5.5146	6.40512	6.42243	6.08663	6.46473	3.41544
Sobic.001G023600	1.66629	1.48728	1.12142	0.421848	0.771415	1.65136	0.839929	0.906684	1.50967	0.726342	1.33687	0.80064	1.37623	0.929902	0.587703	1.27086
Sobic.001G023700	11.664	21.6968	18.5034	20.6002	27.6938	20.7337	15.5853	19.3426	22.4067	9.52315	29.5783	31.3393	20.5518	30.1796	34.3386	19.3012
Sobic.001G023800	21.4118	12.5107	15.3795	10.7571	11.7255	7.88981	14.9321	9.16758	16.4474	4.27735	14.4549	3.43132	15.1386	9.55263	9.40325	6.98973
Sobic.001G023900	31.5761	32.1078	21.3871	27.4201	30.7023	29.2657	24.9179	36.1666	21.6121	63.9181	32.7534	55.5873	37.6171	32.293	27.79	32.3275
Sobic.001G024000	23.8279	31.5829	21.307	23.3423	30.3166	17.7979	24.6379	30.8273	22.0094	19.4498	29.6619	28.5943	26.9742	28.4043	22.9204	30.2624
Sobic.001G024200	6.08195	4.98677	6.24792	3.37478	5.24562	5.04581	6.15948	4.7349	4.60846	8.55469	5.09683	3.77445	3.85346	5.07219	6.46473	5.16287
Sobic.001G024500	106.726	153.89	203.538	186.808	186.451	212.658	162.573	164.311	250.526	114.843	194.014	147.318	189.829	149.292	159.435	243.926
Sobic.001G025000	81.8147	69.7273	64.8822	61.3789	67.5759	68.8065	67.6609	70.7213	58.3209	60.932	68.5147	77.2046	66.7015	63.3179	65.0671	68.547
Sobic.001G025300	50.9051	64.9155	57.1124	50.2702	61.7903	60.7332	59.4483	60.7478	39.6487	107.66	49.7985	62.3356	58.4441	65.1777	77.073	85.1477
Sobic.001G025400	5.33212	2.88708	5.04639	3.93725	4.39707	4.03665	3.35972	2.51857	7.46889	4.84228	2.42308	2.28754	3.48646	3.12785	2.60268	5.00401
Sobic.001G025500	27.5771	20.7345	26.834	27.9826	21.9853	21.8346	15.1187	24.0775	20.023	30.8292	27.4895	62.7931	30.6441	31.5321	32.6595	28.4355
Sobic.001G025600	22.9114	30.533	27.0743	29.8809	25.7653	26.7887	25.7578	28.5102	28.9221	30.5871	30.9987	27.1074	25.9649	23.8393	24.0119	27.8001
Sobic.001G025700	9.58115	14.3479	14.8989	12.7961	12.4969	12.9356	9.61252	17.4285	7.30997	25.0991	13.6194	21.1598	14.1293	13.5259	15.1963	13.1058
Sobic.001G025800	6.33189	7.96134	10.5734	8.64788	7.71415	10.8256	8.02599	9.16758	6.91269	15.8181	11.0292	14.7547	9.35839	10.1444	12.0899	6.98973
Sobic.001G025900	0.666515	0.787385	1.04132	0.632772	1.23426	0.45871	0.839929	0.604456	0.794562	1.7755	1.00265	0.571886	0.733991	1.01444	0.923533	0.63543
Sobic.001G026000	26.7439	31.6704	33.0018	25.1	24.3767	31.0088	30.0508	22.2641	29.7961	37.5277	28.9934	20.931	22.8455	30.0105	27.5381	27.4029
Sobic.001G026200	27.9103	31.6704	32.9217	17.9285	21.4453	33.9445	28.091	26.8983	19.6257	23.7272	28.5757	50.5547	23.029	20.5424	31.1483	18.3481
Sobic.001G026300	0.0833144	0.96236	0.400507	1.12493	1.23426	1.92658	0.373302	0.705199	0.317825	0.645637	1.16976	1.02939	0.458745	1.52166	0.923533	1.03257
Sobic.001G026500	155.631	107.347	147.627	147.084	130.369	188.53	128.136	150.912	148.424	78.8484	139.62	105.799	137.623	141.43	146.674	114.616
Sobic.001G026600	38.158	28.3459	27.9554	24.3266	27.3081	30.3666	31.3573	27.2005	33.9278	6.29496	34.2574	32.0256	28.2587	32.2084	28.6295	18.7452
Sobic.001G026700	8.33144	6.47406	13.5372	8.36665	13.9626	25.4125	6.71943	12.8951	8.02508	6.29496	11.1963	17.8428	13.4871	13.1032	10.2428	10.9612
Sobic.001G026800	12.2472	12.2482	10.9739	14.4834	12.8055	14.0365	13.2522	13.1973	11.5212	12.832	12.6167	13.3821	11.4686	12.6805	11.7541	10.008
Sobic.001G026900	26.9105	34.9949	38.5288	38.5991	27.3081	31.1923	41.3432	33.8495	37.5828	35.7522	39.3542	16.5847	26.5154	32.9693	35.0103	32.9629
Sobic.001G027600	3.4992	4.46185	4.32548	2.81232	3.31708	3.30271	4.7596	3.12302	3.25771	4.60016	2.84086	7.09139	3.85346	4.31137	3.52622	6.43373
Sobic.001G027700	1.49966	1.92472	1.84233	1.61708	1.15712	1.55961	0.559953	1.20891	2.06586	1.93691	1.00265	0.915018	1.65148	1.60619	1.09145	1.90629
Sobic.001G027800	27.6604	12.4232	13.8576	11.9524	10.337	9.99988	28.091	9.87278	16.6858	5.1651	10.5279	10.8658	11.2851	13.6104	15.784	15.6475
Sobic.001G028000	38.9911	22.9217	26.5136	34.8025	34.7908	49.4489	27.4377	31.6332	46.4819	20.2569	31.5836	42.0908	36.1491	33.6456	35.1782	38.9995
Sobic.001G028100	2.916	2.18718	3.84487	3.79663	3.85707	3.57794	1.58653	3.12302	3.17825	1.6948	2.67375	2.40192	4.22045	2.28249	2.43477	3.49487
Sobic.001G028500	2.66606	1.31231	2.16274	1.47647	2.00568	1.19265	2.61311	2.51857	2.93988	1.93691	1.50398	0.571886	0.82574	1.18351	1.51124	2.78001
Sobic.001G028700	2.16617	2.27467	1.92244	0.492156	1.15712	0.733936	1.39988	0.805941	1.11239	1.37198	0.668436	0.114377	0.733991	0.676293	0.755618	1.03257
Sobic.001G028800	4.49898	1.48728	0.801015	1.33585	7.40558	2.01832	1.67986	2.21634	3.41662	4.43875	1.16976	0.686263	4.77094	0.676293	1.17541	7.78402
Sobic.001G029100	0.833144	0.787385	0.720913	0.632772	0.848556	0.183484	0.653278	0.906684	0.953475	1.12986	0.417773	0.80064	0.0917489	0.929902	1.17541	0.63543
Sobic.001G029200	118.306	131.931	144.343	139.069	128.286	226.97	147.548	148.595	110.285	160.925	127.755	169.965	132.761	127.735	144.239	166.8
Sobic.001G029400	10.6642	9.79857	11.5346	8.08542	8.177	15.0457	10.3591	9.36907	8.26345	8.47399	8.60612	9.95082	10.6429	10.1444	11.5861	9.61088
Sobic.001G029800	0.333257	0.96236	1.04132	0.492156	1.15712	0.91742	1.21323	1.10817	0.556194	0.322819	1.08621	1.02939	0.733991	0.591756	0.33583	0.63543
Sobic.001G029900	6.08195	5.07426	5.68721	4.99187	6.94273	4.67884	6.34613	5.4401	7.70725	3.71241	4.84616	1.4869	7.89041	5.41034	6.04494	8.18117
Sobic.001G030000	12.4972	11.3733	9.61218	9.77281	10.9541	12.6604	11.8523	9.87278	10.2499	13.4777	10.3608	11.5521	11.3769	10.2289	8.14388	9.84917
Sobic.001G030300	11.4974	11.0234	12.4958	12.0227	11.2627	8.80723	10.3591	10.4772	15.8118	19.8533	9.94299	6.5195	11.4686	8.03097	6.54869	10.7229
Sobic.001G030400	1.41634	2.36216	1.12142	1.96862	2.46853	1.7431	1.86651	1.51114	2.14532	2.50184	2.25597	0.80064	2.11023	1.69073	1.34332	1.03257
Sobic.001G031100	36.0751	30.0081	29.6376	28.545	28.5424	32.3849	31.9173	24.9842	33.0538	27.7624	30.1632	30.9962	35.3233	26.1218	29.8889	31.0567
Sobic.001G031200	13.9968	16.2726	11.054	15.1865	15.5826	7.61458	15.212	15.9173	11.6801	15.0111	13.8701	15.5553	14.6798	15.132	13.6851	21.2869
Sobic.001G031400	4.6656	5.33672	5.3668	3.86694	5.24562	5.41278	3.45304	5.33936	4.44955	5.64932	5.09683	6.06199	4.03695	5.24127	4.9535	4.20973
Sobic.001G031600	52.6547	64.3031	52.6267	58.0041	49.9877	48.8067	61.4081	52.8899	47.3559	57.7038	53.8091	66.3388	46.7002	57.1467	59.1901	62.0339
Sobic.001G031700	1.99954	0.96236	1.92244	1.68739	1.8514	0.733936	1.95983	1.20891	3.8139	1.21057	1.58754	0.228754	2.38547	1.60619	0.587703	0.953145
Sobic.001G031900	33.2424	31.4079	31.2396	33.9588	34.1737	19.9998	34.3438	26.3946	44.416	27.3589	23.9802	16.2416	30.8276	29.1651	27.3702	31.3744
Sobic.001G032100	33.8256	38.7568	34.6038	35.9977	66.1874	42.9352	28.2776	62.6619	29.4783	67.1463	66.7601	89.2142	70.8302	33.8992	45.0013	74.9808
Sobic.001G032200	5.41543	2.88708	5.527	3.79663	3.62565	6.88065	4.10632	5.54085	3.65499	6.61778	4.76261	5.83324	6.14718	6.17117	4.86954	5.56002
Sobic.001G032300	0.833144	1.13733	1.52193	2.6717	1.38855	2.38529	2.05316	0.805941	1.66858	1.53339	1.16976	0.457509	1.19274	1.77527	1.25936	0.556002
Sobic.001G032550	3.74915	3.49949	2.56325	4.14817	3.47137	5.04581	2.23981	2.21634	2.14532	1.61409	3.6764	6.5195	3.85346	3.12785	4.02996	3.49487
Sobic.001G032700	1.7496	2.18718	1.52193	1.96862	1.92854	1.92658	1.58653	1.51114	0.874019	1.21057	1.50398	0.571886	1.83498	1.8598	0.923533	1.50915
Sobic.001G032800	28.1603	25.6338	22.9891	25.9437	24.0681	29.4492	22.9581	25.1857	22.3272	39.5453	26.069	24.5911	24.3135	23.6702	25.6071	25.7349
Sobic.001G032900	94.0619	61.2411	67.045	58.8478	57.3933	143.576	46.756	88.0491	80.9659	35.1065	129.927	85.7829	125.604	79.4644	96.0474	38.2052
Sobic.001G033000	3.41589	2.18718	1.68213	3.37478	2.54567	1.28439	2.42646	2.61931	3.09879	4.03523	2.67375	1.71566	2.75247	1.60619	2.43477	2.22401
Sobic.001G033100	1.66629	1.04985	0.640812	0.281232	0.308566	1.1009	0.746603	0.805941	1.19184	0.403523	0.584882	1.25815	0.275247	0.422683	0.419788	1.19143
Sobic.001G033200	3.91577	3.58698	3.44436	2.88263	3.31708	2.47703	3.17306	3.22376	3.65499	2.09832	2.42308	3.08818	3.02771	2.95878	2.85456	3.65372
Sobic.001G033300	51.9882	27.296	41.6528	28.9669	33.4794	59.724	24.078	35.9651	28.9221	14.5268	63.585	44.8359	31.0111	39.1404	41.7269	23.7492
Sobic.001G033400	12.0806	11.2859	10.9739	12.6554	12.1884	16.5136	11.479	14.2047	10.8855	9.60385	10.2772	12.5815	12.8449	10.7361	14.3567	11.5172
Sobic.001G033500	3.99909	2.79959	2.08264	2.46078	3.23994	2.844	3.07974	2.51857	5.87976	5.40721	2.08886	1.02939	2.56897	3.97322	2.01498	2.93887
Sobic.001G033900	1.33303	1.57477	1.12142	1.19524	1.31141	0.91742	0.746603	1.61188	1.82749	1.61409	1.25332	1.60128	1.19274	1.43712	0.755618	1.58858
Sobic.001G034000	1.91623	0.349949	0.720913	1.68739	1.07998	0.45871	1.11991	1.30965	1.03293	0.807046	1.00265	0.571886	1.10099	0.760829	0.839576	0.556002
Sobic.001G034100	28.1603	32.6327	34.5237	44.6456	36.5651	37.5225	37.4235	39.0881	32.2592	55.9283	28.5757	24.0192	32.9379	35.759	48.1916	46.2276
Sobic.001G034300	15.3298	10.8484	10.0127	11.2493	12.8055	10.9173	10.8257	12.8951	13.4281	15.8181	11.5305	8.34953	14.2211	13.7795	9.57116	10.0875
Sobic.001G034500	60.8195	53.0173	52.4665	49.8484	46.5163	63.4855	44.7962	54.6025	44.8133	40.433	56.3993	76.0608	54.3154	56.1323	62.3805	49.643
Sobic.001G034600	28.4935	32.3703	35.6452	36.068	32.168	35.8711	27.0644	39.7933	28.2864	27.4396	37.2653	38.5451	32.6626	34.1528	33.9189	32.1687
Sobic.001G034700	896.046	1164.89	1102.12	763.475	764.935	914.759	1029.19	893.789	927.731	1266.34	1060.64	834.725	912.994	948.5	1098.08	752.826
Sobic.001G034900	8.91464	18.4598	9.21167	27.1389	5.0142	25.8712	7.27938	10.3765	9.37584	11.8636	10.9456	7.20576	9.54189	6.76293	29.0493	7.54573
Sobic.001G035000	4.49898	5.59918	3.12396	6.81988	7.17416	7.61458	6.62611	3.82822	8.18399	33.9767	6.85147	2.17317	3.39471	4.3959	3.77809	4.05087
Sobic.001G035100	3.83246	14.6104	6.40812	20.7409	4.55135	6.23846	15.772	5.54085	7.86617	10.9758	8.77323	13.3821	5.96368	3.63507	6.04494	11.0406
Sobic.001G035200	23.4113	26.7711	25.8728	27.0686	22.5253	25.229	26.4111	27.2005	24.0752	25.5834	24.565	47.3522	23.396	26.5445	30.6445	22.3195
Sobic.001G035300	5.832	8.66124	10.7336	6.67926	6.71131	4.77058	7.46603	5.33936	8.10454	4.92298	4.34484	3.08818	5.22969	7.01654	5.20537	9.13431
Sobic.001G035400	81.9813	127.031	113.183	108.274	103.37	109.356	110.217	119.481	88.1964	117.829	119.567	134.508	108.906	130.355	124.173	103.972
Sobic.001G035450	14.58	22.2218	14.178	15.9599	14.0398	18.8988	19.1317	14.5069	13.9048	4.60016	15.5411	19.2154	10.0924	16.231	16.6236	13.344
Sobic.001G035500	42.5736	47.3306	55.27	59.4103	55.0019	73.7606	59.5416	50.6736	52.0438	66.9041	53.5585	54.2148	54.0401	50.891	63.8917	51.7081
Sobic.001G035600	138.135	289.058	311.675	365.883	276.938	395.316	251.605	339.402	272.853	338.072	377.667	295.093	329.379	353.025	380.999	510.171
Sobic.001G035800	25.4109	14.4354	14.979	18.3504	20.6739	32.7519	14.4654	28.3087	16.4474	9.76526	18.6327	34.4275	26.6072	20.2042	20.1498	16.6006
Sobic.001G035900	3.83246	3.76195	4.16528	3.79663	2.93138	2.56878	2.79976	3.42525	3.09879	2.74396	4.01062	4.46071	3.11946	3.12785	2.93851	3.5743
Sobic.001G036050	6.16526	4.02441	4.80609	8.7885	7.01988	2.75226	5.22622	5.23862	5.95922	3.38959	4.42839	2.97381	5.22969	4.22683	4.61767	8.57831
Sobic.001G036300	13.6636	16.7975	20.3458	17.5067	17.2797	19.908	12.5056	22.8686	12.4746	17.4322	21.7242	30.8818	20.3683	19.7816	14.6086	23.6698
Sobic.001G036700	39.9909	35.7823	35.7253	42.8879	42.6592	56.1461	38.4501	36.7711	42.1118	36.882	40.8582	34.3132	38.3511	40.3239	38.0328	37.411
Sobic.001G036800	45.7396	21.9593	21.8677	27.3498	19.3625	37.9812	25.0112	26.2938	31.3852	20.7411	28.8263	43.1202	24.7722	26.8826	28.8814	15.4886
Sobic.001G036900	63.5689	76.0264	65.1225	65.8083	66.5731	56.88	53.1955	79.1837	63.4061	124.204	89.4869	73.7733	80.0051	63.8251	56.0836	63.3047
Sobic.001G037000	91.3958	88.1871	104.773	103.704	94.344	116.788	84.7395	103.664	79.1384	66.0971	103.023	100.538	88.813	104.572	108.893	102.304
Sobic.001G037100	15.6631	9.18616	8.57086	11.3196	12.3426	6.97239	10.1725	8.2609	12.2363	8.6354	8.52257	7.32014	10.0006	8.28458	7.97597	15.9652
Sobic.001G037400	5.33212	5.94913	14.3382	10.8274	10.1055	5.96323	9.51919	10.7795	15.1761	5.32651	24.8993	10.0652	20.2765	15.4702	12.8455	11.9143
Sobic.001G037500	1.41634	1.3998	1.60203	2.10924	2.77709	2.20181	2.05316	1.91411	1.82749	3.06678	1.92175	1.60128	1.74323	2.11341	1.93102	1.98572
Sobic.001G037800	3.83246	3.14954	4.00507	3.09355	3.62565	4.03665	2.70644	2.61931	3.33716	4.76157	1.8382	3.20256	3.39471	2.02888	3.02247	3.65372
Sobic.001G037900	26.8272	23.884	31.7202	27.2795	27.5395	42.9352	29.1175	36.2674	23.678	42.1278	36.5133	44.7215	29.7267	30.0105	36.2697	22.0812
Sobic.001G038000	6.99841	10.586	7.84995	9.77281	8.48556	10.5503	7.83934	11.3839	7.6278	13.6391	8.68967	11.0946	11.1016	10.3135	12.6776	11.7555
Sobic.001G038050	1.7496	3.32452	1.04132	1.05462	0.925698	3.11923	2.98641	2.01485	1.11239	0.887751	1.00265	3.20256	0.917489	1.52166	1.42728	6.3543
Sobic.001G038100	4.58229	4.1119	4.72599	4.78094	5.55419	6.05497	5.5062	5.84307	5.80031	7.26342	4.5955	5.26135	4.95444	4.64951	5.28933	8.10174
Sobic.001G038200	176.21	150.915	171.337	138.718	114.864	182.108	139.148	159.476	131.5	256.076	228.355	248.198	164.506	155.632	195.873	85.9419
Sobic.001G038300	286.768	160.102	264.896	246.64	217.925	205.043	241.62	250.345	217.551	176.824	341.738	313.737	300.386	266.459	292.004	235.189
Sobic.001G038400	2.83269	3.32452	4.72599	3.23417	3.85707	7.61458	4.01299	3.02228	4.29064	4.84228	3.84351	4.91822	4.22045	5.49488	3.94601	3.73315
Sobic.001G038500	9.91441	4.98677	5.84741	3.44509	9.79697	7.98155	4.01299	7.15273	6.59487	10.8144	5.93237	2.85943	14.6798	2.95878	3.52622	12.7086
Sobic.001G038700	1.66629	2.53713	1.36173	1.68739	1.77425	3.4862	1.49321	1.91411	2.86042	2.58255	1.75465	3.31694	1.92673	2.62063	1.76311	3.81258
Sobic.001G038900	9.66447	22.3967	17.7024	17.7176	21.1368	27.1556	14.2788	21.4582	14.6199	26.4711	23.9802	39.2314	24.3135	20.8805	22.0808	19.6189
Sobic.001G039200	0.749829	1.83723	1.68213	3.23417	1.77425	1.46787	1.39988	1.10817	2.38369	1.29127	1.16976	0.343132	1.19274	1.35259	2.51873	2.22401
Sobic.001G039300	2.41612	1.48728	2.16274	2.46078	3.23994	2.47703	3.17306	2.41782	2.86042	1.85621	3.00796	0.915018	2.11023	2.36702	1.67915	1.90629
Sobic.001G039400	12.2472	4.54934	5.84741	13.4991	20.2111	3.21097	8.11931	5.13788	37.4239	2.98607	6.76792	0.343132	13.0283	7.18561	3.27434	9.69031
Sobic.001G039500	21.8284	30.1831	29.6376	32.6229	30.2395	46.1462	29.6775	38.3829	23.3601	39.8681	29.1605	45.9796	27.7082	35.3363	36.7734	28.3561
Sobic.001G039600	4.49898	5.42421	6.08771	3.72632	3.85707	5.59626	4.3863	3.32451	2.38369	5.89144	4.67906	9.72206	4.40395	3.12785	4.86954	4.52744
Sobic.001G039700	145.05	155.115	153.635	140.546	156.443	166.695	138.028	146.48	119.105	97.1684	159.255	298.639	171.387	131.539	139.957	160.526
Sobic.001G039800	122.805	156.602	114.145	104.689	118.412	128.439	118.617	140.737	116.165	74.7325	134.272	206.565	132.669	125.114	123.25	101.907
Sobic.001G039900	19.3289	17.235	16.2606	14.1319	13.654	16.1466	16.2386	18.3352	19.2284	2.34043	19.0504	15.3265	15.0468	19.7816	17.6311	10.9612
Sobic.001G040000	4.0824	1.48728	2.40304	1.61708	2.15996	1.7431	1.67986	1.81337	2.38369	1.85621	2.08886	0.228754	2.11023	1.8598	1.42728	2.30343
Sobic.001G040100	368.083	396.842	404.352	446.807	360.559	348.528	393.647	439.339	391.084	578.733	465.65	595.333	398.649	521.083	492.663	389.916
Sobic.001G040200	53.1546	52.6673	55.7506	74.7374	57.0076	124.127	70.0874	61.1508	83.3496	120.573	63.6686	97.6781	50.7372	33.0538	61.0371	65.211
Sobic.001G040300	51.2383	42.4313	53.668	52.5904	48.4449	46.8802	40.2233	52.1847	53.9508	36.6399	48.7123	45.179	55.8751	44.8889	48.3596	50.3579
Sobic.001G040500	38.7412	40.944	39.49	41.4817	41.8878	43.9444	39.1967	40.7	32.4181	50.8439	32.0014	42.4339	35.2316	35.5899	37.2772	49.9607
Sobic.001G040600	3.4992	3.412	3.60457	3.23417	3.77993	1.83484	2.61311	4.13045	4.21118	3.38959	3.59285	2.97381	4.4957	4.05776	2.85456	2.93887
Sobic.001G040800	653.518	552.044	518.497	658.224	616.978	379.537	596.629	526.078	878.071	395.453	591.566	232.872	614.351	595.814	479.398	414.857
Sobic.001G041000	14.7466	11.3733	13.4571	9.06973	11.8026	8.62375	12.5056	10.175	19.5462	17.1094	10.9456	4.91822	13.0283	10.0599	8.81554	11.4377
Sobic.001G041100	19.079	13.648	15.0591	13.007	14.2712	11.8347	20.1583	10.4772	22.0094	14.2847	13.0345	9.83644	14.0376	12.6805	12.3418	16.0446
Sobic.001G041200	23.9112	18.9847	19.7851	11.3899	13.3455	8.89897	16.4253	9.77204	14.3021	27.1168	18.7162	14.2971	15.6891	15.8929	17.1273	11.4377
Sobic.001G041300	0.666515	1.83723	1.04132	1.05462	1.8514	0.642194	0.933254	1.30965	2.30423	2.09832	3.59285	2.28754	2.20197	3.71961	2.51873	1.74743
Sobic.001G041400	34.5755	33.2452	30.9192	25.1	25.8424	33.0271	27.7177	27.9057	24.3931	33.6538	35.0929	47.5809	27.1577	29.3342	28.7974	24.3846
Sobic.001G041500	5.66538	2.53713	4.24538	5.2731	5.16848	6.05497	3.73302	7.5557	4.68792	15.6567	6.51726	5.14697	6.51417	4.90312	4.86954	8.10174
Sobic.001G041600	0.0833144	0.699898	0.160203	0.492156	1.15712	0.825678	0.839929	0.805941	0.556194	1.12986	0.584882	0.915018	0.82574	0.760829	1.09145	1.90629
Sobic.001G041800	2.99932	2.36216	4.00507	2.81232	2.39139	2.75226	2.79976	2.82079	1.98641	2.34043	2.67375	2.28754	2.93597	3.29693	1.67915	2.62115
Sobic.001G041900	31.1596	44.0936	37.087	48.0204	37.645	89.0815	44.1429	42.4127	33.0538	38.0119	53.1407	82.9235	35.2316	47.5096	58.4345	40.2704
Sobic.001G042000	9.33121	18.8972	13.1366	21.0221	12.5741	17.2475	13.1589	19.6448	16.2885	30.1835	17.2958	10.9802	15.5056	14.6248	9.99095	14.9326
Sobic.001G042200	24.2445	24.8464	19.3045	20.1784	24.9938	13.6696	22.2115	20.9545	23.1218	19.4498	16.878	15.6697	19.726	18.598	15.784	27.7206
Sobic.001G042301	2.3328	1.92472	1.52193	1.89832	2.39139	3.66968	1.77318	3.32451	1.19184	2.09832	2.33953	2.85943	3.9452	2.87424	2.85456	3.73315
Sobic.001G042500	20.1621	22.5717	17.7024	14.5538	13.2683	22.8438	14.2788	21.6597	12.6335	13.3163	34.4245	22.3036	21.194	19.7816	15.1963	11.0406
Sobic.001G042800	2.99932	3.58698	4.00507	6.25741	4.70563	6.14671	5.1329	6.34679	3.8139	3.95453	5.18038	2.63068	3.57821	3.80415	4.53371	4.05087
Sobic.001G042901	2.58275	1.3998	1.36173	0.984312	2.93138	1.37613	1.86651	2.61931	1.50967	2.50184	2.08886	1.14377	2.38547	2.19795	1.93102	1.42972
Sobic.001G043100	3.99909	6.38657	7.20913	4.78094	5.70847	4.40362	5.1329	4.13045	5.0852	3.87382	3.59285	4.57509	5.04619	4.81858	4.44975	5.2423
Sobic.001G043200	1.49966	1.3998	2.00254	1.82801	1.23426	2.93574	2.05316	2.41782	1.74804	2.01762	1.25332	1.94441	1.55973	1.35259	1.67915	3.65372
Sobic.001G043400	6.16526	7.61139	6.40812	7.73388	7.09702	8.07329	7.27938	7.45496	5.80031	9.92667	8.02124	9.60768	7.61516	7.01654	7.64014	8.18117
Sobic.001G043500	3.4992	3.23703	3.44436	3.79663	3.08566	6.69716	2.61311	2.31708	2.62206	3.14748	3.34218	9.0358	3.48646	3.21239	3.44226	5.2423
Sobic.001G043601	2.58275	2.53713	2.80355	2.46078	2.31424	1.65136	2.42646	2.41782	2.14532	3.63171	4.01062	3.54569	3.02771	2.70517	2.35081	3.01829
Sobic.001G043700	5.66538	4.89929	6.00761	4.49971	6.09418	4.40362	4.47962	5.54085	5.95922	2.90537	5.84882	6.06199	5.68843	5.41034	5.37328	9.61088
Sobic.001G043800	15.2465	11.2859	8.25045	12.8664	10.4912	12.0182	11.5724	8.76461	14.7789	14.8497	9.44167	12.3527	9.54189	11.5815	12.4257	15.0915
Sobic.001G043900	1.99954	2.27467	1.44183	1.61708	1.92854	3.57794	1.30656	2.1156	0.715106	3.30889	1.75465	1.94441	1.37623	2.02888	1.51124	1.82686
Sobic.001G044000	13.4136	16.1851	14.4984	15.1865	14.5797	13.7613	12.5056	12.6936	15.3351	12.025	11.1128	15.6697	13.1201	16.3156	15.6161	20.9692
Sobic.001G044100	1.08309	1.31231	0.961218	0.984312	1.92854	0.45871	2.05316	1.10817	1.74804	0.564932	0.9191	0.915018	1.00924	1.43712	1.42728	0.63543
Sobic.001G044300	2.83269	3.14954	2.08264	2.10924	2.46853	1.46787	2.98641	0.805941	3.25771	3.4703	1.33687	0.571886	2.29372	1.52166	2.09894	1.82686
Sobic.001G044400	3.99909	5.5117	3.52447	3.72632	3.54851	3.94491	4.10632	3.02228	3.89336	1.45268	3.84351	6.74825	3.11946	3.71961	3.44226	3.5743
Sobic.001G044500	7.41498	6.824	7.04893	5.69495	8.02272	10.0916	8.02599	8.16015	7.15106	7.58624	6.51726	9.72206	8.2574	7.60829	9.40325	9.45203
Sobic.001G044800	50.0719	21.3469	22.4284	29.0372	29.1595	41.3756	17.7318	55.6099	54.1892	13.3163	67.2614	69.5413	128.907	44.7198	70.5243	66.0848
Sobic.001G045000	131.47	152.753	157.079	144.061	151.043	254.034	144.934	158.468	171.308	79.0905	184.99	266.842	166.433	162.479	217.366	119.381
Sobic.001G045300	0.416572	0.874872	0.801015	1.19524	1.00284	3.21097	0.933254	1.10817	1.03293	0.887751	0.250664	1.02939	0.733991	1.35259	1.00749	0.714859
Sobic.001G045600	56.8204	79.6134	69.2077	54.7699	42.8907	72.2927	54.2221	63.4679	48.5478	58.1073	59.9086	79.7209	73.1239	65.9385	78.9201	77.0459
Sobic.001G045700	14.0801	9.53611	9.69228	12.7257	10.5684	10.4586	9.70584	13.3988	8.58127	14.9304	11.3634	6.97701	7.89041	9.38356	10.8305	10.9612
Sobic.001G045800	3.83246	8.66124	8.65096	7.8745	4.47421	5.77975	9.61252	3.72748	5.64139	11.7829	11.0292	1.14377	4.40395	10.7361	10.5787	4.92458
Sobic.001G046000	4.33235	2.79959	2.16274	3.02324	2.2371	0.825678	2.05316	1.71263	3.89336	1.6948	1.58754	0.80064	2.75247	1.69073	1.34332	1.74743
Sobic.001G046100	22.4116	9.71108	9.13157	12.3039	21.9082	1.83484	9.8925	6.34679	34.0073	2.90537	9.77588	0.915018	16.6066	10.7361	1.67915	7.54573
Sobic.001G046200	2.08286	3.14954	1.76223	2.03893	2.31424	2.01832	3.54637	1.4104	2.22477	2.58255	1.58754	0.80064	1.28449	1.94434	2.26685	2.46229
Sobic.001G046300	187.791	198.071	174.862	207.198	238.444	167.429	151.934	244.2	207.381	284.08	245.483	171.795	255.613	205.424	143.819	196.904
Sobic.001G046400	74.1498	75.6765	85.9489	84.3696	100.747	167.062	57.8618	126.231	99.6381	63.4338	156.414	159.442	103.952	112.011	69.4329	37.8875
Sobic.001G046500	1.83292	0.96236	0.56071	2.39047	0.925698	0.91742	1.67986	2.61931	1.50967	0.887751	1.58754	2.63068	1.46798	2.70517	1.51124	1.112
Sobic.001G046800	108.225	160.452	270.743	320.675	238.984	841.457	185.438	286.109	233.045	67.7919	441.168	298.982	424.706	417.949	252.292	222.957
Sobic.001G046900	11.8306	1.48728	0.961218	1.12493	2.15996	1.46787	2.61311	2.82079	1.82749	2.25973	2.92441	8.80704	4.3122	2.11341	8.8995	10.0875
Sobic.001G047000	10.8309	4.8118	7.44944	6.53864	8.177	4.67884	7.46603	6.1453	8.97855	11.0565	8.02124	1.4869	6.97292	4.64951	6.38077	6.27487
Sobic.001G047100	32.5759	20.7345	18.8239	28.2638	25.6881	15.5044	22.6781	19.8463	30.9085	9.68456	24.8157	12.124	27.6164	20.8805	17.799	21.6046
Sobic.001G047200	56.5704	23.0966	43.1747	45.9111	45.2049	27.1556	30.1441	40.1963	49.5012	10.7337	48.8794	17.7285	50.6454	41.8456	34.5905	41.859
Sobic.001G047400	24.661	31.8454	32.4411	31.5683	24.531	22.9355	29.6775	25.5886	24.2342	27.1168	26.4868	31.7969	24.497	27.728	34.5905	29.3887
Sobic.001G047600	85.6472	118.633	123.917	164.31	119.492	186.42	108.351	129.354	101.148	79.1712	128.674	157.841	111.108	128.073	127.867	106.196
Sobic.001G047800	71.4837	153.89	130.565	156.857	127.669	117.246	110.871	138.723	97.0955	120.573	116.559	162.53	102.575	140.415	132.401	181.256
Sobic.001G047900	7.33166	6.12411	4.96629	10.4759	9.02555	5.87149	8.39929	5.4401	14.5405	4.35805	5.01327	5.71886	7.15642	7.69283	5.70911	7.22802
Sobic.001G048100	34.0756	46.5432	43.3349	46.1924	41.425	29.0822	41.3432	46.2409	31.7825	29.1344	42.6128	60.2768	48.5352	48.9467	46.8483	53.535
Sobic.001G048200	19.2456	29.2207	24.2708	30.584	21.7539	22.2933	23.6113	26.6968	21.5326	23.8079	23.5624	21.6173	23.8547	24.0084	26.2787	30.1829
Sobic.001G048700	30.2431	52.4049	53.5078	45.1377	41.7335	66.146	47.6893	51.4795	23.7574	63.0303	52.9736	101.109	38.0758	52.9199	69.9366	54.4881
Sobic.001G048766	8.99795	4.54934	7.44944	3.09355	3.23994	1.65136	5.8795	2.1156	7.38943	4.43875	2.33953	0.457509	2.75247	3.88868	4.19788	3.65372
Sobic.001G048832	90.2294	135.255	129.284	155.17	117.409	116.604	141.575	120.186	128.64	124.043	121.823	109.688	103.218	126.805	139.537	118.269
Sobic.001G048900	7.33166	9.88606	4.96629	5.34341	2.85424	7.52284	4.57295	3.72748	4.29064	5.2458	5.34749	11.7809	11.5604	3.38146	8.47971	6.19545
Sobic.001G049200	23.7446	27.296	26.4335	32.412	33.3251	22.4768	26.971	23.9768	25.7438	40.2716	22.3091	28.7087	22.3867	26.9672	24.3477	32.4864
Sobic.001G049300	15.913	32.1078	34.6038	27.4904	33.3251	35.3207	28.8376	31.9354	26.0616	38.5768	39.8555	58.9043	33.6719	30.6022	39.4601	31.8509
Sobic.001G049400	64.9019	46.8057	53.4277	62.4335	53.5362	54.9534	49.3692	49.0617	72.4641	36.8013	52.0545	50.4403	51.6546	51.7364	47.52	49.8813
Sobic.001G049500	214.035	208.92	205.781	215.635	212.911	247.887	204.289	232.413	215.724	84.7399	250.664	283.541	224.968	231.461	222.32	197.539
Sobic.001G049600	87.5634	114.608	110.78	129.156	116.407	275.318	99.7649	137.413	126.892	44.0647	143.63	147.89	127.99	135.005	116.449	79.8259
Sobic.001G049700	29.41	9.53611	14.8188	12.0227	12.0341	11.8347	16.2386	7.85793	22.645	5.73003	12.3661	2.97381	15.3221	14.2867	11.7541	11.3583
Sobic.001G049800	11.664	6.56154	8.01015	10.4056	8.33128	9.90813	7.74601	7.45496	7.70725	9.76526	9.94299	7.54889	9.17489	8.20005	6.38077	8.65774
Sobic.001G050100	33.9089	38.4944	62.5593	51.4655	47.1335	64.0359	47.596	67.2961	60.2278	212.011	68.097	76.7471	62.6645	43.1982	59.5259	71.5653
Sobic.001G050200	29.9099	32.4578	29.958	33.6072	27.8481	32.7519	34.7171	31.9354	25.8233	11.2986	29.6619	24.9342	29.7267	30.6868	31.9878	38.4435
Sobic.001G050400	6.16526	7.61139	7.20913	5.06218	6.09418	8.44026	6.34613	8.36164	6.75378	8.6354	8.10479	7.54889	6.97292	7.35468	8.3118	4.36858
Sobic.001G050500	16.7462	14.6104	14.0979	14.4834	14.2712	14.6787	11.2924	14.0032	16.9242	13.0742	14.3714	15.4409	11.6521	14.3712	14.1049	16.8389
Sobic.001G050600	11.8306	9.01119	9.05147	5.69495	9.25698	7.24762	9.70584	8.56313	7.15106	7.98976	7.60346	12.5815	8.16565	8.20005	10.4947	9.61088
Sobic.001G050700	6.66515	8.39877	8.33056	9.77281	8.87127	9.72465	8.39929	10.0743	8.97855	17.1094	9.60877	7.32014	6.33068	10.7361	6.80056	8.73717
Sobic.001G050800	0.833144	1.3998	1.12142	1.19524	1.46569	0.366968	1.02658	2.01485	1.19184	4.68087	1.58754	2.28754	1.92673	1.35259	0.503745	1.90629
Sobic.001G051200	176.626	228.954	213.791	230.118	195.399	273.758	222.674	215.992	168.368	260.595	235.123	317.168	197.444	231.63	265.306	208.024
Sobic.001G051300	1.41634	1.48728	1.60203	2.03893	1.23426	1.37613	1.30656	2.1156	2.22477	2.17903	1.58754	0.343132	2.29372	1.09898	1.25936	1.112
Sobic.001G051400	4.33235	3.93693	4.16528	4.14817	4.24278	4.77058	5.22622	5.13788	5.0852	4.19664	4.42839	4.23196	5.13794	3.466	3.94601	5.00401
Sobic.001G051500	12.3305	11.2859	10.8137	9.42127	9.33412	6.05497	8.11931	10.2758	10.3293	11.9443	16.7109	11.6665	10.6429	9.72171	9.06742	8.57831
Sobic.001G051600	9.24789	11.8108	10.9739	12.5851	9.87411	3.85316	14.6521	6.74976	18.2749	15.4146	11.447	2.5163	6.51417	9.04541	8.98346	10.8023
Sobic.001G051700	7.08172	7.34893	6.72853	6.1168	8.33128	12.2934	6.99941	6.95124	6.83324	6.13355	6.60081	4.0032	7.24817	8.20005	8.64763	6.75145
Sobic.001G051800	55.9872	91.4242	70.3291	69.6752	55.079	94.953	46.9427	74.1466	39.4897	124.527	68.3476	154.981	91.7489	69.4891	112.755	86.3391
Sobic.001G052000	210.285	46.2807	44.6165	57.301	75.9072	62.935	56.0886	102.858	74.371	347.111	44.451	66.2244	54.4989	46.326	63.5559	90.7871
Sobic.001G052200	7.24835	8.74872	9.13157	9.14004	9.56555	14.4952	9.23922	9.87278	9.05801	12.1864	9.85944	19.6729	7.06467	9.4681	9.65512	11.2789
Sobic.001G052400	11.2474	9.18616	13.0565	9.56189	10.4912	8.89897	9.98582	9.36907	8.97855	7.58624	9.35811	15.0978	9.54189	10.2289	8.98346	10.008
Sobic.001G052700	42.7403	38.3194	34.3635	39.3022	35.0222	36.3298	35.3703	39.5919	36.5499	35.3486	36.6805	38.7739	40.8283	40.0703	34.3386	43.3681
Sobic.001G052900	598.03	968.134	833.296	529.279	556.73	714.487	662.237	724.843	496.84	486.73	949.347	1663.84	664.262	699.709	857.291	475.143
Sobic.001G053000	7.91486	5.59918	5.2867	5.41372	5.3999	3.30271	4.01299	4.43268	7.38943	4.68087	5.01327	4.91822	4.6792	4.81858	5.37328	5.87773
Sobic.001G053800	44.6565	27.296	26.4335	27.1389	25.8424	34.495	35.6503	25.0849	26.3	19.2884	27.7401	36.2576	32.1121	27.3899	25.6071	25.8144
Sobic.001G053900	27.3271	31.9328	35.3248	24.2563	45.4363	36.6051	47.1293	31.9354	41.8734	21.2253	29.6619	28.7087	47.1589	32.462	43.6579	42.415
Sobic.001G054200	11.2474	9.6236	9.85248	14.4834	15.1197	9.54117	13.0656	11.6861	11.2033	6.69848	10.1937	9.0358	12.4779	12.1733	10.9984	11.676
Sobic.001G054600	10.8309	5.5117	7.52954	9.56189	8.40842	4.40362	8.58594	3.22376	12.2363	2.66325	6.85147	3.54569	6.60592	4.31137	6.1289	6.11602
Sobic.001G054700	8.83132	8.74872	9.69228	9.84312	11.2627	7.79807	7.74601	9.97352	7.78671	12.3478	8.10479	11.4377	7.98216	12.8496	7.38826	8.65774
Sobic.001G054800	925.623	1040.75	899.059	794.199	1086.23	1604.2	878.099	1312.17	1110.16	612.306	1335.12	1539.86	1430.64	1277.09	897.842	901.278
Sobic.001G054900	78.7321	83.2879	59.1149	85.3539	101.364	72.2927	68.4075	98.7278	105.677	116.457	90.3225	50.326	97.8961	79.0417	54.7403	71.1682
Sobic.001G055400	1.1664	4.02441	2.80355	5.97618	2.69995	4.22013	2.70644	3.52599	2.93988	4.27735	1.67109	4.34633	1.92673	4.48044	3.77809	3.65372
Sobic.001G055900	32.6592	41.7314	31.8003	25.4515	33.9423	30.7336	26.971	37.98	19.149	37.7698	35.1765	98.25	46.5167	27.728	37.2772	38.6024
Sobic.001G056100	9.16458	17.6724	12.8162	13.7804	10.1055	15.9631	17.3585	14.6077	10.5677	10.653	17.1287	26.6499	12.6614	18.7671	21.4092	14.456
Sobic.001G056200	20.4953	22.0468	29.1569	23.4126	22.6025	27.2474	18.1051	27.5027	16.1296	32.1204	23.8966	46.6659	20.827	21.3032	23.676	22.4783
Sobic.001G056300	40.3241	27.8209	41.1722	22.7798	40.1136	36.3298	25.4778	43.7223	29.081	73.6026	42.5293	81.8941	50.2784	33.1383	30.0568	27.1646
Sobic.001G056601	6.58183	5.07426	5.2867	4.28879	5.78561	4.40362	5.59953	2.72005	7.70725	5.00369	2.7573	1.83004	3.48646	5.3258	3.86205	5.16287
Sobic.001G056700	29.0767	46.2807	45.3374	34.7322	37.0279	26.6969	34.997	42.2112	28.7632	31.7169	40.3569	53.6429	36.7913	39.9858	38.3686	40.9853
Sobic.001G056800	8.41475	7.08647	7.60964	7.73388	8.79413	4.77058	6.99941	7.45496	8.42236	6.13355	8.52257	7.89203	5.22969	9.12995	6.80056	6.59259
Sobic.001G057100	79.3986	43.3937	49.1022	41.0599	48.0591	67.0634	50.8624	60.2441	62.691	73.4412	50.3834	68.9694	60.3708	39.9858	47.1002	45.9893
Sobic.001G057200	40.3241	58.7039	54.7093	60.043	56.3904	56.5131	49.6491	58.9344	38.2184	48.0193	48.1274	74.3452	43.3055	59.7674	62.1286	71.8831
Sobic.001G057300	198.871	189.235	188.399	225.829	238.059	82.7513	164.253	196.247	213.499	170.61	223.676	34.3132	214.601	187.925	131.058	188.882
Sobic.001G057400	0.666515	0.612411	0.640812	0.773388	0.848556	0.91742	0.933254	1.00743	0.556194	0.807046	1.16976	0.343132	1.19274	1.18351	0.755618	1.58858
Sobic.001G057600	6.83178	2.09969	1.12142	1.7577	3.31708	1.37613	2.42646	1.20891	5.16466	1.29127	2.42308	2.05879	2.93597	1.26805	1.34332	2.46229
Sobic.001G057700	13.9135	12.3357	12.1754	14.5538	12.1112	15.1374	11.759	9.87278	12.1568	17.5936	10.695	9.60768	12.9366	13.5259	13.2653	14.6943
Sobic.001G057800	27.4937	23.0091	27.3947	28.9669	25.9195	30.7336	25.1045	23.6745	36.7882	24.7763	19.9695	14.1828	23.8547	26.4599	27.5381	26.6086
Sobic.001G058000	29.9932	55.9918	45.4976	38.8803	35.7165	47.1554	37.5168	48.558	28.0481	66.0164	49.4643	78.3484	41.287	47.1714	56.8393	55.5207
Sobic.001G058100	9.83109	4.98677	9.77238	5.76526	5.78561	5.04581	6.62611	3.72748	11.1239	4.68087	4.5955	2.85943	5.13794	5.91756	5.20537	5.7983
Sobic.001G058200	1.24972	1.83723	1.44183	1.82801	1.38855	1.28439	2.42646	2.1156	1.98641	1.53339	1.16976	2.97381	1.92673	2.5361	1.76311	3.41544
Sobic.001G058300	21.745	40.944	36.0457	42.8176	49.7563	38.4399	59.6349	43.2186	42.8269	51.1667	33.5889	13.039	32.2956	47.7632	50.3745	42.7327
Sobic.001G058600	2.74937	2.62462	3.92497	3.79663	4.31992	4.03665	4.66627	3.52599	1.82749	4.43875	1.92175	2.63068	1.92673	3.04332	3.61017	3.49487
Sobic.001G058700	31.1596	30.708	36.6064	50.1999	40.1907	51.2838	34.9037	43.7223	41.794	31.152	33.5054	38.5451	37.0666	37.9569	40.6355	38.7612
Sobic.001G058900	66.0683	36.3072	38.1283	47.1064	56.699	20.8254	38.1701	34.7562	74.1327	39.7067	37.6831	9.15018	51.3794	36.1817	23.8439	48.6898
Sobic.001G059100	61.9026	75.9389	65.523	55.8246	66.8045	82.9348	48.9958	122.906	46.8792	55.6862	96.7562	121.583	72.2982	74.5613	73.2949	56.7916
Sobic.001G059400	4.99886	11.1984	15.5397	12.5148	18.6682	21.7429	14.4654	18.6374	12.713	26.8746	25.4006	40.4895	15.6891	17.1609	29.1333	15.0915
Sobic.001G059600	48.4056	104.197	100.688	141.319	134.689	162.475	118.15	128.648	165.348	66.3392	121.238	77.4334	115.512	179.302	181.684	91.3431
Sobic.001G059700	130.137	288.708	258.888	346.618	300.158	346.601	305.361	335.372	315.997	264.388	304.723	223.379	261.393	436.293	447.578	253.696
Sobic.001G059900	0.416572	0.262462	1.12142	0.421848	0.53999	0.91742	0.0933254	1.4104	0.715106	0.403523	1.00265	1.4869	1.10099	0.760829	0.419788	0.63543
Sobic.001G060100	0.5832	0.874872	0.640812	0.70308	1.07998	1.7431	1.02658	1.00743	1.50967	1.12986	0.584882	0.571886	0.733991	0.760829	0.67166	0.556002
Sobic.001G060300	7.16503	8.66124	7.36934	9.21035	8.48556	4.67884	6.71943	5.94382	9.53475	8.47399	8.2719	3.54569	7.06467	7.01654	6.1289	11.3583
Sobic.001G060500	16.7462	13.473	14.8989	16.3115	14.3483	23.6694	10.9191	15.7159	15.7323	15.8988	16.2931	16.9278	13.9458	16.3156	15.6161	11.9937
Sobic.001G060732	1.66629	0.262462	1.04132	0.843696	0.53999	0.550452	0.653278	1.30965	0.238369	0.564932	1.08621	1.37253	1.00924	1.43712	0.33583	0.714859
Sobic.001G061101	9.41452	6.21159	10.1729	9.98374	8.87127	11.9265	10.0791	9.57055	15.0172	6.21426	6.68436	2.5163	10.5511	11.7506	8.73159	10.4846
Sobic.001G061200	37.3248	35.8698	35.6452	42.2551	36.7965	52.2929	35.1837	43.3193	29.0015	44.2261	44.3675	53.4141	42.388	44.2126	48.3596	45.1156
Sobic.001G061500	316.178	606.374	535.559	485.828	459.3	522.654	453.748	548.846	309.561	359.62	502.581	994.967	437.092	577.385	640.344	513.031
Sobic.001G061600	8.91464	12.6856	12.5759	10.265	11.1084	15.4127	11.0124	10.175	8.26345	13.2356	10.9456	28.7087	9.54189	11.497	14.4407	8.49888
Sobic.001G061700	47.0726	67.0152	60.3164	40.7083	48.8306	46.3297	64.3012	60.3448	47.197	92.4068	62.3317	69.0838	50.9207	53.9343	64.4794	50.6756
Sobic.001G061800	44.1566	44.2685	52.9471	49.7781	46.8249	69.4487	41.3432	52.4869	43.4626	41.0787	49.2136	71.8289	47.3424	49.4539	51.2981	34.631
Sobic.001G061900	11.2474	28.4334	28.1156	24.9593	21.5996	26.33	22.4914	24.4805	28.207	57.0582	27.6566	27.5649	23.5795	30.095	21.4092	15.2503
Sobic.001G062300	381.996	420.289	476.123	298.457	233.507	442.013	338.025	314.216	260.219	300.786	436.656	791.147	302.863	398.083	537.832	354.014
Sobic.001G062500	95.0617	128.256	180.949	108.766	133.995	162.2	143.721	163.505	99.9559	198.372	220.417	191.696	155.147	171.863	220.053	162.67
Sobic.001G062600	90.1461	314.779	245.191	221.048	163.771	352.84	239.66	197.254	151.285	206.765	312.243	419.879	151.019	274.659	280.418	149.247
Sobic.001G062900	8.33144	7.96134	7.28924	6.81988	6.71131	6.51368	9.42587	9.16758	6.99215	7.18271	10.6114	13.3821	7.89041	7.35468	6.88452	6.43373
Sobic.001G063100	95.0617	140.592	136.012	114.883	125.124	154.035	113.39	129.555	96.8572	100.8	143.463	266.956	148.45	144.05	151.711	120.017
Sobic.001G063200	2.83269	5.77416	6.48822	8.36665	7.01988	7.88981	4.85292	5.64159	5.72085	8.6354	3.6764	8.12078	6.33068	3.63507	5.5412	12.8675
Sobic.001G063400	12.2472	15.7477	13.9377	10.6868	11.7255	21.5594	13.1589	17.7307	9.77312	25.6641	13.5358	32.9406	15.4138	14.6248	16.0359	13.344
Sobic.001G063500	134.969	73.5768	97.8039	76.6357	73.2073	57.9809	82.7797	64.0723	113.702	29.0537	77.9564	55.8161	81.6565	68.8973	89.3308	54.091
Sobic.001G063600	45.6563	91.1617	94.5999	68.0581	67.4988	102.384	79.6999	73.9451	76.6753	82.9644	86.0612	167.334	67.5272	78.7881	127.951	56.3944
Sobic.001G063700	21.3285	15.0478	18.5034	16.9442	18.8225	13.3026	13.5322	16.0181	15.2556	21.871	16.7109	16.8134	14.6798	15.9774	13.769	18.2686
Sobic.001G063800	2.49943	1.57477	1.12142	1.61708	1.77425	1.1009	2.42646	1.30965	1.90695	1.53339	1.75465	1.83004	2.93597	1.26805	2.01498	2.06515
Sobic.001G064000	28.0769	26.5961	22.2682	23.8344	24.2224	29.8161	26.4111	23.2716	26.3795	28.7308	20.7215	18.9866	24.4052	27.0517	26.0268	26.6086
Sobic.001G064200	59.903	50.0427	46.0584	53.5747	47.5192	38.6234	49.9291	39.6926	52.8384	48.907	36.1791	24.5911	43.9477	37.8724	44.3296	44.5596
Sobic.001G064300	6.33189	6.12411	4.96629	6.32772	7.32844	8.25678	5.03957	6.95124	4.84683	6.29496	4.92972	7.66327	5.78018	7.01654	7.89201	10.008
Sobic.001G064500	715.67	719.233	827.609	724.454	566.913	930.998	641.239	738.645	604.106	812.05	865.207	1188.26	726.009	735.13	1048.46	793.652
Sobic.001G064600	46.4894	19.9471	18.904	13.4991	18.5911	16.4218	16.1453	22.1634	13.8254	5.73003	29.829	25.2774	22.9372	24.6847	22.0808	12.9469
Sobic.001G064800	21.2452	43.5686	30.1182	35.2243	45.2821	55.4122	34.2504	44.4275	34.2456	46.0016	36.4298	47.2378	36.4243	43.0291	43.6579	42.6533
Sobic.001G064900	21.2452	22.9217	22.7488	30.6543	38.9565	28.44	35.837	28.8124	50.7725	52.6194	31.333	20.5879	30.9194	25.1074	29.721	38.9201
Sobic.001G065000	44.8231	45.6683	51.1048	41.552	40.8078	43.027	48.1559	42.8156	41.7145	46.6473	41.1924	44.3783	43.3055	40.0703	43.4061	38.6024
Sobic.001G065100	23.328	24.3215	19.0642	23.5532	20.4425	29.3574	24.9179	21.156	17.5598	37.2855	22.4762	35.9144	20.827	21.5568	26.6985	31.2155
Sobic.001G065500	9.08126	1.04985	1.52193	1.54678	1.92854	5.32104	2.70644	1.4104	1.90695	1.21057	1.58754	2.63068	1.28449	1.52166	1.76311	0.873717
Sobic.001G065700	44.0733	39.5442	49.1022	59.6915	50.142	53.3021	43.7696	50.0691	43.7009	71.4236	45.203	23.4473	54.8659	55.2024	56.7553	64.4167
Sobic.001G065800	1963.97	1844.23	2190.94	2390.12	1846.38	5846.63	1408.19	2867.14	2469.18	862.733	3830.64	3902.21	3154.24	2395.43	3220.53	1928.45
Sobic.001G066000	47.9891	97.7232	72.7322	76.0029	68.4245	66.8799	69.7141	76.9674	67.5378	29.78	93.4976	131.076	80.1886	90.5387	88.8271	125.577
Sobic.001G066100	15.1632	10.4985	15.8601	14.3428	18.2054	21.9263	11.0124	20.4508	14.3021	14.2847	18.7998	30.8818	16.2396	16.5692	14.9444	11.9937
Sobic.001G066300	8.66469	6.91149	9.29177	8.92912	7.17416	8.07329	7.37271	9.87278	6.43596	12.5092	7.18569	9.37893	9.54189	6.67839	6.04494	9.3726
Sobic.001G066500	4.74892	5.24923	3.20406	5.76526	6.01704	5.22929	6.06615	3.82822	5.32357	3.63171	4.51195	2.17317	5.59668	3.97322	3.52622	4.76573
Sobic.001G066700	66.1516	80.9257	70.5694	80.7136	64.876	54.4947	60.8482	79.3852	51.3287	43.8226	80.7137	98.8219	73.2156	77.52	81.5228	71.9625
Sobic.001G066900	4.49898	4.63682	5.6071	4.71064	5.86275	8.71549	7.93266	7.15273	10.4088	12.1864	14.0372	2.05879	6.51417	9.55263	10.1589	5.56002
Sobic.001G067000	5.91532	6.12411	4.96629	5.20279	5.55419	5.96323	4.66627	7.85793	4.44955	14.5268	6.68436	6.74825	8.16565	7.94644	4.61767	6.51316
Sobic.001G067100	67.5679	151.615	137.935	150.811	136.463	144.402	154.454	149.704	185.769	157.778	71.9405	118.952	101.199	140.415	85.8886	102.86
Sobic.001G067200	9.83109	10.9359	8.57086	7.73388	9.87411	11.4677	10.4524	7.05199	8.10454	7.50553	6.18304	9.49331	7.89041	6.76293	8.22784	10.7229
Sobic.001G067300	83.3144	110.846	99.1657	79.7996	86.9385	103.944	85.2061	91.0714	80.3303	154.469	114.47	142.171	84.042	85.8046	95.2918	67.0379
Sobic.001G067400	4.24903	2.53713	3.76477	2.6014	2.85424	3.4862	2.33314	5.23862	2.30423	3.551	4.09417	5.94761	2.47722	4.05776	3.77809	3.01829
Sobic.001G067500	4.99886	7.34893	7.20913	7.10111	7.01988	10.8256	6.06615	9.97352	7.38943	9.03892	7.60346	5.60448	7.89041	9.55263	7.30431	5.7983
Sobic.001G067601	38.2413	37.0071	38.4487	47.5282	42.7364	52.9351	40.2233	45.9386	44.6544	26.4711	44.1168	47.2378	40.0025	47.0869	45.9248	50.9933
Sobic.001G067800	3.99909	2.53713	2.64335	1.33585	1.92854	2.29355	2.33314	1.51114	1.74804	2.01762	2.17242	0.228754	1.55973	1.43712	2.7706	2.62115
Sobic.001G067900	91.4792	109.097	90.755	100.611	93.8041	88.4393	102.285	97.4181	79.4562	123.236	102.02	81.0934	94.7766	107.7	100.833	99.286
Sobic.001G068500	0.916458	2.09969	1.12142	2.03893	2.15996	2.11007	0.466627	1.10817	2.30423	0.403523	0.334218	0.114377	1.00924	2.45156	1.93102	1.90629
Sobic.001G068700	35.5752	48.3804	52.867	42.9582	38.5707	44.7701	47.7826	35.8644	46.7997	31.3134	43.1142	26.7643	35.4151	46.0724	58.9382	36.5372
Sobic.001G068901	222.033	142.954	157.72	139.983	153.897	90.3659	157.627	147.789	293.432	65.1286	211.393	10.0652	199.829	129.087	116.281	72.6773
Sobic.001G069200	7.49829	11.6358	8.89127	6.60895	8.25414	11.376	9.61252	7.15273	7.15106	14.2847	8.85678	8.0064	8.8079	8.20005	12.8455	6.98973
Sobic.001G069400	6.99841	4.8118	4.64589	4.64033	5.63133	6.51368	5.31955	4.83565	6.91269	4.92298	5.59816	2.63068	5.32144	4.81858	5.20537	4.76573
Sobic.001G069600	7.99818	2.36216	3.92497	5.13248	5.93989	1.37613	4.66627	1.30965	6.91269	2.01762	3.00796	0.114377	4.3122	2.02888	1.59519	3.33601
Sobic.001G069700	26.494	69.0274	52.3063	62.7147	55.079	69.2652	45.5428	79.7882	36.5499	108.144	60.9948	101.91	76.9774	81.2396	58.4345	40.5881
Sobic.001G069800	188.874	259.05	267.859	310.832	285.346	328.161	265.324	271.804	314.647	123.478	229.441	348.622	281.944	316.251	326.763	296.587
Sobic.001G069900	21.745	25.8087	24.0304	22.7798	21.1368	26.6969	21.3715	20.8537	21.4532	26.3097	21.4735	30.8818	22.0197	25.4455	20.9894	26.3704
Sobic.001G070000	615.277	928.502	809.346	755.53	620.758	1136.22	772.455	820.851	586.387	609.885	958.956	1207.37	711.513	816.285	991.623	679.672
Sobic.001G070100	17.3294	22.8342	17.9427	15.1865	10.4912	16.1466	15.772	11.7869	15.5734	3.38959	11.6976	18.6435	11.9274	19.8661	16.7076	19.6189
Sobic.001G070200	49.1555	96.9359	91.7162	86.4788	92.1841	190.273	64.4879	120.287	106.471	84.1749	129.342	154.18	150.835	149.63	115.442	52.8996
Sobic.001G070300	9.08126	10.3235	15.4596	19.2644	24.2996	9.26594	13.2522	17.3277	24.9493	6.77919	16.9616	5.0326	16.3313	21.3032	9.31929	10.564
Sobic.001G070600	6.99841	6.29908	6.80863	5.69495	6.3256	8.71549	6.81276	7.75718	4.29064	8.6354	7.18569	9.60768	7.24817	7.27015	5.96099	8.26059
Sobic.001G070800	100.56	62.2909	57.1124	68.8315	66.6502	88.7145	57.6751	93.6907	64.3596	40.9172	70.3529	79.7209	70.8302	65.6004	57.5109	57.1887
Sobic.001G070900	2.49943	3.06205	2.96376	3.5154	4.39707	3.21097	3.73302	3.92896	1.74804	5.56862	2.33953	4.91822	2.66072	4.14229	3.69413	3.01829
Sobic.001G071100	10.5809	20.5595	19.7851	15.749	15.5826	21.6511	15.8653	12.4921	17.7982	26.229	15.5411	17.4997	16.1478	14.7939	20.7375	17.792
Sobic.001G071300	6.83178	4.54934	7.68974	6.67926	8.02272	5.59626	4.57295	5.64159	11.0444	4.76157	6.76792	3.43132	7.06467	7.35468	4.36579	8.65774
Sobic.001G071400	18.4958	23.3591	21.9478	17.8582	19.9025	17.8897	20.065	20.6522	14.1432	41.0787	21.8913	28.9374	19.726	19.4434	24.1798	17.9509
Sobic.001G071600	1.24972	1.13733	1.52193	1.68739	0.848556	2.47703	1.49321	1.51114	0.953475	0.0807046	1.50398	2.28754	0.917489	2.62063	1.59519	0.953145
Sobic.001G071800	13.5802	3.06205	5.2066	6.39803	7.01988	7.61458	6.43945	5.03713	16.2091	0.564932	2.84086	4.0032	4.03695	5.07219	4.02996	5.2423
Sobic.001G071900	4.6656	2.44964	3.12396	5.41372	3.70279	2.844	3.45304	1.4104	4.76737	1.6948	3.25863	0.915018	3.66996	3.38146	2.43477	4.6863
Sobic.001G072000	2.41612	3.412	2.48315	3.72632	2.54567	2.38529	1.95983	3.42525	2.62206	5.00369	3.75996	2.28754	2.84422	3.29693	1.76311	2.78001
Sobic.001G072500	26.244	29.5707	26.5937	26.7873	25.7653	41.1922	26.6911	30.525	18.9106	29.3765	25.1499	48.9534	24.6805	23.5012	26.6145	27.7206
Sobic.001G072600	17.0794	9.36113	11.9351	12.1633	12.8826	5.50452	15.0254	10.578	14.1432	7.66694	10.695	8.69267	14.7716	12.5959	11.0824	10.4052
Sobic.001G072700	47.1559	35.2574	38.689	32.412	29.2366	43.394	36.6769	31.331	40.6021	14.7689	34.8423	50.5547	34.9563	31.6167	37.613	32.4069
Sobic.001G072800	8.83132	8.9237	9.45198	7.59326	8.33128	6.78891	7.55936	10.578	6.99215	11.1372	5.93237	8.34953	9.08314	8.36912	9.4872	12.788
Sobic.001G073000	15.9964	10.1485	10.0928	12.4445	13.0369	9.72465	13.3455	10.0743	13.9048	9.44244	10.0265	5.83324	12.6614	10.9052	10.0749	14.6943
Sobic.001G073150	2.99932	1.92472	3.44436	1.19524	1.54283	0.183484	1.49321	1.30965	3.25771	0.484228	0.751991	1.4869	2.20197	1.01444	2.09894	1.27086
Sobic.001G073600	38.158	37.4445	31.7202	43.6613	36.0251	41.2839	34.0638	31.2302	44.8133	43.0156	29.4112	26.1924	33.2131	30.9404	35.514	35.3458
Sobic.001G073700	286.851	393.868	392.577	366.656	378.61	631.552	273.257	536.858	342.139	474.785	565.079	634.336	365.344	498.09	363.452	187.69
Sobic.001G073900	15.0799	8.39877	8.81116	8.22604	8.09986	4.5871	11.0124	5.74233	11.3622	7.98976	7.01858	2.05879	6.69767	8.36912	8.47971	10.0875
Sobic.001G074000	8.24812	4.1119	5.84741	6.67926	6.78845	6.69716	5.8795	6.74976	5.80031	3.63171	9.77588	3.43132	6.88117	6.17117	6.04494	4.1303
Sobic.001G074100	6.49852	6.73652	9.21167	11.8821	9.25698	5.59626	6.06615	5.84307	9.69366	5.64932	13.6194	1.14377	8.34915	6.76293	6.54869	6.27487
Sobic.001G074200	16.2463	11.5483	13.1366	11.7414	13.9626	6.78891	13.9988	8.56313	18.5928	7.34412	10.7785	4.46071	10.8264	9.55263	10.9984	12.4703
Sobic.001G074400	120.223	185.998	154.436	241.156	288.509	474.948	175.825	270.595	493.979	549.76	408.331	454.878	271.485	259.527	236.005	189.199
Sobic.001G074700	114.057	143.217	166.851	196.3	153.82	126.053	141.201	127.742	165.269	234.124	124.747	84.296	127.348	153.349	158.26	200.161
Sobic.001G075000	7.74824	9.88606	10.6535	10.8274	15.3512	12.5687	12.9722	12.7943	12.4746	12.9127	8.77323	9.83644	10.4594	10.9898	12.2578	20.4132
Sobic.001G075300	10.4143	9.44862	9.93259	12.9367	12.4198	9.54117	14.9321	9.57055	12.7925	8.31258	10.5279	6.97701	10.4594	14.4558	12.5097	10.2463
Sobic.001G075400	0.833144	0.699898	0.881116	0.773388	1.23426	0.550452	1.39988	1.20891	1.90695	1.7755	2.00531	0.915018	1.37623	2.11341	0.67166	0.714859
Sobic.001G075600	12.1639	20.2096	20.9866	22.6392	21.2911	25.229	19.6917	26.7975	12.7925	41.3208	38.1844	44.0352	26.0567	27.4744	27.9579	26.7675
Sobic.001G076000	79.7318	88.9745	84.3469	77.831	82.7728	123.576	82.313	90.9706	66.1076	74.8132	110.543	188.036	97.6209	85.551	104.611	85.0682
Sobic.001G076100	12.4138	13.3855	18.6636	19.6159	23.1424	29.9996	16.7986	27.9057	16.8447	31.152	24.565	30.7675	25.4145	22.9939	22.9204	29.6269
Sobic.001G076400	78.8154	48.6429	66.8847	54.0669	44.8963	62.2011	60.4749	46.4424	58.4003	31.3941	60.8277	59.0186	51.0124	54.4416	75.142	52.2641
Sobic.001G076600	3.08263	4.19939	4.32548	2.6717	3.85707	5.688	2.23981	4.23119	3.25771	3.4703	4.26128	13.3821	4.95444	3.55054	4.44975	3.73315
Sobic.001G076700	20.9119	10.7609	10.8137	8.71819	11.1084	11.5595	11.9457	10.3765	11.7595	13.0742	14.1207	10.1796	12.4779	13.2722	14.1049	7.30745
Sobic.001G076800	10.2477	15.7477	16.581	15.0459	14.5026	14.4035	15.3054	20.8537	17.0036	15.7374	18.2149	10.2939	11.9274	14.3712	8.39576	9.9286
Sobic.001G076900	1.99954	1.48728	1.12142	2.24986	2.00568	2.11007	1.02658	1.10817	2.86042	1.45268	2.67375	1.37253	2.38547	2.19795	1.93102	1.112
Sobic.001G077000	129.97	172.612	162.846	160.373	133.378	217.062	155.294	185.568	136.903	131.952	162.514	184.376	160.102	174.483	202.757	154.886
Sobic.001G077200	11.7473	15.0478	15.78	26.0843	19.7482	18.3484	14.8387	14.3055	28.9221	11.1372	12.0319	8.23516	14.4963	20.4579	12.4257	10.8023
Sobic.001G077300	14.4134	11.6358	8.17035	12.6554	6.63417	12.2017	8.67926	8.05941	9.53475	10.8951	8.02124	12.8102	6.97292	7.01654	10.3268	7.62516
Sobic.001G077400	9.24789	13.3855	17.6223	15.8896	19.3625	20.7337	17.8252	22.4656	15.494	104.593	15.9589	15.6697	20.1848	18.9362	17.799	20.8898
Sobic.001G077500	31.9094	44.2685	45.3374	36.4195	34.328	40.2747	33.4105	41.3045	31.9414	48.2614	49.5479	61.3062	40.553	34.8291	45.505	25.3378
Sobic.001G077700	4.0824	2.79959	2.48315	7.45265	17.974	2.11007	4.7596	8.66387	5.24411	48.3421	7.77057	4.57509	17.7075	3.63507	4.61767	8.02231
Sobic.001G077900	15.8297	17.8474	17.4621	15.3271	14.5797	11.1008	12.8789	14.5069	15.8118	19.934	16.2931	13.1534	16.8818	15.3011	14.0209	15.568
Sobic.001G078100	12.0806	17.5849	13.6974	13.7101	11.9569	15.6879	13.0656	12.5928	14.3021	9.92667	11.1128	15.4409	12.2944	13.6949	13.3493	15.1709
Sobic.001G078200	16.3296	6.47406	4.56579	5.55433	16.894	7.06413	8.49261	9.16758	7.23052	5.64932	6.93503	7.54889	11.1934	3.80415	2.60268	15.7269
Sobic.001G078300	0.916458	1.31231	1.12142	1.12493	1.07998	1.7431	1.39988	1.81337	0.397281	0.726342	1.58754	2.17317	1.74323	1.35259	1.51124	1.42972
Sobic.001G078400	35.7419	49.6928	43.0145	40.9193	43.8164	54.5865	54.5954	52.4869	42.1118	63.9988	52.4723	69.8845	45.2322	48.4395	58.2665	50.199
Sobic.001G078500	21.995	25.7212	31.4799	20.6002	23.8367	24.9538	27.1577	24.7827	23.9163	28.0045	23.1446	24.3623	21.6527	23.163	31.652	25.2584
Sobic.001G078600	5.99863	7.61139	9.61218	8.29634	8.79413	8.80723	5.22622	7.05199	9.93203	6.13355	11.3634	4.80384	9.72539	11.8351	6.96848	4.84516
Sobic.001G078800	28.9934	42.8687	34.5237	38.3882	34.2508	46.7884	36.3036	42.9164	25.1876	55.7669	34.3409	57.0742	38.5346	41.3384	45.0852	52.6613
Sobic.001G078900	52.738	50.3052	55.5904	61.0977	90.6413	82.1091	64.8612	79.083	71.8284	64.7251	76.7031	72.5151	89.4552	39.5631	45.3371	64.3373
Sobic.001G079100	45.323	51.6175	46.539	43.2394	44.4335	56.2378	41.1565	51.9832	33.4511	62.6268	58.8224	90.2436	53.4896	44.4662	51.466	30.0241
Sobic.001G079200	93.9786	186.61	164.128	183.082	168.323	230.731	166.773	208.638	105.359	89.7436	163.516	291.433	172.58	195.449	207.879	183.401
Sobic.001G079500	68.9843	43.1312	49.9032	48.0204	68.2702	88.0723	53.6621	53.0914	109.57	131.71	61.2455	39.0026	47.4342	45.6498	52.3056	49.2458
Sobic.001G079700	10.5809	6.56154	8.89127	11.3196	12.1884	8.71549	9.23922	10.175	8.66073	10.4109	7.85413	11.6665	10.0006	9.04541	10.2428	11.7555
Sobic.001G079900	1.33303	1.31231	0.720913	0.492156	0.617132	0.45871	0.839929	1.00743	0.715106	1.12986	0.668436	0.686263	0.917489	0.25361	0.503745	0.238286
Sobic.001G080100	6.49852	8.13631	6.88873	6.25741	8.33128	6.23846	7.09273	4.13045	9.21692	28.0045	9.02389	4.11758	6.05543	5.15673	8.56367	5.7983
Sobic.001G080200	27.1605	58.2665	51.7456	60.4649	49.3706	104.861	43.1163	71.0236	43.3036	27.601	67.345	78.4628	56.9761	77.0128	55.5799	55.759
Sobic.001G080300	69.7341	174.887	129.284	128.804	152.586	151.283	185.998	133.685	178.697	59.2372	103.942	91.0442	79.8216	155.294	122.41	110.803
Sobic.001G080600	8.49806	5.68667	7.36934	4.71064	9.79697	11.8347	4.3863	11.0817	6.27704	3.87382	11.1128	6.97701	10.0006	10.6516	6.46473	5.08344
Sobic.001G080700	82.2313	103.322	71.5306	83.6665	79.9957	71.1918	92.3922	87.8476	69.2064	54.2335	83.471	79.2634	83.675	86.2273	78.8361	86.8157
Sobic.001G080800	7.41498	6.21159	8.49076	6.67926	4.39707	5.688	6.99941	6.04456	7.15106	10.9758	7.93768	5.49011	6.69767	6.42478	5.79307	4.05087
Sobic.001G080900	5.41543	5.16175	3.36426	3.09355	3.31708	3.85316	4.85292	4.23119	2.70151	4.92298	4.5955	6.29075	3.85346	3.71961	3.10643	3.89201
Sobic.001G081000	4.6656	3.49949	2.56325	3.23417	3.62565	3.66968	2.98641	1.81337	2.5426	2.58255	1.8382	2.97381	3.9452	2.11341	2.93851	3.01829
Sobic.001G081100	55.7373	46.8057	56.7119	50.1999	52.2248	108.256	51.2357	91.1721	71.3517	46.8894	88.4843	68.7407	57.2513	59.2601	42.9023	33.7572
Sobic.001G081200	10.1644	13.0356	12.3356	15.0459	15.1969	17.2475	13.1589	18.1337	10.2499	16.4637	14.1207	20.1304	13.7623	16.7382	15.3642	14.0589
Sobic.001G081300	0.5832	0.699898	1.44183	0.492156	1.23426	1.28439	0.839929	2.01485	1.43021	1.93691	0.584882	0.915018	0.642243	1.01444	0.755618	0.953145
Sobic.001G081400	12.997	16.0977	15.6999	16.5224	16.0454	16.2383	12.8789	19.0404	14.7789	13.6391	18.6327	27.5649	18.3498	21.1341	16.7915	16.5212
Sobic.001G081600	68.651	67.5401	68.5669	58.3556	55.6962	63.0267	67.0077	55.5092	77.6287	108.386	81.3821	89.7861	61.6553	56.4704	74.0506	60.5247
Sobic.001G081700	93.6453	58.9664	72.4919	60.8164	66.8817	78.6229	50.0224	74.5496	90.5801	41.4015	87.4816	90.7011	89.4552	66.5303	60.1976	54.7264
Sobic.001G081800	18.6624	12.0732	9.29177	8.99942	10.7227	9.63291	9.14589	12.5928	6.75378	9.60385	15.2069	16.0128	13.6706	12.9341	15.1963	10.4846
Sobic.001G081900	43.74	54.2421	52.6267	49.9187	56.3133	47.4306	39.9433	62.259	41.9529	56.4125	88.1501	97.1062	56.3338	53.0044	47.6039	38.1258
Sobic.001G082000	7.58161	4.63682	5.2867	5.13248	4.70563	3.57794	5.5062	6.54827	4.76737	3.38959	5.43105	6.17637	4.4957	5.3258	4.36579	5.71887
Sobic.001G082100	10.081	8.83621	8.57086	8.15573	8.94841	8.34852	10.9191	7.35421	11.2828	4.76157	7.18569	5.49011	6.78942	6.76293	7.05243	10.6435
Sobic.001G082200	65.985	159.402	150.11	128.242	191.542	283.574	151.001	214.985	159.786	131.791	164.185	455.679	173.497	207.96	185.462	148.929
Sobic.001G082300	16.2463	14.5229	21.2269	20.8112	27.6167	36.5133	19.1317	27.3013	24.0752	26.0676	21.4735	21.9604	23.763	21.9795	17.3792	29.1504
Sobic.001G082400	127.221	280.484	292.13	374.179	289.126	306.51	239.473	334.365	320.05	168.996	475.091	308.933	369.748	284.297	218.542	327.088
Sobic.001G082600	36.4917	36.3072	44.4563	43.9425	23.991	69.0817	34.7171	37.6778	35.358	22.5973	38.7693	66.4531	29.1762	44.8889	59.5259	25.3378
Sobic.001G082900	8.99795	13.2981	12.8162	9.91343	7.94557	10.3668	18.1985	8.66387	12.0773	17.0287	12.5332	5.71886	9.08314	10.9052	14.3567	9.13431
Sobic.001G083000	10.9975	21.3469	15.78	18.7019	21.5996	16.0548	17.0786	14.6077	23.1218	13.3163	23.5624	17.9572	18.3498	23.0785	21.9969	18.3481
Sobic.001G083100	2.74937	1.22482	1.36173	2.53109	2.08282	1.55961	2.23981	1.91411	3.09879	2.50184	2.08886	2.05879	2.75247	2.02888	2.26685	2.54172
Sobic.001G083200	183.791	177.687	167.813	162.974	166.24	170.64	148.481	187.684	160.978	226.134	220.918	259.293	200.196	161.718	151.292	163.226
Sobic.001G083300	0.999772	1.74974	1.20152	1.68739	1.31141	1.55961	0.933254	2.51857	0.63565	0.645637	2.33953	6.17637	1.37623	2.28249	1.17541	0.714859
Sobic.001G083400	29.9099	20.5595	23.1493	20.3893	21.2911	18.9906	23.4247	17.0255	27.7302	19.2884	20.0531	23.1042	21.4692	18.6826	17.715	23.5109
Sobic.001G083500	47.7391	68.24	62.319	83.1744	95.5012	89.4484	67.5676	130.16	83.9058	78.2028	113.551	51.3554	103.86	110.405	56.4195	54.8059
Sobic.001G083600	6.08195	5.94913	4.96629	6.32772	6.24846	4.77058	6.81276	4.83565	9.21692	8.6354	5.34749	5.60448	5.68843	6.50932	6.21286	7.70459
Sobic.001G083800	4.91555	4.54934	4.40558	3.86694	3.54851	3.57794	5.03957	3.62674	4.29064	5.32651	4.34484	0.571886	6.78942	3.21239	4.44975	3.73315
Sobic.001G083900	0.666515	1.13733	0.720913	0.843696	0.462849	0.366968	0.559953	0.705199	0.397281	1.29127	0.835546	0.686263	1.10099	1.09898	1.09145	0.953145
Sobic.001G084000	1.33303	1.48728	1.68213	1.82801	2.93138	2.844	2.70644	2.72005	2.22477	15.8181	2.7573	2.85943	2.75247	2.45156	1.17541	5.63944
Sobic.001G084100	1154.49	735.068	958.494	1328.26	1100.19	511.003	911.229	765.14	1791.9	328.791	1009.09	119.181	1316.96	1053.24	656.044	658.941
Sobic.001G084400	41.074	48.7304	63.6006	46.1924	57.3933	40.2747	62.6214	54.1995	60.0689	76.1852	82.3848	44.0352	53.3979	44.8044	49.1152	44.4007
Sobic.001G084700	5.66538	3.67446	4.32548	4.14817	5.63133	3.02749	3.35972	3.72748	5.87976	2.82466	1.92175	5.26135	3.57821	2.95878	1.34332	5.16287
Sobic.001G084900	34.4921	41.294	32.361	39.1616	36.6422	37.2472	42.1831	39.7933	42.1118	41.1594	31.6672	28.5943	37.2501	35.759	28.1258	33.9161
Sobic.001G085000	16.4962	20.3845	18.5034	19.1941	19.5168	29.0822	17.5452	21.2567	15.494	30.2642	19.0504	39.3458	17.524	19.6125	21.0733	15.6475
Sobic.001G085100	57.1536	37.2696	35.0845	45.1377	43.5849	49.4489	44.8895	40.2971	56.8907	39.7874	35.1765	14.7547	38.5346	38.8868	39.1242	33.1218
Sobic.001G085200	4.16572	6.21159	7.04893	8.15573	9.41126	10.4586	4.85292	11.6861	7.86617	2.25973	6.18304	14.6403	9.08314	8.87634	6.88452	7.70459
Sobic.001G085300	6.16526	4.8118	5.3668	5.62464	6.86559	5.50452	5.97283	4.7349	4.44955	9.11962	3.92706	5.49011	6.14718	3.88868	4.11392	6.67202
Sobic.001G085400	189.374	229.479	219.718	224.001	247.316	308.253	178.438	277.949	227.563	240.5	284.002	227.267	284.972	229.939	191.927	226.134
Sobic.001G085500	5.91532	7.87385	9.21167	10.265	9.17984	5.96323	8.49261	6.44753	12.5541	6.05285	5.76526	2.40192	6.88117	7.18561	4.70162	13.0263
Sobic.001G085600	22.4949	28.6083	36.8467	25.0296	25.1481	31.5592	24.3579	27.6035	22.4861	40.7558	25.5677	57.303	27.4329	28.7424	30.3087	33.0424
Sobic.001G085700	14.4134	14.2604	13.2167	16.8036	17.2797	21.1924	18.0118	17.3277	17.242	14.6075	17.8807	17.4997	14.9551	16.231	13.5172	12.5497
Sobic.001G085800	2.916	1.66226	2.16274	2.24986	2.2371	1.83484	2.98641	1.51114	2.14532	2.66325	1.33687	1.37253	2.38547	3.55054	1.84707	2.85944
Sobic.001G085900	11.5807	20.472	16.0203	16.3818	13.2683	12.8439	15.9586	17.63	11.7595	20.5797	18.1313	31.6825	16.9736	15.9774	20.2338	18.4275
Sobic.001G086000	3.66583	11.0234	14.5785	12.4445	14.2712	8.532	9.05257	11.3839	9.21692	11.2986	22.142	9.26455	11.0099	8.7918	9.23533	13.5823
Sobic.001G086200	294.183	143.129	139.136	140.335	131.989	94.6777	157.72	134.995	237.177	91.4383	159.756	95.0474	195.884	157.914	150.62	91.2637
Sobic.001G086300	10.6642	12.8606	14.5785	11.179	11.2627	9.26594	10.1725	10.4772	14.8583	13.7198	13.9536	6.06199	11.9274	11.5815	14.2728	8.49888
Sobic.001G086600	26.494	20.472	22.7488	21.5142	20.7511	22.6603	21.4648	15.4136	18.2749	27.1975	18.0478	14.1828	19.5425	19.1898	21.661	27.5618
Sobic.001G086800	55.5707	176.024	201.535	115.446	118.181	194.86	180.585	111.522	119.184	170.61	91.9936	116.436	81.2896	171.017	164.977	195.395
Sobic.001G086900	7.33166	14.9603	14.178	16.8739	13.3455	12.4769	13.6255	11.8876	15.1761	11.2179	11.2799	11.6665	10.9181	15.0475	15.868	12.4703
Sobic.001G087000	1.66629	1.13733	1.36173	2.88263	2.15996	1.28439	1.58653	1.4104	1.03293	1.6948	1.16976	2.05879	1.37623	1.8598	1.34332	2.06515
Sobic.001G087100	82.8978	47.1556	54.6292	46.122	66.1874	76.6046	60.7549	78.4785	53.3151	44.549	79.7946	76.9758	72.1147	56.6395	65.9906	51.5493
Sobic.001G087400	119.473	87.2248	68.4868	55.4027	60.9418	62.3846	93.6987	71.3258	59.9895	70.6973	95.5864	48.6103	84.8678	69.0664	73.7147	79.8259
Sobic.001G087600	8.83132	11.9858	11.3744	8.36665	7.55987	8.71549	11.6657	8.66387	5.64139	13.7198	9.85944	17.3853	10.4594	10.4825	13.5172	11.5966
Sobic.001G087700	36.6583	29.1333	35.4049	27.7717	32.3223	46.3297	31.4507	49.6661	27.2535	47.6964	23.4788	53.986	26.7907	27.3053	29.721	36.299
Sobic.001G087900	31.0763	44.706	34.3635	37.7554	38.8022	37.0638	43.9563	31.2302	44.0982	64.1602	32.9205	23.2186	32.9379	32.8002	36.0178	41.303
Sobic.001G088000	2.3328	7.96134	7.76984	6.04649	6.71131	7.33936	4.19964	7.85793	4.84683	8.87751	6.09948	7.66327	8.4409	9.38356	7.05243	4.1303
Sobic.001G088100	82.8978	82.9379	106.615	85.9164	86.3213	155.411	84.7395	99.3323	81.0454	77.88	94.3331	98.25	83.2163	90.6232	116.953	80.6202
Sobic.001G088200	23.7446	30.708	32.4411	36.4195	37.7993	22.2933	32.7572	22.8686	44.9722	32.6854	29.4112	16.6991	28.6257	35.8435	38.3686	38.0464
Sobic.001G088300	8.24812	7.96134	8.57086	11.3196	12.5741	9.08246	13.1589	6.1453	16.5269	18.4007	7.01858	10.1796	6.78942	9.72171	8.81554	11.1995
Sobic.001G088400	2.58275	4.1119	4.80609	4.71064	4.47421	4.40362	2.70644	5.03713	3.65499	3.06678	6.18304	3.54569	6.23893	4.31137	2.26685	3.97144
Sobic.001G088800	3.24926	2.79959	2.56325	2.95294	3.85707	2.29355	2.61311	3.12302	4.68792	3.38959	3.50929	1.94441	3.21121	3.80415	2.26685	2.78001
Sobic.001G088900	3.16595	3.06205	2.72345	2.95294	3.00852	4.40362	3.35972	2.92154	2.5426	3.14748	3.25863	3.54569	2.84422	4.14229	4.02996	2.70058
Sobic.001G089000	93.0621	76.5513	86.1091	102.79	117.255	63.8524	106.391	107.593	137.062	115.327	116.642	44.6071	131.201	118.267	81.103	115.966
Sobic.001G089100	1051.01	1442.84	1346.51	1671.64	1683.77	2545.11	997.835	2498.72	1194.62	1266.26	2641.74	3411.19	2010.77	2218.16	1903.4	1320.82
Sobic.001G089200	0.416572	0.612411	0.961218	1.61708	2.31424	1.92658	0.839929	1.61188	0.317825	0.403523	1.00265	0.915018	0.733991	0.338146	1.59519	1.42972
Sobic.001G089500	17.3294	23.1841	24.5912	23.2016	21.9082	22.2016	26.5044	21.7604	27.4919	24.2114	24.565	22.3036	26.7907	29.0806	29.8049	24.5435
Sobic.001G089600	16.0797	10.6734	13.0565	16.3818	17.2797	15.3209	16.1453	15.0107	14.6994	14.2847	13.3687	16.9278	14.4963	15.7238	13.6851	13.2646
Sobic.001G089800	8.33144	13.2106	12.0953	12.6554	11.3398	14.4952	13.9055	13.701	10.8855	12.9127	14.2043	18.7579	12.2026	11.5815	17.799	18.6658
Sobic.001G090000	16.4129	28.2584	26.9141	30.0215	29.6223	42.0178	30.2374	27.9057	23.7574	42.1278	21.2229	32.2544	25.3227	29.2497	26.1948	35.5047
Sobic.001G090100	26.5773	17.06	22.8289	21.4439	21.4453	11.9265	21.0915	18.5366	28.6042	13.397	20.2202	11.3233	22.0197	18.1754	19.4782	17.7126
Sobic.001G090400	19.4122	22.9217	20.1055	16.5927	22.9882	22.6603	22.1181	21.0552	18.116	31.3941	19.3847	33.2838	21.6527	19.3589	22.9204	21.8429
Sobic.001G090500	48.4056	26.5086	32.361	26.6467	39.1107	14.7705	27.251	24.1782	36.0731	17.5936	29.829	18.8722	35.5068	23.4166	20.0659	38.2052
Sobic.001G090600	10.1644	8.57375	6.48822	5.62464	7.86843	3.94491	10.5458	4.93639	11.6006	3.95453	4.01062	1.02939	6.60592	6.50932	5.20537	4.60687
Sobic.001G090700	0.499886	0.699898	0.801015	0.632772	1.00284	0.91742	1.11991	1.30965	0.556194	0.887751	1.33687	1.37253	0.275247	1.43712	0.503745	1.82686
Sobic.001G090800	6.74846	2.79959	5.92751	3.65602	4.85991	7.79807	6.43945	3.42525	3.17825	0.242114	3.17507	6.74825	3.11946	4.05776	4.86954	2.85944
Sobic.001G091300	31.9927	38.6694	35.5651	35.2243	33.248	42.66	39.1034	32.5399	29.3988	62.1426	34.6751	45.6365	34.2224	39.1404	47.0162	36.299
Sobic.001G091400	9.16458	7.96134	9.05147	7.38234	6.86559	10.1834	9.23922	8.16015	5.87976	7.98976	8.35546	13.1534	7.98216	8.03097	8.81554	8.49888
Sobic.001G091500	3.41589	2.79959	3.28416	4.99187	3.93422	4.03665	3.26639	5.4401	5.24411	3.63171	5.43105	2.5163	6.23893	6.17117	3.69413	3.41544
Sobic.001G091801	177.793	204.545	173.9	200.87	222.63	172.016	161.08	232.816	201.501	172.627	225.43	219.032	250.933	202.211	148.689	216.046
Sobic.001G091900	3.99909	2.09969	1.52193	1.7577	2.08282	0.733936	3.17306	2.31708	2.5426	2.01762	1.58754	0.80064	2.11023	1.77527	1.34332	1.90629
Sobic.001G092000	80.0651	64.3031	53.8282	60.6055	56.7761	54.2195	61.1282	58.1285	65.1541	22.3552	52.3887	28.3655	66.2427	56.9777	51.2141	62.5105
Sobic.001G092100	5.74869	6.56154	7.28924	5.41372	4.24278	8.62375	7.46603	5.54085	4.37009	5.08439	4.09417	8.23516	4.58745	6.932	6.96848	6.83088
Sobic.001G092200	0.833144	1.92472	0.801015	0.843696	2.15996	0.733936	1.58653	2.21634	0.874019	1.53339	0.417773	1.25815	0.642243	1.18351	1.42728	0.714859
Sobic.001G092600	4.24903	5.94913	2.80355	4.28879	4.0885	5.22929	2.98641	3.82822	2.46314	5.32651	2.59019	1.71566	5.87193	3.38146	5.79307	2.22401
Sobic.001G093000	4.83223	4.02441	4.40558	5.69495	6.3256	9.44942	5.03957	7.25347	9.69366	2.98607	5.93237	2.40192	5.22969	7.52376	6.96848	6.03659
Sobic.001G093800	81.5648	81.8006	86.1091	71.5735	78.1443	97.6135	73.7271	77.6726	73.8943	51.4896	96.8397	179.458	78.0783	88.0026	91.1779	69.5796
Sobic.001G093900	52.4047	82.8504	74.6546	90.9786	70.8159	64.6781	58.7017	74.5496	59.8305	78.7677	75.4498	74.4595	59.0863	70.6726	62.8842	107.785
Sobic.001G094000	32.326	26.1587	22.1881	30.7246	32.8623	14.7705	24.1713	29.7191	32.3387	28.2466	23.8966	26.7643	30.2771	26.5445	25.1033	27.6412
Sobic.001G094100	0.999772	3.06205	2.16274	2.46078	3.08566	2.38529	1.21323	3.82822	2.14532	2.34043	2.59019	4.57509	2.75247	2.78971	2.68664	1.19143
Sobic.001G094200	9.66447	6.03662	12.0152	8.85881	9.79697	7.88981	8.49261	7.45496	10.4088	5.08439	6.68436	2.63068	10.1841	8.53819	7.80805	7.22802
Sobic.001G094300	330.508	376.283	428.543	425.012	422.581	460.27	368.075	490.012	460.052	250.83	462.725	334.553	405.897	410.087	427.428	354.65
Sobic.001G094400	31.4928	39.2818	50.7042	41.4114	42.2735	38.4399	52.9155	36.6703	45.9257	36.882	49.4643	43.1202	36.9748	36.5198	56.8393	46.2276
Sobic.001G094500	459.562	715.208	554.943	550.019	609.341	697.973	587.017	717.59	495.092	284.403	699.686	1027.56	646.371	673.165	611.631	613.905
Sobic.001G094800	428.819	822.03	792.925	759.537	636.649	994.391	695.834	720.713	729.806	334.036	811.064	645.087	687.199	844.774	854.184	455.842
Sobic.001G094900	6.74846	6.824	5.6071	6.81988	4.0885	10.8256	5.31955	6.24604	5.0852	5.64932	6.85147	8.92142	4.6792	5.66395	6.46473	6.43373
Sobic.001G095000	16.9128	9.01119	10.0928	15.3271	12.1112	6.60542	11.9457	9.06684	14.1432	7.58624	9.35811	1.83004	11.4686	10.8207	9.15137	8.18117
Sobic.001G095300	496.47	691.062	661.959	848.899	684.322	1635.21	641.426	780.554	847.719	336.78	938.318	709.939	701.054	921.195	844.529	678.64
Sobic.001G095500	129.221	79.001	113.984	45.0674	72.1273	118.531	64.6745	118.675	63.7239	138.328	99.0957	214.8	112.851	73.2932	93.2768	86.8951
Sobic.001G095632	46.906	36.8321	32.0406	43.7316	42.0421	15.8714	42.2764	26.0923	62.9293	39.5453	29.6619	9.26455	29.5432	30.0105	26.2787	36.4578
Sobic.001G095700	4.0824	5.77416	5.2867	13.1476	14.1169	7.61458	12.319	13.8017	32.6565	159.15	17.3793	17.6141	9.90888	4.56498	9.15137	14.5355
Sobic.001G095800	13.247	18.1099	17.382	13.4991	15.274	19.1741	12.5056	17.63	9.53475	32.2819	18.0478	28.0224	16.2396	16.231	16.5396	11.5172
Sobic.001G096000	20.412	12.4232	14.5785	9.6322	12.2655	10.3668	17.0786	14.0032	13.6665	13.8005	11.6976	8.0064	10.8264	11.666	12.0899	11.7555
Sobic.001G096100	191.956	342.862	240.705	267.944	254.798	214.034	222.488	315.627	219.458	310.067	369.311	547.18	288.642	295.371	288.73	247.738
Sobic.001G096700	0.666515	0.699898	0.720913	0.914004	1.07998	1.55961	0.466627	0.402971	1.58912	1.21057	0.668436	1.02939	1.28449	1.52166	0.755618	1.03257
Sobic.001G097100	87.4801	83.5503	102.29	80.5027	79.07	99.6318	93.3254	98.9293	83.0318	185.217	103.858	92.7599	88.9965	96.7944	110.572	67.1173
Sobic.001G097200	5.2488	3.93693	4.40558	4.07786	3.77993	5.87149	5.22622	4.23119	4.52901	3.30889	3.09152	2.5163	4.22045	4.56498	4.28184	5.56002
Sobic.001G097400	5.91532	4.1119	4.96629	7.0308	5.24562	3.21097	4.94625	6.04456	6.51541	4.60016	7.43636	6.5195	6.05543	5.57941	5.45724	3.25658
Sobic.001G097500	65.4018	73.7517	74.8949	67.4957	69.7359	74.4945	76.3402	82.206	59.5922	39.626	80.2959	56.8455	73.1239	69.4891	77.8287	69.7385
Sobic.001G097600	95.4783	52.4049	48.7017	69.6049	62.2532	64.5864	48.1559	84.8253	70.3982	131.226	71.8569	57.303	71.4724	54.8642	66.9981	74.5042
Sobic.001G097900	6.08195	4.46185	4.88619	4.14817	4.78277	4.12839	4.94625	5.13788	4.92629	6.37567	4.26128	4.23196	5.50494	6.0021	6.63265	5.87773
Sobic.001G098000	17.5793	20.3845	16.6611	20.8112	16.894	32.6601	18.7584	19.6448	17.7187	48.4228	20.1366	46.3228	21.2858	21.1341	26.0268	21.9223
Sobic.001G098100	1.7496	1.3998	1.76223	0.984312	1.07998	0.642194	1.39988	1.10817	1.66858	0.242114	0.751991	1.4869	0.82574	1.43712	1.17541	1.27086
Sobic.001G098200	14.4967	6.99898	6.96883	6.60895	8.56271	8.16504	9.42587	4.43268	12.4746	9.11962	5.5146	5.37573	7.52341	6.59385	6.1289	10.4846
Sobic.001G098400	18.6624	11.3733	15.0591	11.6008	13.1141	12.6604	15.1187	11.1824	14.6994	19.2077	14.5385	9.49331	13.7623	12.6805	10.8305	7.54573
Sobic.001G098500	348.671	382.844	452.654	377.343	409.93	425.224	328.879	408.713	306.304	446.055	392.79	695.642	385.346	399.013	470.33	559.973
Sobic.001G098600	8.58138	18.1973	14.7387	13.9913	13.8855	22.385	18.3851	16.6225	14.3021	22.1938	12.7838	28.2512	14.4963	13.3568	8.81554	26.5292
Sobic.001G098700	11.914	15.6602	15.0591	15.8193	13.8855	16.7888	12.6923	15.9173	13.5076	35.1065	17.7971	14.869	11.3769	15.132	13.6011	12.788
Sobic.001G099000	4.0824	3.32452	3.92497	3.30448	3.77993	3.94491	2.89309	3.02228	3.01934	4.43875	3.84351	4.68946	2.29372	2.62063	3.44226	2.62115
Sobic.001G099100	565.621	305.943	414.926	501.577	396.893	334.491	439.376	408.511	433.195	396.825	509.349	106.028	459.203	475.18	502.654	357.43
Sobic.001G099200	1.91623	0.699898	1.04132	1.12493	1.23426	0.733936	0.933254	1.71263	1.11239	0.807046	2.33953	2.85943	1.83498	0.845366	1.17541	0.714859
Sobic.001G099800	83.231	70.2523	70.4092	83.1041	84.8556	88.2558	64.5812	85.1275	99.8765	77.315	79.7946	92.0736	82.2988	77.9427	75.5618	66.6408
Sobic.001G099900	20.8286	17.8474	24.9917	26.4358	25.2253	27.2474	20.3449	25.9916	21.6916	28.1659	24.565	16.5847	23.4877	20.2888	24.2637	19.5395
Sobic.001G100100	4.24903	3.76195	3.44436	4.57002	4.01136	2.844	5.22622	3.82822	3.33716	6.69848	2.25597	1.83004	3.02771	3.63507	2.68664	4.84516
Sobic.001G100400	54.4876	48.6429	46.539	59.8321	55.619	51.559	43.023	60.8486	68.4913	72.4728	59.4908	37.1726	60.646	51.7364	40.6355	43.3681
Sobic.001G100501	6.08195	2.53713	2.88365	2.95294	5.09134	6.42194	2.89309	2.21634	12.3952	6.21426	3.6764	0.915018	3.9452	3.21239	3.94601	4.6863
Sobic.001G100600	7.16503	13.998	11.054	11.2493	12.3426	22.9355	15.1187	11.9884	15.6529	25.9869	12.4496	15.0978	7.89041	13.9485	16.3717	8.97545
Sobic.001G100900	164.962	98.9481	112.222	96.6735	104.295	71.467	124.216	84.5231	153.509	111.695	89.2363	24.248	87.6202	98.6542	81.2709	74.0276
Sobic.001G101400	4.0824	11.5483	16.581	6.81988	7.32844	14.0365	13.5322	10.7795	7.07161	15.8181	11.2799	16.0128	13.8541	6.17117	6.29682	21.3663
Sobic.001G101500	4.41566	3.23703	4.00507	3.44509	3.62565	4.67884	4.3863	4.13045	4.92629	8.7161	3.92706	2.5163	3.21121	3.80415	5.12141	3.89201
Sobic.001G101600	1.99954	3.412	2.72345	3.65602	1.8514	4.86233	3.26639	2.92154	1.66858	1.85621	1.25332	4.57509	1.10099	3.12785	0.755618	2.54172
Sobic.001G101700	9.91441	4.72431	4.24538	3.65602	5.09134	5.87149	4.66627	5.94382	6.43596	4.11594	6.60081	4.68946	4.95444	6.76293	5.79307	3.49487
Sobic.001G102000	4.49898	4.54934	4.48568	5.34341	6.3256	5.87149	8.95924	4.13045	6.3565	5.00369	4.42839	8.12078	3.85346	5.91756	5.12141	8.41945
Sobic.001G102100	6.24858	6.38657	6.80863	8.85881	10.0284	2.66052	11.9457	4.33193	18.1955	5.00369	4.09417	0.686263	6.51417	7.43922	4.9535	6.59259
Sobic.001G102200	4.33235	4.37436	4.16528	4.85125	3.70279	3.76142	4.3863	4.53342	6.27704	2.82466	2.84086	2.5163	4.3122	4.14229	2.1829	5.48059
Sobic.001G102300	46.2395	33.1577	40.5314	28.4747	25.9195	40.9169	36.7702	31.9354	28.3659	29.9414	28.9099	44.3783	30.4606	31.8703	30.3926	32.0098
Sobic.001G102500	21.6617	23.7965	23.3896	16.2411	16.6626	26.6969	22.3981	18.4359	16.368	28.0852	21.8077	38.8882	22.7537	20.5424	24.0958	21.2869
Sobic.001G102700	124.638	106.997	136.092	149.123	133.146	175.044	113.95	163.203	126.733	153.742	139.787	183.804	133.586	150.221	152.635	129.151
Sobic.001G103000	1.08309	1.3998	2.32294	2.39047	1.07998	1.92658	1.11991	2.61931	1.90695	3.4703	1.92175	1.25815	3.66996	2.70517	2.1829	1.50915
Sobic.001G103200	6.24858	4.02441	4.32548	3.72632	4.01136	3.30271	5.03957	3.22376	7.6278	4.60016	4.01062	2.40192	3.85346	3.97322	3.94601	3.73315
Sobic.001G103300	3.33257	3.14954	7.68974	6.60895	4.70563	5.77975	4.94625	4.63416	4.29064	7.90905	3.50929	8.46391	4.03695	5.24127	7.13639	4.92458
Sobic.001G103400	1.58297	0.96236	0.720913	1.05462	2.85424	1.37613	1.11991	1.51114	1.82749	0.322819	1.16976	1.25815	1.65148	0.591756	1.25936	0.476573
Sobic.001G103900	65.4851	72.3519	64.6419	50.7624	50.2963	55.9626	58.0484	61.9567	46.7203	79.8169	78.8755	134.164	65.417	57.1467	71.8677	59.5716
Sobic.001G104000	0.749829	1.48728	0.801015	1.05462	0.925698	0.642194	1.67986	0.805941	0.63565	0.0807046	0.835546	2.85943	0.642243	0.845366	1.84707	1.42972
Sobic.001G104300	1.49966	2.44964	1.28162	1.82801	1.61997	2.01832	2.42646	1.61188	1.58912	2.50184	2.00531	0.571886	3.02771	2.95878	1.76311	0.873717
Sobic.001G104400	7.58161	18.9847	14.4183	18.2098	18.514	36.3298	27.9043	23.876	14.6994	20.8218	20.5544	19.9016	17.7075	25.4455	33.1632	17.1566
Sobic.001G104500	33.0758	67.5401	64.1613	86.7601	92.2612	136.787	47.316	124.417	63.7239	22.9201	146.638	143.315	98.4466	103.557	50.3745	54.647
Sobic.001G104800	1.1664	1.57477	0.961218	1.12493	1.54283	1.83484	1.77318	1.51114	2.70151	2.66325	0.9191	1.60128	0.642243	0.845366	1.17541	1.50915
Sobic.001G105000	2.99932	4.1119	4.80609	4.07786	4.39707	4.12839	4.01299	4.33193	5.32357	2.74396	4.76261	3.88882	5.32144	4.73405	4.86954	3.5743
Sobic.001G105100	25.9941	30.6205	28.1957	26.5061	27.8481	42.1096	28.9309	35.1592	33.61	55.3634	30.0796	29.3949	38.9015	30.9404	26.1108	21.7635
Sobic.001G105200	2.58275	2.53713	3.52447	2.03893	3.31708	1.92658	1.49321	2.41782	2.62206	3.71241	3.25863	1.4869	2.84422	2.28249	2.60268	2.06515
Sobic.001G105300	1.1664	1.13733	1.04132	0.632772	0.925698	1.19265	0.746603	0.604456	0.397281	0.564932	1.42043	0.915018	0.458745	0.0845366	0.67166	0.556002
Sobic.001G105500	18.6624	18.8098	20.7463	20.1081	15.814	27.0639	18.7584	19.2418	17.242	28.0852	20.3038	24.3623	16.8818	17.9218	20.4856	20.7309
Sobic.001G105700	8.49806	9.97355	9.45198	7.52296	7.86843	8.34852	9.33254	7.25347	9.6142	3.63171	8.60612	5.60448	8.16565	7.27015	10.4947	6.9103
Sobic.001G105800	5.58206	10.3235	11.9351	9.91343	11.5712	16.1466	8.86592	14.3055	8.26345	10.8951	16.6274	11.209	13.5788	14.963	8.05993	5.71887
Sobic.001G105900	0.5832	1.48728	2.56325	2.6717	2.15996	2.93574	2.42646	2.51857	3.73444	7.98976	6.01593	2.17317	1.65148	1.94434	1.34332	1.19143
Sobic.001G106100	15.913	14.5229	16.8213	14.4834	14.5026	14.22	13.1589	15.5144	10.806	11.2179	12.5332	18.9866	16.2396	13.864	16.2038	23.1138
Sobic.001G106200	30.743	11.9858	0.961218	7.0308	19.5939	0.642194	13.3455	9.77204	7.54834	28.0852	0.584882	1.94441	2.38547	4.14229	9.15137	2.30343
Sobic.001G106400	6.49852	8.13631	8.33056	14.9756	9.1027	14.3117	8.21264	7.75718	7.70725	15.7374	9.27456	6.17637	9.90888	9.21449	10.9984	9.45203
Sobic.001G106600	176.293	254.15	279.074	461.572	318.363	375.683	256.458	268.882	421.039	137.117	188.248	135.651	234.143	315.66	285.204	270.534
Sobic.001G106700	19.7455	13.648	17.3019	12.7961	12.7283	20.275	13.0656	11.8876	14.3816	15.7374	11.7812	13.1534	13.2118	12.3423	15.7001	22.0018
Sobic.001G106900	44.4066	53.2797	44.7767	52.5904	53.0733	73.8523	53.0088	52.7891	56.0166	59.9635	49.2972	67.4825	45.2322	59.2601	52.9772	51.5493
Sobic.001G107100	4198.54	3445.77	3753.48	4080.61	3580.14	4374.26	3557.29	4299.9	4137.29	2311.54	5458.87	4463.34	5101.15	4809.12	4356.81	2727.98
Sobic.001G107200	1747.94	1473.99	1355.96	1574.55	1513.98	1915.57	1353.41	1657.02	2081.91	581.235	2052.43	901.063	2003.25	1756.42	1296.89	864.741
Sobic.001G107300	19.7455	16.7975	19.1443	19.8972	20.1339	20.7337	14.4654	22.7678	14.3021	8.79681	23.3117	19.5585	20.2765	19.8661	19.0584	22.9549
Sobic.001G107400	89.4796	61.941	61.2776	82.1901	87.7099	63.9442	78.4867	59.9419	86.7662	43.8226	47.459	15.7841	57.7101	74.7303	55.412	78.8728
Sobic.001G107500	52.2381	28.5208	26.7539	26.717	32.0909	15.3209	31.3573	21.3574	43.0653	31.2327	23.3117	8.80704	29.2679	22.1486	21.1573	27.3235
Sobic.001G107600	26.0774	25.1088	20.9065	17.4364	16.0454	26.6969	22.9581	19.5441	15.0967	40.5944	23.3953	39.4601	22.9372	19.9506	26.1948	21.0486
Sobic.001G107800	1.7496	1.83723	1.28162	2.88263	5.86275	4.12839	2.98641	2.21634	2.14532	11.0565	1.8382	2.28754	4.22045	3.04332	2.26685	3.89201
Sobic.001G107900	124.722	79.176	81.7836	59.4103	58.5504	84.5861	77.8334	71.8295	70.3982	29.2151	76.7866	79.9497	71.1972	61.4581	70.5243	54.8853
Sobic.001G108000	3.74915	5.68667	4.80609	5.13248	4.16564	3.57794	4.47962	4.7349	4.84683	4.19664	2.92441	5.94761	4.1287	5.24127	5.5412	6.03659
Sobic.001G108100	11.0808	21.6968	16.5009	9.21035	12.3426	25.5043	8.30596	12.0891	11.7595	13.8005	28.2414	33.97	25.5062	12.5114	20.4017	8.57831
Sobic.001G108200	10.9142	19.1597	18.5034	20.1081	19.2854	16.9723	19.505	16.0181	15.9707	15.8988	12.0319	17.0422	14.6798	16.6537	16.8755	16.2829
Sobic.001G108400	8.24812	9.09867	14.0979	13.5694	11.5712	9.44942	12.5989	10.8802	13.8254	14.9304	9.94299	10.5227	12.4779	12.0042	12.0059	14.6943
Sobic.001G108500	2.83269	3.84944	3.92497	4.64033	5.47705	5.96323	5.59953	3.42525	4.21118	6.37567	3.50929	1.94441	2.11023	3.55054	3.44226	3.73315
Sobic.001G108600	11.5807	13.648	14.5785	12.1633	10.7227	4.49536	12.8789	10.9809	7.15106	20.3376	14.7892	13.1534	9.17489	12.8496	13.4332	14.7738
Sobic.001G108800	2.41612	6.56154	6.16782	7.24172	6.94273	9.26594	5.69285	8.05941	5.95922	5.48792	5.18038	11.209	6.14718	5.66395	6.63265	7.70459
Sobic.001G108900	19.3289	19.3347	20.7463	16.9442	18.5911	14.0365	17.5452	19.3426	13.8254	9.03892	16.4602	27.2218	20.5518	16.9073	17.3792	25.4172
Sobic.001G109100	10.5809	6.99898	5.76731	7.0308	8.177	10.8256	6.34613	9.67129	7.46889	9.20033	9.85944	12.124	9.72539	7.69283	8.3118	7.54573
Sobic.001G109400	7.99818	10.8484	10.8137	10.265	12.6512	42.2013	9.33254	12.4921	8.74019	8.7161	10.9456	14.2971	18.5333	18.429	11.2503	14.2972
Sobic.001G109500	3.58252	2.62462	2.96376	2.95294	2.46853	1.28439	2.98641	2.41782	3.33716	3.22819	1.50398	0.457509	2.66072	2.11341	2.85456	2.93887
Sobic.001G109700	5.91532	6.38657	9.37187	9.06973	9.87411	9.72465	4.94625	9.57055	8.66073	9.84597	9.35811	9.49331	9.08314	10.398	5.20537	5.95716
Sobic.001G109800	2.83269	2.7121	1.92244	2.6717	4.0885	1.7431	3.07974	2.41782	3.41662	2.09832	1.92175	0.571886	1.10099	1.8598	2.93851	2.78001
Sobic.001G110000	109.975	140.33	129.284	219.15	172.334	180.64	114.884	227.678	201.263	167.946	215.654	99.0506	218.546	222.247	121.403	170.216
Sobic.001G110400	19.079	25.1088	26.834	27.1389	22.2939	39.3573	25.1045	27.9057	20.9764	57.3003	27.9908	46.7803	26.6072	28.996	30.0568	26.8469
Sobic.001G110500	2.49943	1.92472	1.68213	1.26554	1.31141	1.28439	1.86651	1.91411	2.06586	3.30889	2.17242	1.4869	2.01848	0.591756	2.51873	1.35029
Sobic.001G110600	40.3241	20.1221	21.8677	30.1621	23.2967	13.6696	23.7047	17.1263	38.0595	19.3691	24.8157	15.0978	24.6805	21.7259	17.2953	22.5578
Sobic.001G110800	47.9058	80.9257	55.27	62.1523	55.5419	55.5956	55.1553	67.2961	52.5206	28.7308	77.5386	82.0084	69.2704	57.5694	54.6564	49.9607
Sobic.001G110900	5.2488	1.31231	2.24284	1.47647	2.2371	1.19265	2.14648	0.705199	2.93988	0.726342	1.42043	0.114377	2.11023	1.77527	1.59519	1.90629
Sobic.001G111000	112.224	130.793	161.965	173.45	134.689	194.31	115.817	165.419	167.414	200.39	171.872	179.458	139.367	179.809	176.311	130.581
Sobic.001G111150	24.9943	20.7345	17.5422	21.233	22.371	17.1558	28.091	20.2493	23.519	20.1762	16.3767	7.77765	18.625	24.0084	19.814	28.1972
Sobic.001G111300	2.08286	4.46185	4.80609	6.04649	6.78845	3.66968	5.5062	4.83565	10.965	4.27735	6.01593	1.37253	4.86269	6.25571	6.54869	4.6863
Sobic.001G111366	202.704	22.4842	27.4748	20.0378	40.9621	10.7338	32.2906	30.525	44.0982	16.6252	26.3197	19.4441	48.8104	18.429	10.8305	35.2664
Sobic.001G111500	13.5802	2.01221	3.60457	1.05462	1.77425	3.39445	1.77318	3.02228	2.62206	1.12986	2.50664	6.74825	3.76171	1.77527	2.09894	2.38286
Sobic.001G111600	29.7432	32.0203	35.0845	32.412	31.8594	40.4582	30.3308	38.4837	25.9822	30.8292	32.8369	63.4793	32.7544	31.8703	39.0403	35.187
Sobic.001G111700	2.41612	4.02441	2.72345	4.4294	1.61997	1.37613	2.42646	2.01485	1.90695	5.73003	3.25863	8.12078	2.47722	2.28249	2.43477	5.63944
Sobic.001G111800	12.6638	15.7477	13.6173	17.9988	14.2712	21.6511	13.0656	15.8166	12.3157	22.7587	15.2905	13.8396	15.3221	17.33	19.2263	19.6983
Sobic.001G111850	9.66447	8.48626	7.93005	9.56189	10.4912	5.96323	10.1725	10.0743	12.2363	8.7161	8.52257	5.14697	6.97292	9.38356	8.64763	6.67202
Sobic.001G112100	17.2461	44.706	35.8054	44.0831	50.6048	75.4119	44.7962	63.7701	42.5091	63.7567	55.8144	94.1324	49.0857	64.5859	71.0281	37.5698
Sobic.001G112200	14.1634	1.57477	0.56071	1.61708	2.77709	0.642194	1.67986	6.34679	3.25771	26.1483	0.751991	2.85943	1.10099	0.760829	2.35081	1.42972
Sobic.001G112400	4.41566	9.53611	6.88873	8.57758	6.94273	6.88065	6.34613	6.44753	4.60846	15.6567	9.10745	13.2678	7.61516	6.932	7.97597	9.29317
Sobic.001G112600	56.8204	85.3875	72.9725	102.298	90.2555	80.8247	70.4607	83.3142	95.7448	145.914	90.9909	55.8161	100.19	103.98	76.0655	81.9705
Sobic.001G112700	3.99909	6.91149	7.28924	7.45265	7.01988	7.15587	6.90608	5.03713	6.03867	9.60385	6.60081	6.5195	3.48646	8.87634	7.7241	6.11602
Sobic.001G112800	5.08218	2.88708	5.3668	3.65602	5.16848	3.02749	4.57295	3.32451	6.75378	3.63171	2.67375	0.457509	3.48646	2.45156	2.09894	3.01829
Sobic.001G112900	11.8306	14.0854	16.5009	14.6944	13.4226	18.2567	13.9988	12.9958	13.3486	20.4183	14.3714	16.3559	12.4779	13.6104	16.9594	14.7738
Sobic.001G113000	37.5748	32.7202	31.56	30.1621	35.0222	23.4859	32.2906	29.6183	33.8484	28.2466	32.2521	22.9898	28.9927	32.462	27.4541	33.3601
Sobic.001G113200	20.0788	23.1841	22.6687	24.6078	29.5452	33.3941	19.1317	28.4094	21.8505	19.7726	23.9802	50.2116	33.0296	28.6579	26.1948	39.079
Sobic.001G113500	2.83269	0.612411	1.12142	0.984312	1.31141	1.55961	0.653278	0.604456	2.14532	0.242114	0.668436	0.571886	0.458745	0.760829	0.587703	1.35029
Sobic.001G113700	56.2372	54.767	49.1823	74.5265	49.602	87.7971	58.3284	51.1773	53.5535	51.8124	68.097	47.8097	62.2058	69.4045	69.0131	43.1298
Sobic.001G113800	8.58138	17.9349	12.0152	12.3742	12.3426	16.5136	12.2256	15.0107	10.3293	16.6252	14.7892	22.6467	15.5973	15.8083	12.3418	10.8023
Sobic.001G113900	1.83292	2.97457	1.92244	1.40616	0.925698	2.38529	1.67986	1.30965	1.03293	1.7755	1.58754	1.83004	1.10099	1.94434	1.93102	1.58858
Sobic.001G114000	36.1584	40.2441	30.9993	31.7792	33.788	28.5318	38.6367	32.3384	36.6293	16.7059	30.8316	41.6333	31.9286	37.027	33.3312	35.9018
Sobic.001G114200	5.33212	2.88708	2.48315	3.79663	2.69995	2.47703	3.45304	3.42525	2.78097	2.50184	2.67375	2.05879	2.56897	2.78971	2.60268	2.62115
Sobic.001G114400	10.7476	8.31129	8.65096	7.38234	9.56555	3.85316	6.06615	9.16758	9.93203	4.35805	10.9456	4.80384	9.35839	5.57941	5.62516	7.78402
Sobic.001G114500	130.054	105.16	129.364	57.7932	59.0132	77.7972	95.9385	60.5463	83.588	53.0229	75.4498	92.5311	71.3807	61.5426	93.4448	61.4779
Sobic.001G115001	0.999772	1.57477	0.881116	1.89832	0.848556	0.366968	2.42646	0.201485	1.82749	0.0807046	1.00265	1.14377	0.642243	0.591756	0.33583	1.19143
Sobic.001G115300	11.2474	8.48626	12.8162	9.49158	8.56271	8.532	11.1057	8.86535	9.45529	15.6567	14.7892	6.17637	11.0099	11.8351	11.922	8.34002
Sobic.001G115500	103.643	101.573	105.654	90.7676	90.0241	126.42	83.0596	102.758	102.896	65.855	139.453	157.612	116.154	109.728	103.688	79.1111
Sobic.001G115700	55.7373	75.8514	74.5745	95.9704	79.4557	75.1367	66.541	82.0045	71.3517	87.2417	81.5493	71.1426	74.4084	83.7757	63.8077	71.7242
Sobic.001G116100	41.6572	25.8087	27.3146	26.5061	28.0024	23.119	25.6645	28.1072	30.5112	29.2151	27.2388	31.3393	29.8184	28.4043	22.5846	31.8509
Sobic.001G116200	1.41634	0.787385	0.801015	0.773388	1.00284	0.45871	0.466627	1.51114	0.715106	0.968456	0.584882	1.37253	1.65148	0.591756	0.755618	0.556002
Sobic.001G116400	36.8249	51.7924	28.9166	62.4335	38.8022	44.2196	23.3314	50.6736	32.6565	96.442	67.0943	57.303	42.021	37.6188	46.5125	35.3458
Sobic.001G116500	116.14	149.953	126.4	165.083	121.652	94.0355	105.738	148.696	127.289	93.6174	161.177	145.831	151.019	150.137	138.95	116.84
Sobic.001G116600	59.9863	47.3306	49.6629	51.7467	60.4018	37.9812	48.5292	52.1847	71.1133	18.5621	54.7282	37.287	53.6731	50.2993	53.7328	49.7224
Sobic.001G116700	12.6638	19.1597	19.3846	15.6787	14.0398	14.9539	17.4519	13.6003	12.6335	23.7272	12.7838	14.5259	13.2118	16.9073	18.0509	14.7738
Sobic.001G116900	2.99932	4.8118	4.72599	4.07786	4.85991	3.39445	3.26639	6.1453	4.21118	5.64932	7.26925	5.83324	4.6792	5.91756	4.44975	3.73315
Sobic.001G117200	16.163	12.1607	15.2193	15.5381	14.8112	13.9448	13.0656	14.9099	15.4145	10.0881	13.4523	11.7809	16.5148	13.1032	13.3493	19.3806
Sobic.001G117300	47.9058	50.1302	48.8619	44.3643	45.822	55.2287	53.5688	48.7594	46.6408	36.3171	52.5558	65.6525	47.8929	52.8354	53.5649	41.4618
Sobic.001G117400	10.2477	9.88606	11.3744	9.7025	10.1055	8.99071	6.62611	9.87278	11.9979	13.4777	9.69233	5.60448	9.45014	9.72171	9.57116	7.70459
Sobic.001G117500	721.419	877.06	754.316	939.596	939.198	2441.07	655.984	1119.45	755.947	298.204	1058.13	2510.35	985.383	1134.48	909.68	1011.53
Sobic.001G117800	35.5752	21.6093	20.3458	22.2173	28.3109	13.853	22.0248	21.156	29.3194	19.5305	21.7242	18.4147	30.2771	27.8971	19.2263	31.6127
Sobic.001G117900	0.5832	1.13733	0.801015	0.984312	1.00284	0.733936	1.21323	1.00743	0.794562	2.98607	0.751991	1.02939	0.642243	0.760829	0.587703	0.556002
Sobic.001G118000	34.4088	20.9969	22.1881	26.717	28.3881	19.9998	25.0112	18.3352	26.4589	9.92667	18.7998	21.7317	22.2032	21.895	17.883	19.4601
Sobic.001G118200	45.6563	48.6429	47.0997	66.652	56.0047	75.9624	53.1022	67.0946	48.945	79.3327	62.6659	65.3094	60.5543	65.0086	63.4719	49.8019
Sobic.001G118300	63.1523	116.62	98.8452	169.231	124.429	267.153	104.804	131.066	131.977	71.8271	129.844	239.735	135.054	159.013	135.507	117.793
Sobic.001G118400	2.24949	0.787385	0.961218	0.281232	0.848556	0.183484	0.653278	0.705199	1.11239	0.484228	0.334218	0.686263	1.10099	0.676293	0.839576	1.03257
Sobic.001G118700	1.08309	1.22482	0.881116	0.421848	2.08282	0.642194	0.839929	1.71263	1.19184	1.53339	1.33687	0.228754	0.642243	1.43712	0.923533	0.556002
Sobic.001G118800	0.833144	1.48728	2.24284	1.26554	2.08282	1.65136	1.11991	1.51114	1.90695	1.29127	1.75465	0.686263	1.10099	1.8598	1.76311	2.14458
Sobic.001G118900	13.0804	9.27365	10.253	6.04649	7.79129	3.39445	13.0656	3.82822	16.1296	8.95821	9.60877	6.74825	6.60592	6.34024	8.05993	4.92458
Sobic.001G119000	496.054	423.351	443.202	303.449	450.583	766.963	308.907	842.209	365.817	526.436	422.452	1328.03	719.128	459.625	460.843	451.394
Sobic.001G119100	62.9023	59.7538	60.3965	58.5666	91.567	100.824	41.7165	260.923	74.2121	601.814	93.9989	250.486	181.663	57.4003	79.0041	133.52
Sobic.001G119200	3.08263	0.524923	0.961218	1.12493	1.38855	2.75226	0.559953	1.71263	4.29064	1.12986	0.668436	1.60128	0.550494	1.8598	2.85456	0.63543
Sobic.001G119300	10.8309	11.3733	12.2555	11.179	9.1027	11.1008	9.42587	11.0817	9.13747	18.0778	9.191	7.32014	7.89041	11.0743	13.0974	12.788
Sobic.001G119400	853.722	1580.28	1586.73	1548.89	1419.17	2065.11	1138.66	1270.06	1323.18	460.097	1373.39	2586.41	1386.97	1646.35	1843.12	1424
Sobic.001G119500	1.24972	1.66226	1.44183	2.39047	1.77425	1.00916	2.23981	0.906684	2.78097	0.968456	1.58754	1.14377	1.19274	1.35259	1.42728	1.50915
Sobic.001G119600	4.24903	2.62462	3.12396	2.53109	3.08566	1.92658	3.35972	4.23119	3.17825	3.95453	4.01062	2.97381	3.48646	2.19795	2.93851	1.90629
Sobic.001G119800	50.4885	48.0305	51.1048	43.7316	44.8963	37.4307	46.9427	43.3193	54.1892	15.1725	45.7879	89.3286	52.1134	47.1714	48.7793	46.7041
Sobic.001G119900	48.8222	69.4649	56.792	58.2853	57.5476	76.3293	51.8889	66.3894	38.139	67.4691	73.1938	115.521	63.3985	69.5736	66.2425	70.4533
Sobic.001G120100	10.331	12.5982	10.4132	12.1633	9.64269	9.54117	8.02599	11.3839	8.18399	8.15117	10.2772	9.49331	7.70691	10.9898	10.8305	11.9143
Sobic.001G120200	3.83246	3.49949	3.68467	3.72632	4.55135	4.77058	3.63969	3.22376	5.48248	2.42114	2.7573	3.54569	2.47722	3.466	3.02247	2.30343
Sobic.001G120300	31.9927	49.6928	46.1385	49.2859	40.9621	47.1554	43.023	49.0617	30.7496	64.0795	38.5187	46.6659	32.2039	46.8333	50.2906	57.9036
Sobic.001G120400	23.4113	15.5727	14.2581	14.9756	10.2598	6.97239	20.9049	10.3765	23.519	9.60385	11.447	1.14377	11.0099	12.5959	11.1664	9.29317
Sobic.001G120500	13.9135	11.1109	11.855	10.8274	8.56271	9.54117	8.95924	11.3839	10.0909	13.1549	9.44167	10.8658	7.33991	12.0042	12.9295	15.0915
Sobic.001G120900	44.5732	40.6816	32.6013	40.2162	38.725	44.4949	38.4501	37.7785	45.6079	40.3523	37.7667	32.8263	42.8467	46.9178	38.4526	44.4007
Sobic.001G121200	85.064	84.3377	76.4969	52.2388	61.0961	64.4946	86.9793	62.6619	63.0883	88.6137	75.1155	47.5809	60.8295	66.1921	77.4089	42.0973
Sobic.001G121700	110.975	81.3631	82.9851	129.015	72.6673	77.7972	69.7141	85.732	65.8692	45.0332	104.61	158.184	34.9563	104.318	60.8692	62.0339
Sobic.001G121900	21.4951	12.3357	14.8989	13.2882	16.4311	16.0548	12.039	15.7159	18.9106	20.3376	18.9669	13.954	13.5788	13.6949	9.57116	11.9937
Sobic.001G122000	13.3303	17.8474	15.78	12.3742	11.8798	14.3117	16.2386	16.9248	11.3622	26.0676	17.2122	24.4767	13.7623	14.2021	16.9594	18.3481
Sobic.001G122100	5.08218	7.08647	9.21167	7.38234	7.40558	6.69716	6.43945	7.65644	6.3565	5.32651	10.2772	16.8134	8.89965	8.62273	8.3118	5.00401
Sobic.001G122200	2.16617	2.01221	1.76223	1.26554	1.69711	1.19265	1.49321	1.91411	1.2713	1.21057	2.33953	0.571886	0.733991	1.01444	1.00749	1.03257
Sobic.001G122300	2.41612	2.7121	3.92497	2.17955	3.1628	3.85316	2.70644	2.61931	1.58912	7.18271	3.59285	2.63068	3.76171	2.36702	2.68664	1.98572
Sobic.001G122400	47.2392	54.767	53.5879	42.3254	52.5334	49.5407	48.2492	49.3639	56.5728	23.4043	62.4988	53.8717	55.2329	50.2147	55.5799	47.8956
Sobic.001G122500	3.33257	1.66226	2.24284	2.6717	2.08282	0.275226	3.17306	0.906684	5.56194	0.726342	1.08621	1.25815	2.20197	1.43712	1.09145	2.62115
Sobic.001G122832	58.1534	63.6032	59.8358	53.7153	64.6446	54.4947	68.9675	59.1359	70.875	48.6649	53.5585	86.4692	60.5543	68.9818	56.9232	65.767
Sobic.001G123000	9.49784	2.36216	2.08264	3.02324	4.39707	2.66052	3.26639	1.20891	9.77312	1.53339	2.84086	1.60128	3.66996	2.28249	1.51124	2.85944
Sobic.001G123100	54.2376	95.3611	75.0551	78.3934	92.8012	86.6962	66.0744	129.656	67.3789	111.13	125.583	155.782	114.044	105.417	72.1195	64.0196
Sobic.001G123201	5.2488	5.33672	5.04639	6.74957	7.40558	6.51368	5.59953	7.35421	6.03867	11.2986	7.43636	4.80384	7.06467	5.74849	5.96099	2.70058
Sobic.001G123300	90.1461	235.866	172.459	215.072	134.303	199.172	150.161	182.848	133.963	82.238	190.003	122.269	134.504	218.02	151.879	87.61
Sobic.001G123500	12.1639	12.5982	10.6535	16.7333	15.5826	14.7705	11.3857	13.298	16.1296	18.4814	14.622	12.0096	12.8449	13.864	9.73908	12.232
Sobic.001G123600	2.49943	0.96236	2.48315	1.54678	1.54283	0.825678	1.86651	0.805941	2.06586	1.21057	1.8382	1.02939	1.65148	1.01444	1.34332	0.63543
Sobic.001G123700	5.2488	6.73652	4.32548	3.93725	5.24562	5.32104	3.82634	3.32451	4.52901	3.06678	3.6764	3.88882	4.77094	2.87424	2.93851	8.57831
Sobic.001G124000	18.6624	7.17395	8.81116	11.3899	10.4912	6.88065	11.1991	5.54085	14.3021	3.06678	6.35015	5.14697	8.2574	8.28458	6.38077	10.4846
Sobic.001G124100	6.99841	7.78636	10.8137	5.69495	7.79129	7.52284	9.42587	7.25347	6.19759	8.39328	6.4337	7.66327	5.87193	9.21449	6.63265	7.94288
Sobic.001G124200	50.0719	61.5035	62.3991	46.2627	47.3649	70.6413	45.6361	61.05	43.3036	55.9283	54.1434	93.4462	54.3154	55.6251	65.4869	59.2539
Sobic.001G124300	25.1609	25.8087	24.5111	18.4207	20.5968	29.5409	24.4513	22.9693	23.4396	28.973	23.4788	16.2416	18.0745	24.6847	27.8739	20.6515
Sobic.001G124400	6.74846	4.37436	3.60457	4.49971	5.86275	5.13755	4.66627	4.02971	8.50182	2.90537	4.51195	3.66007	6.88117	6.0021	4.86954	4.44801
Sobic.001G124500	1.91623	1.13733	1.20152	1.26554	1.15712	0.366968	1.30656	0.705199	2.5426	1.04916	1.00265	0.343132	0.733991	0.929902	1.09145	0.476573
Sobic.001G124600	33.1591	26.5961	24.1907	20.1784	20.1339	12.6604	25.7578	19.7456	26.5384	29.9414	25.4006	14.7547	23.029	23.7548	27.8739	24.7024
Sobic.001G125000	125.471	178.561	215.393	193.136	180.357	346.601	156.507	198.765	131.5	408.688	218.161	352.167	186.434	185.727	202.17	188.723
Sobic.001G125200	7.41498	5.33672	5.92751	8.01511	8.40842	4.67884	8.77259	5.03713	7.70725	5.32651	4.84616	2.74505	5.68843	6.25571	5.45724	9.3726
Sobic.001G125500	6.58183	6.12411	6.08771	6.1168	5.32276	5.13755	3.45304	5.64159	4.37009	5.81073	5.43105	13.039	5.96368	7.27015	6.96848	5.32173
Sobic.001G125800	118.14	122.482	107.817	172.044	187.762	175.044	145.681	194.736	146.358	112.422	139.87	158.527	138.357	165.776	210.398	149.644
Sobic.001G125900	241.195	102.623	95.0805	150.811	100.824	194.768	78.86	211.257	105.756	135.584	124.246	137.138	121.751	109.052	96.1314	156.792
Sobic.001G126100	47.9891	44.4435	37.7278	31.0058	39.7279	43.027	49.0892	34.6555	37.5033	41.7243	40.6911	41.6333	39.819	36.4353	38.4526	37.2521
Sobic.001G126200	29.3267	24.234	26.2733	25.1	23.2967	23.3942	26.5977	26.1931	20.2613	31.5555	27.8237	26.078	27.0659	26.629	33.8349	33.9955
Sobic.001G126300	2.49943	1.04985	2.16274	1.47647	1.69711	1.19265	1.39988	0.906684	1.90695	0.726342	1.67109	0.80064	0.366996	1.01444	0.755618	1.19143
Sobic.001G126600	45.1564	32.1078	38.4487	21.9361	29.6995	18.6236	32.8506	23.876	34.8018	19.127	32.4192	26.3068	34.9563	25.4455	23.676	20.7309
Sobic.001G127000	11.914	14.9603	14.8188	16.1005	13.4226	9.90813	14.0921	15.7159	10.7266	12.6706	14.5385	22.0748	15.4138	13.6104	15.9519	16.7595
Sobic.001G127100	6.49852	6.73652	7.52954	5.69495	6.71131	7.4311	6.62611	8.56313	4.84683	5.48792	7.93768	8.34953	6.69767	7.18561	8.14388	8.02231
Sobic.001G127200	16.4962	11.0234	10.8938	12.5148	11.9569	9.08246	12.6923	7.95867	13.5076	9.92667	11.1128	10.8658	10.7346	13.3568	10.3268	17.1566
Sobic.001G127400	26.7439	37.532	33.8829	28.1232	35.2537	34.2198	34.8104	31.0287	33.8484	77.88	29.829	41.5189	33.5801	37.1116	29.721	32.8835
Sobic.001G127500	6.16526	3.67446	2.88365	3.65602	5.32276	2.29355	3.82634	2.72005	4.68792	6.05285	3.34218	2.40192	3.76171	2.5361	3.61017	3.49487
Sobic.001G127800	110.808	118.02	121.594	156.224	140.398	149.081	116.75	152.424	104.405	92.2454	120.402	191.582	127.99	136.611	142.056	162.591
Sobic.001G128100	34.0756	53.4547	49.5027	50.5515	44.9735	58.5314	51.7023	49.0617	44.4955	64.1602	49.8821	57.4173	47.1589	59.8519	61.6248	49.3253
Sobic.001G128200	420.238	73.3143	44.1359	78.8153	81.77	40.7334	107.791	115.451	142.068	116.134	90.7403	52.2704	47.2507	83.0149	138.95	34.1544
Sobic.001G128300	20.412	24.3215	25.7126	33.9588	28.2338	35.2289	23.238	28.6109	23.519	29.5379	26.4868	44.264	28.2587	28.7424	27.9579	28.5149
Sobic.001G128400	118.556	152.053	126.56	158.896	140.552	89.265	131.776	142.551	143.498	129.854	141.458	118.037	145.422	135.766	111.16	151.074
Sobic.001G128500	20.8286	56.6917	46.2987	61.5195	38.3393	94.953	46.9427	60.9493	71.4312	39.8681	48.211	60.6199	43.3055	65.1777	81.3549	48.6898
Sobic.001G129000	73.9831	37.0071	46.539	52.6607	52.9191	41.5591	40.3166	42.1104	61.817	37.6084	41.0253	24.1336	60.8295	39.5631	46.6804	63.6225
Sobic.001G129300	7.49829	8.2238	7.12903	4.92156	5.09134	4.49536	5.8795	3.52599	6.27704	8.07046	5.76526	3.31694	5.59668	6.932	7.22035	6.75145
Sobic.001G129400	49.572	45.9308	40.1308	57.2307	56.0819	39.7243	41.9964	51.4795	66.9022	35.6714	59.2402	28.8231	60.3708	50.2993	37.8649	42.0973
Sobic.001G129600	10.7476	13.7355	16.581	14.835	16.2769	18.8071	20.8116	13.8017	22.645	27.601	16.7109	17.3853	13.2118	19.9506	24.5156	16.8389
Sobic.001G130000	42.4903	51.53	65.2026	62.7147	54.4619	87.1549	56.6485	55.207	52.9179	92.0033	48.0439	49.5253	53.0309	53.089	68.1735	71.8831
Sobic.001G130100	6.99841	6.91149	6.64842	5.69495	5.32276	6.97239	6.43945	6.24604	4.13172	7.66694	5.34749	4.68946	6.33068	4.22683	5.96099	6.83088
Sobic.001G130200	9.08126	8.13631	9.45198	9.06973	8.56271	8.532	8.49261	8.9661	7.38943	10.0074	6.68436	12.4671	5.96368	9.04541	7.55618	9.76974
Sobic.001G130301	27.9103	19.2472	22.108	12.5148	22.7567	7.98155	19.3184	18.6374	40.5227	10.5723	22.4762	1.71566	26.7907	18.2599	11.4182	10.2463
Sobic.001G130400	95.2283	103.497	121.594	112.001	103.292	132.751	108.537	126.231	102.419	120.815	107.869	83.8385	96.0611	100.683	125.013	94.5203
Sobic.001G131001	5.2488	5.24923	7.28924	5.90587	5.32276	4.67884	6.81276	4.7349	7.23052	4.43875	4.17773	2.63068	3.9452	7.35468	8.22784	4.84516
Sobic.001G131100	12.997	19.5097	17.8626	18.9832	19.9025	27.8896	13.9988	22.4656	14.1432	33.0889	19.3011	36.3719	19.6343	21.895	27.0343	20.4132
Sobic.001G131300	3.4992	4.19939	3.12396	2.53109	2.69995	3.11923	3.07974	3.92896	2.70151	0.322819	1.92175	2.74505	2.56897	2.19795	1.34332	1.668
Sobic.001G131400	25.8275	26.6836	30.4386	25.1	25.1481	25.4125	29.3975	26.1931	24.2342	35.0258	25.8184	20.2448	25.6897	26.7981	26.0268	34.9487
Sobic.001G131500	2.83269	2.18718	1.84233	1.61708	1.8514	0.45871	1.67986	2.31708	3.09879	1.85621	1.16976	0.571886	2.66072	2.02888	2.1829	3.41544
Sobic.001G131600	43.99	38.1444	44.7767	42.3957	40.0364	28.44	47.1293	39.8941	42.5885	57.0582	48.1274	45.6365	49.0857	43.7054	39.544	47.0218
Sobic.001G131700	21.995	23.0966	19.9453	20.6002	20.8282	14.7705	24.2646	21.9619	21.5326	22.3552	20.9722	11.209	25.6897	17.9218	21.829	18.5863
Sobic.001G131800	34.4088	29.3957	33.3222	26.0843	26.691	30.8253	32.2906	32.7414	29.081	49.1491	30.0796	27.908	30.0019	29.8414	29.8889	23.1932
Sobic.001G131900	9.99772	10.4985	12.1754	12.6554	10.9541	13.0274	11.1057	14.104	6.91269	16.3023	14.4549	11.3233	13.6706	13.6104	14.6926	9.05488
Sobic.001G132000	36.3251	20.5595	22.7488	24.6781	23.2967	12.7521	33.5972	14.0032	27.9686	16.3023	20.7215	3.88882	19.0838	20.2888	22.5006	25.0201
Sobic.001G132100	22.2449	17.3225	14.3382	16.3818	12.8826	13.6696	13.9055	13.1973	18.0366	23.8079	10.2772	9.26455	14.0376	12.5959	12.0059	13.5823
Sobic.001G132400	57.4036	40.6816	36.9268	42.8176	38.725	47.7058	42.3697	43.6216	45.5284	98.2175	33.3383	53.986	54.2236	38.0415	43.2381	50.1196
Sobic.001G132600	2.24949	2.44964	1.52193	1.89832	1.77425	2.47703	2.23981	1.61188	2.06586	2.25973	2.08886	1.37253	1.46798	1.8598	1.84707	2.14458
Sobic.001G132800	8.91464	3.14954	2.48315	3.93725	4.70563	2.93574	5.22622	2.41782	6.99215	5.2458	2.08886	9.26455	4.6792	4.64951	4.36579	5.63944
Sobic.001G132900	43.74	44.2685	42.614	37.1226	34.1737	34.7702	32.6639	42.5134	38.2979	40.5944	47.1248	48.1528	46.1497	41.0002	42.3146	38.2052
Sobic.001G133000	9.33121	8.39877	10.3331	6.32772	7.86843	9.35768	7.65269	8.36164	6.99215	10.4109	9.85944	10.7515	7.15642	8.96088	8.64763	8.73717
Sobic.001G133900	152.382	105.772	90.5948	107.009	110.158	131.741	114.51	119.078	170.354	105.965	147.892	152.465	124.32	136.78	127.699	94.3614
Sobic.001G134100	2.74937	2.36216	2.08264	2.81232	2.46853	2.20181	3.35972	3.32451	2.14532	2.90537	2.33953	2.97381	2.20197	2.62063	1.17541	1.58858
Sobic.001G134200	48.1557	77.0763	64.2414	81.6979	63.3332	63.4855	62.2481	69.8147	54.507	68.9218	66.0081	69.0838	57.3431	74.6458	75.8137	89.834
Sobic.001G134300	12.1639	8.57375	7.52954	7.17142	9.33412	11.4677	10.2658	7.85793	11.2828	10.0881	8.94034	12.0096	11.1016	8.62273	8.47971	7.70459
Sobic.001G134400	193.706	235.428	219.238	282.216	254.027	178.805	225.848	209.948	296.61	259.546	203.121	166.991	230.749	234.504	206.704	238.366
Sobic.001G134500	3.83246	2.36216	1.36173	2.39047	2.08282	2.29355	2.33314	2.21634	3.49607	2.66325	2.7573	0.915018	1.55973	2.36702	1.67915	1.58858
Sobic.001G134800	2.41612	9.6236	3.92497	5.62464	8.48556	8.16504	9.98582	8.16015	8.50182	12.6706	2.50664	4.11758	4.77094	5.07219	2.26685	7.54573
Sobic.001G135100	0.916458	0.787385	0.240304	0.421848	0.308566	0.091742	1.21323	0.302228	0.476737	1.29127	0.501327	0.80064	0.366996	0.25361	0.587703	0.238286
Sobic.001G135200	0.749829	1.48728	1.68213	0.843696	1.31141	0.45871	0.559953	1.30965	1.19184	2.09832	1.16976	0.457509	1.28449	1.18351	0.755618	0.873717
Sobic.001G135300	8.74801	5.42421	7.60964	11.3196	9.4884	13.6696	8.95924	8.05941	8.50182	19.4498	9.69233	7.43452	7.15642	8.53819	9.15137	4.52744
Sobic.001G135400	5.33212	4.19939	6.08771	5.83556	4.39707	4.67884	5.59953	6.04456	5.00574	6.9406	4.26128	4.34633	3.48646	4.3959	4.36579	4.28915
Sobic.001G135500	11.4141	12.3357	16.1004	19.6862	13.8855	34.495	14.1855	19.1411	15.0967	13.7198	16.3767	15.3265	13.5788	19.4434	18.4707	9.45203
Sobic.001G136300	128.304	97.6358	163.327	120.578	154.746	411.738	197.757	178.919	173.93	160.118	183.653	294.979	189.553	157.576	246.164	184.513
Sobic.001G136500	82.4812	97.5483	85.4683	71.0814	85.8585	54.036	61.5015	92.4818	84.0647	46.8894	108.788	138.282	98.3549	78.8726	69.6008	73.2333
Sobic.001G136800	10.331	10.8484	11.2142	10.1244	9.56555	7.79807	10.6391	9.87278	11.9979	14.8497	7.26925	6.74825	7.89041	9.72171	13.6011	12.3909
Sobic.001G136900	20.9952	22.3092	22.6687	19.405	18.2054	26.1465	19.0384	24.8834	20.4997	33.4924	20.0531	22.0748	19.359	19.2743	21.745	22.2401
Sobic.001G137000	33.9923	23.6216	24.6713	22.6392	20.5968	22.385	25.2912	23.2716	25.426	21.7095	25.8184	24.0192	24.0382	20.3733	21.9129	20.4926
Sobic.001G137100	202.287	181.099	183.192	224.072	207.125	170.732	218.941	196.448	231.853	186.186	154.659	56.2736	163.864	203.733	184.035	145.196
Sobic.001G137300	6.41521	9.36113	8.09025	8.29634	7.63701	7.70633	10.5458	7.05199	8.02508	6.29496	5.93237	10.4083	6.69767	8.70727	7.89201	9.21374
Sobic.001G137800	10.9142	6.73652	11.5346	8.71819	8.48556	5.22929	12.7856	7.75718	7.38943	8.31258	11.1128	12.124	7.89041	8.96088	7.89201	6.59259
Sobic.001G137900	12.9137	12.7731	26.7539	11.4602	19.0539	15.7796	14.9321	12.2906	21.2943	10.2495	23.7295	6.86263	21.4692	16.9073	16.2878	8.34002
Sobic.001G138300	30.0765	32.8077	29.7177	25.8733	27.2309	26.6052	37.6101	25.7901	34.4046	24.857	30.6645	23.1042	27.7082	29.7569	26.5306	28.9121
Sobic.001G138400	25.1609	23.3591	26.5136	21.0924	21.3682	39.2656	20.6249	26.4953	18.9106	21.871	25.8184	46.7803	27.5247	23.5857	27.622	23.8286
Sobic.001G138600	4.24903	4.72431	4.08518	3.79663	8.09986	10.9173	6.71943	10.8802	6.51541	60.3671	5.5146	9.60768	5.78018	5.41034	6.54869	14.6149
Sobic.001G138800	27.827	3.67446	1.60203	1.68739	2.00568	2.56878	4.57295	4.43268	8.42236	4.03523	2.00531	2.74505	10.9181	7.01654	7.22035	13.4235
Sobic.001G138900	7.83155	11.6358	9.29177	11.2493	9.4884	8.80723	10.6391	9.77204	8.02508	9.28103	9.02389	9.60768	9.54189	12.0042	9.15137	11.7555
Sobic.001G139100	39.1577	26.0712	28.3559	27.9123	34.0965	34.495	31.1707	28.1072	47.1175	24.2114	42.2786	24.9342	40.92	34.9981	29.1333	24.3846
Sobic.001G139300	25.6608	18.6348	18.183	14.5538	10.877	17.5227	15.3054	14.5069	10.806	9.92667	24.7321	21.7317	14.4046	17.2455	19.2263	10.7229
Sobic.001G139900	8.99795	6.38657	5.92751	6.1871	5.3999	4.67884	5.59953	6.64901	4.60846	3.87382	6.76792	8.69267	4.86269	5.49488	6.88452	5.63944
Sobic.001G140000	1.91623	1.74974	2.80355	1.7577	1.46569	3.66968	1.95983	1.91411	0.953475	2.01762	1.67109	1.94441	2.20197	2.5361	2.60268	1.27086
Sobic.001G140300	1.1664	3.76195	6.96883	4.4294	6.94273	6.60542	4.10632	6.74976	3.89336	6.05285	2.59019	8.57829	4.86269	6.76293	9.57116	4.20973
Sobic.001G140400	0.916458	1.83723	1.20152	1.54678	1.00284	2.47703	1.02658	1.30965	0.874019	0.726342	2.17242	1.60128	1.55973	2.45156	2.1829	1.112
Sobic.001G140600	3.83246	6.21159	5.527	6.04649	8.02272	6.51368	4.57295	9.46981	6.67432	5.97214	7.51991	5.83324	8.53265	7.60829	4.9535	5.40116
Sobic.001G140700	4.16572	5.16175	3.52447	7.0308	5.47705	4.5871	3.82634	6.34679	6.43596	8.7161	5.5146	5.49011	4.95444	6.25571	5.62516	4.76573
Sobic.001G140800	3.99909	3.84944	4.00507	4.28879	6.86559	4.86233	4.29297	3.12302	2.46314	4.76157	7.10214	8.46391	4.77094	6.17117	6.1289	5.95716
Sobic.001G140900	9.08126	6.824	7.36934	6.39803	6.63417	5.50452	7.93266	9.06684	5.87976	5.97214	8.10479	7.09139	7.79866	7.52376	6.46473	10.3257
Sobic.001G141200	12.9137	14.5229	13.6173	14.5538	13.2683	15.3209	12.4123	13.3988	14.461	20.5797	15.9589	21.5029	13.2118	17.6681	13.4332	13.9
[truncated: 15,958 more rows]

## Sheet: DEG SQR 2wpi
Soil								Striga								Soil x Striga
[truncated: 2,564 more rows]

## Sheet: DEG SQR 3wpi
Soil								Striga								Soil x Striga
[truncated: 15 more rows]

## Sheet: Sorghu-maize orthologs
Sorghum orthologs of maize genes associated with aerenchyma formation
[truncated: 448 more rows]

[truncated: 1 more sheets: Suberin biosyntetic genes]
