# Supplementary material for: The soil microbiome modulates the sorghum root metabolome and cellular traits with a concomitant reduction of Striga infection
Source: Cell Rep. 2024 Mar 26;43(4):113971. doi: 10.1016/j.celrep.2024.113971 (PMC11063626; doi:10.1016/j.celrep.2024.113971)
Supplement: Data S7. Raw data and results of statistical analysis from the experiments with individual bacterial isolates [file mmc8.xlsx]

## Sheet: Haustorium assay
Isolate	Syringic acid	Vanilic acid
mock	72.6027	39.1304
mock	72.9412	35.8209
mock	62.8571	25.3731
mock	69.8113	16.9231
VK6	78.2051	30.7692
VK6	70.8333	29.5775
VK6	61.4458	36.3636
VK6	58.2278	12.1212
VK46	5.26316	37.6812
VK46	0	34.5679
VK46	1.16279	35.7143
VK46	4.54545	37.2549
VK50	82.9787	48.7179
VK50	83.0986	49.3827
VK50	86.5672	44.8718
VK50	66.6667	54.9296

## Sheet: Aerenchyma
Experiment	Sample	Strain	Rep	Pycnometer	Pycnometer+water	Root weight	pycnometer+water+roots	pycnometer+water+roots after vacumm	Porosity
1	VK46_2	VK46	2	10	79860	182.6	79878.9	79894.4	9.46854
1	VK46_4	VK46	4	14	79654.7	232.4	79633.7	79672.4	15.2723
1	VK46_5	VK46	5	12	80033.8	277.6	80019.5	80060.4	14.0116
1	VK46_6	VK46	6	7	79987.3	240.8	79965.7	79992	10.0229
1	2039_1	VK51	1	4	80057.3	263.4	80052	80087.6	13.249
1	2039_2	VK51	2	12	79995.7	246.3	80011.7	80038.1	11.4633
1	2039_4	VK51	4	7	79958.4	256.7	79952.1	79992	15.1711
1	2039_6	VK51	6	5	79277.5	233.9	79288	79309.7	9.71352
1	VK50_2	VK50	2	13	78189	165.1	78063.4	78194.3	45.0292
1	VK50_3	VK50	3	6	78870.9	185.9	78826.3	78855	12.4512
1	VK50_4	VK50	4	5	79273.6	182.6	79273.2	79287.5	7.81421
1	VK50_5	VK50	5	1	80016.6	225.4	79994.5	80037.5	17.3737
1	VK50_6	VK50	6	8	79321.8	226.6	79359.6	79361	0.741525
1	mock_1	mock	1	1	79988	269	79972.2	80015	15.0281
1	mock_3	mock	3	1	80004	182.2	79990.6	80014.2	12.0654
1	mock_4	mock	4	11	79061.3	171.8	79073.4	79084.5	6.95053
1	mock_5	mock	5	4	80082.7	306.8	80084.6	80131.2	15.2837
1	mock_6	mock	6	4	80088.3	228.4	80088.3	80100.7	5.42907
2	VK48_2	VK48	2	5	48634.7	180.2	48640.9	48655.7	8.50575
2	VK48_3	VK48	3	11	47981.3	319.1	47987.4	48017.5	9.61661
2	VK48_4	VK48	4	14	45246.4	413	45289.5	45318.8	7.9VK499746
2	VK48_5	VK48	5	20	44989.3	337.6	44990.8	45009.1	5.44481
2	VK48_6	VK48	6	25	44936.9	280.3	44949.7	44956	2.35514
2	VK50_1	VK50	1	2	46797	250.2	46825	46841.9	7.60576
2	VK50_2	VK50	2	6	47426.2	240.9	47449.5	47460.5	5.05515
2	VK50_3	VK50	3	12	47585.2	270.5	47579.3	47618.2	14.0738
2	VK50_4	VK50	4	15	47338.2	338.3	47347.3	47371	7.19927
2	VK50_5	VK50	5	21	45036	317.3	45042.2	45063.2	6.75024
2	VK50_6	VK50	6	26	44906.3	373.8	44942.5	44944.3	0.533175
2	VK14_1	VK14	1	3	45304.8	213.3	45324.9	45340	7.81573
2	VK14_6	VK14	6	27	44630.6	212.9	44635.4	44652.4	8.16915
2	VK49_1	VK49	1	4	47570.8	382.6	47617.9	47634.4	4.91803
2	VK49_2	VK49	2	8	47620.7	245.2	47619.3	47647.4	11.395
2	VK49_4	VK49	4	17	46030	150.9	46035.4	46068.6	22.8179
2	VK49_6	VK49	6	28	45586	179.1	45599.2	45624.1	15.009
2	VK15_4	VK15	4	18	45762.2	317	45761.4	45796.7	11.1076
2	VK15_5	VK15	5	24	49250.6	298.6	49265.3	49268.4	1.09193
2	VK15_6	VK15	6	29	45017.9	215.9	45033.8	45044.1	5.15
2	mock_2	mock	2	10	47866	272.8	47865.3	47896.9	11.5539
2	mock_4	mock	4	19	48137.8	332.6	48147.8	48171.3	7.28456
2	mock_6	mock	6	30	43738.5	169.7	43749	43757.9	5.59045
3	VK50_2	VK50	2	5	48624.6	294.9	48644.5	48661	6
3	VK50_3	VK50	3	8	47548.7	329.2	47562.3	47580	5.60837
3	VK50_4	VK50	4	11	47968.9	260.6	47991.9	48004	5.09259
3	VK50_5	VK50	5	14	44898.5	369.1	44916.5	44936.7	5.75335
3	VK50_6	VK50	6	17	46407.1	368	46401.4	46421.2	5.29837
3	VK50_7	VK50	7	20	44632.8	269.9	44632.6	44653.1	7.58978
3	VK50_8	VK50	8	23	44416.1	301.9	44397.4	44403.8	1.99626
3	VK50_9	VK50	9	26	44912	333.6	44914.9	44930.4	4.68703
3	VK50_10	VK50	10	29	45025.2	320.2	45022.2	45045.6	7.2401
3	VK50_11	VK50	11	32	48243.8	352.5	48268	48278.5	3.19829
3	VK50_12	VK50	12	34	48085.8	322.7	48104	48112.9	2.92282
3	VK50_13	VK50	13	35	45585.6	454	45592.6	45600.7	1.81208
3	VK50_14	VK50	14	38	48180.5	299.2	48189.9	48201.3	3.93375
3	VK50_15	VK50	15	A3	47373.8	430.3	47379.2	47387.3	1.90633
3	VK49_1	VK49	1	3	45302.2	230.1	45318.9	45325.2	2.9522
3	VK49_2	VK49	2	6	47440.8	217.6	47467.6	47475.2	3.98323
3	VK49_5	VK49	5	15	47327.6	276.1	47349.8	47357.3	2.95392
3	VK49_6	VK49	6	18	458423	373	45866.5	45878	0.00278498
3	VK49_7	VK49	7	21	45028.8	288.4	45056.5	45064.5	3.06866
3	VK49_8	VK49	8	24	49250.6	271.5	49258	49275.4	6.58841
3	VK49_9	VK49	9	27	44641.7	407.8	44642.9	44660	4.20561
3	VK49_13	VK49	13	36	47655.4	377.7	47682.8	47701.7	5.39538
3	VK49_14	VK49	14	39	46897.9	401.3	46886.3	46910.9	5.95786
3	VK49_15	VK49	15	A4	46544	311.8	46555.4	46572.2	5.59254
3	mock_2	mock	2	4	47568.1	268.2	47592.5	47599.2	2.74815
3	mock_4	mock	4	10	47860.6	368.2	47884.2	47894.5	2.98897
3	mock_5	mock	5	13	48101.2	291.4	48127.5	48142.1	5.50736
3	mock_6	mock	6	16	48046.1	229	48061.3	48074.1	5.9869
3	mock_7	mock	7	19	48587.4	296.7	48601.5	48611	3.36164
3	mock_8	mock	8	22	44957.2	364.1	44967.1	44991.9	7.00169
3	mock_9	mock	9	25	44932.9	165.1	44945	44963.1	11.8301
3	mock_10	mock	10	28	45612.9	250.8	45603.7	45627.1	9
3	mock_11	mock	11	31	48552.7	175.6	48559.8	48562.6	1.6617VK158
3	mock_12	mock	12	33	46581	285.5	46578.2	46593.7	5.37634
3	mock_14	mock	14	37	46529.5	444.7	46535.4	46553	4.01094

## Sheet: Suberin-quantitative
Root region	Sample	Strain	Rep	Cell #	Mean
6-7cm	VK48_1	VK48	1	1	17.215
6-7cm	VK48_1	VK48	1	2	18.779
6-7cm	VK48_1	VK48	1	3	12.611
6-7cm	VK48_3	VK48	3	1	26.428
6-7cm	VK48_3	VK48	3	2	25.54
6-7cm	VK48_3	VK48	3	3	24.348
6-7cm	VK48_4	VK48	4	1	43.196
6-7cm	VK48_4	VK48	4	2	26.181
6-7cm	VK48_4	VK48	4	3	23.712
6-7cm	VK48_7	VK48	7	1	20.355
6-7cm	VK48_7	VK48	7	2	19.067
6-7cm	VK48_7	VK48	7	3	18.518
6-7cm	VK48_8	VK48	8	1	20.103
6-7cm	VK48_8	VK48	8	2	20.034
6-7cm	VK48_8	VK48	8	3	15.192
6-7cm	VK48_9	VK48	9	1	12.633
6-7cm	VK48_9	VK48	9	2	13.018
6-7cm	VK48_9	VK48	9	3	8.382
6-7cm	VK48_10	VK48	10	1	8.082
6-7cm	VK48_10	VK48	10	2	8.115
6-7cm	VK48_10	VK48	10	3	8.046
6-7cm	VK48_11	VK48	11	1	32.24
6-7cm	VK48_11	VK48	11	2	27.534
6-7cm	VK48_11	VK48	11	3	24.961
6-7cm	VK48_13	VK48	13	1	32.522
6-7cm	VK48_13	VK48	13	2	21.534
6-7cm	VK48_13	VK48	13	3	22.296
6-7cm	VK48_14	VK48	14	1	38.916
6-7cm	VK48_14	VK48	14	2	32.758
6-7cm	VK48_14	VK48	14	3	26.085
6-7cm	VK48_15	VK48	15	1	18.076
6-7cm	VK48_15	VK48	15	2	15.246
6-7cm	VK48_15	VK48	15	3	16.905
3-4cm	VK48_1	VK48	1	1	19.771
3-4cm	VK48_1	VK48	1	2	15.825
3-4cm	VK48_1	VK48	1	3	18.294
3-4cm	VK48_3	VK48	3	1	23.226
3-4cm	VK48_3	VK48	3	2	28.286
3-4cm	VK48_3	VK48	3	3	28.426
3-4cm	VK48_4	VK48	4	1	7.505
3-4cm	VK48_4	VK48	4	2	6.521
3-4cm	VK48_4	VK48	4	3	6.802
3-4cm	VK48_6	VK48	6	1	17
3-4cm	VK48_6	VK48	6	2	17.383
3-4cm	VK48_6	VK48	6	3	11.558
3-4cm	VK48_7	VK48	7	1	27.148
3-4cm	VK48_7	VK48	7	2	27.115
3-4cm	VK48_7	VK48	7	3	22.573
3-4cm	VK48_8	VK48	8	1	12.308
3-4cm	VK48_8	VK48	8	2	16.042
3-4cm	VK48_8	VK48	8	3	21.026
3-4cm	VK48_10	VK48	10	1	8.288
3-4cm	VK48_10	VK48	10	2	8.565
3-4cm	VK48_10	VK48	10	3	7.025
3-4cm	VK48_11	VK48	11	1	19.926
3-4cm	VK48_11	VK48	11	2	18.794
3-4cm	VK48_11	VK48	11	3	15.916
3-4cm	VK48_13	VK48	13	1	27.28
3-4cm	VK48_13	VK48	13	2	21.442
3-4cm	VK48_13	VK48	13	3	20.864
3-4cm	VK48_14	VK48	14	1	19.861
3-4cm	VK48_14	VK48	14	2	19.941
3-4cm	VK48_14	VK48	14	3	21.761
3-4cm	VK48_15	VK48	15	1	19.852
3-4cm	VK48_15	VK48	15	2	14.467
3-4cm	VK48_15	VK48	15	3	15.973
6-7cm	VK14_1	VK14	1	1	14.566
6-7cm	VK14_1	VK14	1	2	10.587
6-7cm	VK14_1	VK14	1	3	10.93
6-7cm	VK14_2	VK14	2	1	18.518
6-7cm	VK14_2	VK14	2	2	19.71
6-7cm	VK14_2	VK14	2	3	17.045
6-7cm	VK14_3	VK14	3	1	16.844
6-7cm	VK14_3	VK14	3	2	12.558
6-7cm	VK14_3	VK14	3	3	14.6
6-7cm	VK14_4	VK14	4	1	25.616
6-7cm	VK14_4	VK14	4	2	20.122
6-7cm	VK14_4	VK14	4	3	20.572
6-7cm	VK14_6	VK14	6	1	20.865
6-7cm	VK14_6	VK14	6	2	19.342
6-7cm	VK14_6	VK14	6	3	15.5
6-7cm	VK14_7	VK14	7	1	8.057
6-7cm	VK14_7	VK14	7	2	8.224
6-7cm	VK14_7	VK14	7	3	5.059
6-7cm	VK14_8	VK14	8	1	25.151
6-7cm	VK14_8	VK14	8	2	19.787
6-7cm	VK14_8	VK14	8	3	17.84
6-7cm	VK14_9	VK14	9	1	14.587
6-7cm	VK14_9	VK14	9	2	20.939
6-7cm	VK14_9	VK14	9	3	15.149
6-7cm	VK14_10	VK14	10	1	21.643
6-7cm	VK14_10	VK14	10	2	15.498
6-7cm	VK14_10	VK14	10	3	18.376
6-7cm	VK14_11	VK14	11	1	13.244
6-7cm	VK14_11	VK14	11	2	12.914
6-7cm	VK14_11	VK14	11	3	11.81
6-7cm	VK14_12	VK14	12	1	18.735
6-7cm	VK14_12	VK14	12	2	19.051
6-7cm	VK14_12	VK14	12	3	10.794
6-7cm	VK14_13	VK14	13	1	28.92
6-7cm	VK14_13	VK14	13	2	32.324
6-7cm	VK14_13	VK14	13	3	30.289
3-4cm	VK14_1	VK14	1	1	7.62
3-4cm	VK14_1	VK14	1	2	8.471
3-4cm	VK14_1	VK14	1	3	13.271
3-4cm	VK14_2	VK14	2	1	15.42
3-4cm	VK14_2	VK14	2	2	13.811
3-4cm	VK14_2	VK14	2	3	9.226
3-4cm	VK14_3	VK14	3	1	12.31
3-4cm	VK14_3	VK14	3	2	11.758
3-4cm	VK14_3	VK14	3	3	10.466
3-4cm	VK14_4	VK14	4	1	24.606
3-4cm	VK14_4	VK14	4	2	21.027
3-4cm	VK14_4	VK14	4	3	21.919
3-4cm	VK14_5	VK14	5	1	24.158
3-4cm	VK14_5	VK14	5	2	26.129
3-4cm	VK14_5	VK14	5	3	22.765
3-4cm	VK14_6	VK14	6	1	10.981
3-4cm	VK14_6	VK14	6	2	11.323
3-4cm	VK14_6	VK14	6	3	13.034
3-4cm	VK14_7	VK14	7	1	11.429
3-4cm	VK14_7	VK14	7	2	8.269
3-4cm	VK14_7	VK14	7	3	6.503
3-4cm	VK14_8	VK14	8	1	19.098
3-4cm	VK14_8	VK14	8	2	15.437
3-4cm	VK14_8	VK14	8	3	18.947
3-4cm	VK14_9	VK14	9	1	NA
3-4cm	VK14_9	VK14	9	2	NA
3-4cm	VK14_9	VK14	9	3	NA
3-4cm	VK14_11	VK14	11	1	17.621
3-4cm	VK14_11	VK14	11	2	13.498
3-4cm	VK14_11	VK14	11	3	18.333
3-4cm	VK14_12	VK14	12	1	10.195
3-4cm	VK14_12	VK14	12	2	10.277
3-4cm	VK14_12	VK14	12	3	10.362
3-4cm	VK14_14	VK14	14	1	17.313
3-4cm	VK14_14	VK14	14	2	15.569
3-4cm	VK14_14	VK14	14	3	15.484
3-4cm	VK14_15	VK14	15	1	12.023
3-4cm	VK14_15	VK14	15	2	10.677
3-4cm	VK14_15	VK14	15	3	10.448
6-7cm	VK49_2	VK49	2	1	23.772
6-7cm	VK49_2	VK49	2	2	16.9
6-7cm	VK49_2	VK49	2	3	15.167
6-7cm	VK49_3	VK49	3	1	33.371
6-7cm	VK49_3	VK49	3	2	27.144
6-7cm	VK49_3	VK49	3	3	24.84
6-7cm	VK49_4	VK49	4	1	16.682
6-7cm	VK49_4	VK49	4	2	12.388
6-7cm	VK49_4	VK49	4	3	15.219
6-7cm	VK49_5	VK49	5	1	21.401
6-7cm	VK49_5	VK49	5	2	26.734
6-7cm	VK49_5	VK49	5	3	21.237
6-7cm	VK49_6	VK49	6	1	7.398
6-7cm	VK49_6	VK49	6	2	6.545
6-7cm	VK49_6	VK49	6	3	6.894
6-7cm	VK49_9	VK49	9	1	14.266
6-7cm	VK49_9	VK49	9	2	9.75
6-7cm	VK49_9	VK49	9	3	8.846
6-7cm	VK49_10	VK49	10	1	18.218
6-7cm	VK49_10	VK49	10	2	11.827
6-7cm	VK49_10	VK49	10	3	19.757
6-7cm	VK49_11	VK49	11	1	7.558
6-7cm	VK49_11	VK49	11	2	10.736
6-7cm	VK49_11	VK49	11	3	9.505
6-7cm	VK49_12	VK49	12	1	23.469
6-7cm	VK49_12	VK49	12	2	15.173
6-7cm	VK49_12	VK49	12	3	13.318
3-4cm	VK49_2	VK49	2	1	11.891
3-4cm	VK49_2	VK49	2	2	9.315
3-4cm	VK49_2	VK49	2	3	10.727
3-4cm	VK49_3	VK49	3	1	22.893
3-4cm	VK49_3	VK49	3	2	27.789
3-4cm	VK49_3	VK49	3	3	23.5
3-4cm	VK49_4	VK49	4	1	14.436
3-4cm	VK49_4	VK49	4	2	14.545
3-4cm	VK49_4	VK49	4	3	10.778
3-4cm	VK49_5	VK49	5	1	26.267
3-4cm	VK49_5	VK49	5	2	23.491
3-4cm	VK49_5	VK49	5	3	23.8
3-4cm	VK49_6	VK49	6	1	12.542
3-4cm	VK49_6	VK49	6	2	11.837
3-4cm	VK49_6	VK49	6	3	13.217
3-4cm	VK49_7	VK49	7	1	11.607
3-4cm	VK49_7	VK49	7	2	12.764
3-4cm	VK49_7	VK49	7	3	14.061
3-4cm	VK49_8	VK49	8	1	13.803
3-4cm	VK49_8	VK49	8	2	12.048
3-4cm	VK49_8	VK49	8	3	9.882
3-4cm	VK49_9	VK49	9	1	18.862
3-4cm	VK49_9	VK49	9	2	19.576
3-4cm	VK49_9	VK49	9	3	22.169
3-4cm	VK49_10	VK49	10	1	8.051
3-4cm	VK49_10	VK49	10	2	10.636
3-4cm	VK49_10	VK49	10	3	9.704
3-4cm	VK49_12	VK49	12	1	13.043
3-4cm	VK49_12	VK49	12	2	16
3-4cm	VK49_12	VK49	12	3	12.755
3-4cm	VK49_13	VK49	13	1	6.135
3-4cm	VK49_13	VK49	13	2	5.569
3-4cm	VK49_13	VK49	13	3	6.297
3-4cm	VK49_14	VK49	14	1	9.892
3-4cm	VK49_14	VK49	14	2	10.163
3-4cm	VK49_14	VK49	14	3	8.211
3-4cm	VK49_15	VK49	15	1	22.541
3-4cm	VK49_15	VK49	15	2	23.463
3-4cm	VK49_15	VK49	15	3	24.98
6-7cm	mock_1	mock	1	1	20.582
6-7cm	mock_1	mock	1	2	17.672
6-7cm	mock_1	mock	1	3	21.516
6-7cm	mock_2	mock	2	1	30.32
6-7cm	mock_2	mock	2	2	34.689
6-7cm	mock_2	mock	2	3	28.838
6-7cm	mock_3	mock	3	1	14.369
6-7cm	mock_3	mock	3	2	18.475
6-7cm	mock_3	mock	3	3	17.398
6-7cm	mock_4	mock	4	1	11.58
6-7cm	mock_4	mock	4	2	12.993
6-7cm	mock_4	mock	4	3	13.302
6-7cm	mock_5	mock	5	1	25.411
6-7cm	mock_5	mock	5	2	21.264
6-7cm	mock_5	mock	5	3	20.743
6-7cm	mock_6	mock	6	1	19.428
6-7cm	mock_6	mock	6	2	14.925
6-7cm	mock_6	mock	6	3	16.685
6-7cm	mock_7	mock	7	1	18.072
6-7cm	mock_7	mock	7	2	21.882
6-7cm	mock_7	mock	7	3	19.627
6-7cm	mock_8	mock	8	1	24.724
6-7cm	mock_8	mock	8	2	30.577
6-7cm	mock_8	mock	8	3	29.635
6-7cm	mock_10	mock	10	1	22.371
6-7cm	mock_10	mock	10	2	24.911
6-7cm	mock_10	mock	10	3	20.095
6-7cm	mock_12	mock	12	1	18.94
6-7cm	mock_12	mock	12	2	22.726
6-7cm	mock_12	mock	12	3	22.846
6-7cm	mock_13	mock	13	1	9.772
6-7cm	mock_13	mock	13	2	11.537
6-7cm	mock_13	mock	13	3	14.094
6-7cm	mock_14	mock	14	1	27.056
6-7cm	mock_14	mock	14	2	29.39
6-7cm	mock_14	mock	14	3	25.178
3-4cm	mock_1	mock	1	1	17.888
3-4cm	mock_1	mock	1	2	18.908
3-4cm	mock_1	mock	1	3	18.017
3-4cm	mock_2	mock	2	1	26.932
3-4cm	mock_2	mock	2	2	27.339
3-4cm	mock_2	mock	2	3	26.539
3-4cm	mock_3	mock	3	1	19.707
3-4cm	mock_3	mock	3	2	19.093
3-4cm	mock_3	mock	3	3	18.086
3-4cm	mock_4	mock	4	1	14.517
3-4cm	mock_4	mock	4	2	13.545
3-4cm	mock_4	mock	4	3	12.664
3-4cm	mock_5	mock	5	1	7.721
3-4cm	mock_5	mock	5	2	8.134
3-4cm	mock_5	mock	5	3	7.66
3-4cm	mock_6	mock	6	1	5.349
3-4cm	mock_6	mock	6	2	6.09
3-4cm	mock_6	mock	6	3	7.276
3-4cm	mock_7	mock	7	1	21.327
3-4cm	mock_7	mock	7	2	17.039
3-4cm	mock_7	mock	7	3	18.407
3-4cm	mock_8	mock	8	1	3.013
3-4cm	mock_8	mock	8	2	2.943
3-4cm	mock_8	mock	8	3	3.595
3-4cm	mock_10	mock	10	1	13.959
3-4cm	mock_10	mock	10	2	14.375
3-4cm	mock_10	mock	10	3	16.021
3-4cm	mock_11	mock	11	1	7.845
3-4cm	mock_11	mock	11	2	7.123
3-4cm	mock_11	mock	11	3	7.174
3-4cm	mock_12	mock	12	1	21.573
3-4cm	mock_12	mock	12	2	18.631
3-4cm	mock_12	mock	12	3	20.801
3-4cm	mock_14	mock	14	1	16.213
3-4cm	mock_14	mock	14	2	17.278
3-4cm	mock_14	mock	14	3	12.801
3-4cm	mock_15	mock	15	1	7.778
3-4cm	mock_15	mock	15	2	10.17
3-4cm	mock_15	mock	15	3	8.865

## Sheet: Suberin endodermis
Strain	Number of Suberized	Number of Non Suberized	Suberized_proportion	Fully_suberized
mock	26	0	1	1
mock	19	0	1	1
mock	28	2	0.93	0
mock	20	7	0.74	0
mock	25	12	0.68	0
mock	29	5	0.85	0
mock	31	1	0.97	0
mock	25	3	0.89	0
mock	28	1	0.97	0
mock	29	3	0.91	0
mock	25	3	0.89	0
VK49	18	0	1	1
VK49	34	0	1	1
VK49	26	0	1	1
VK49	29	0	1	1
VK49	37	0	1	1
VK49	33	0	1	1
VK49	33	0	1	1
VK49	26	0	1	1
VK49	37	0	1	1
VK49	19	0	1	1
VK49	33	0	1	1
VK49	26	1	0.96	0
VK49	23	1	0.96	0
VK49	28	6	0.82	0
VK14	16	0	1	1
VK14	18	0	1	1
VK14	24	0	1	1
VK14	24	0	1	1
VK14	25	0	1	1
VK14	13	0	1	1
VK14	32	1	0.97	0
VK14	20	1	0.95	0
VK14	29	5	0.85	0
VK14	32	1	0.97	0
VK14	26	7	0.79	0
VK14	23	6	0.79	0
VK14	24	1	0.96	0
VK14	31	1	0.97	0
VK48	33	0	1	1
VK48	21	0	1	1
VK48	20	0	1	1
VK48	18	0	1	1
VK48	25	0	1	1
VK48	25	0	1	1
VK48	19	0	1	1
VK48	24	2	0.92	0
VK48	29	1	0.97	0
VK48	14	6	0.7	0
VK48	31	3	0.91	0
VK48	19	6	0.76	0

## Sheet: Suberin exodermis
Strain	Rep	Region	Exodermis
VK48	1	6-7cm	absent
VK48	3	6-7cm	absent
VK48	5	6-7cm	absent
VK48	7	6-7cm	absent
VK48	8	6-7cm	absent
VK48	9	6-7cm	absent
VK48	11	6-7cm	absent
VK48	1	3-4cm	absent
VK48	3	3-4cm	absent
VK48	4	3-4cm	absent
VK48	5	3-4cm	absent
VK48	6	3-4cm	absent
VK48	7	3-4cm	absent
VK48	8	3-4cm	absent
VK48	9	3-4cm	absent
VK48	10	3-4cm	absent
VK48	11	3-4cm	absent
VK48	12	3-4cm	absent
VK48	2	6-7cm	present
VK48	4	6-7cm	present
VK48	6	6-7cm	present
VK48	10	6-7cm	present
VK48	12	6-7cm	present
VK48	2	3-4cm	present
VK14	1	6-7cm	absent
VK14	3	6-7cm	absent
VK14	5	6-7cm	absent
VK14	6	6-7cm	absent
VK14	8	6-7cm	absent
VK14	9	6-7cm	absent
VK14	10	6-7cm	absent
VK14	12	6-7cm	absent
VK14	1	3-4cm	absent
VK14	2	3-4cm	absent
VK14	3	3-4cm	absent
VK14	4	3-4cm	absent
VK14	5	3-4cm	absent
VK14	6	3-4cm	absent
VK14	7	3-4cm	absent
VK14	8	3-4cm	absent
VK14	9	3-4cm	absent
VK14	10	3-4cm	absent
VK14	11	3-4cm	absent
VK14	12	3-4cm	absent
VK14	14	3-4cm	absent
VK14	15	3-4cm	absent
VK14	2	6-7cm	present
VK14	4	6-7cm	present
VK14	7	6-7cm	present
VK14	11	6-7cm	present
VK14	12	6-7cm	present
VK14	12	3-4cm	present
VK49	3	6-7cm	absent
VK49	6	6-7cm	absent
VK49	8	6-7cm	absent
VK49	9	6-7cm	absent
VK49	1	3-4cm	absent
VK49	3	3-4cm	absent
VK49	5	3-4cm	absent
VK49	7	3-4cm	absent
VK49	8	3-4cm	absent
VK49	9	3-4cm	absent
VK49	10	3-4cm	absent
VK49	11	3-4cm	absent
VK49	12	3-4cm	absent
VK49	13	3-4cm	absent
VK49	1	6-7cm	present
VK49	2	6-7cm	present
VK49	4	6-7cm	present
VK49	5	6-7cm	present
VK49	7	6-7cm	present
VK49	9	6-7cm	present
VK49	9	6-7cm	present
VK49	9	6-7cm	present
VK49	2	3-4cm	present
VK49	4	3-4cm	present
VK49	6	3-4cm	present
VK49	14	3-4cm	present
mock	1	6-7cm	absent
mock	3	6-7cm	absent
mock	4	6-7cm	absent
mock	6	6-7cm	absent
mock	7	6-7cm	absent
mock	9	6-7cm	absent
mock	10	6-7cm	absent
mock	1	3-4cm	absent
mock	2	3-4cm	absent
mock	3	3-4cm	absent
mock	4	3-4cm	absent
mock	5	3-4cm	absent
mock	6	3-4cm	absent
mock	7	3-4cm	absent
mock	8	3-4cm	absent
mock	9	3-4cm	absent
mock	10	3-4cm	absent
mock	11	3-4cm	absent
mock	12	3-4cm	absent
mock	13	3-4cm	absent
mock	14	3-4cm	absent
mock	2	6-7cm	present
mock	5	6-7cm	present
mock	8	6-7cm	present
mock	11	6-7cm	present
mock	12	6-7cm	present

## Sheet: Statistical analysis
Hausotrium assay - syringic acid						Aerenchyma-exp1				Suberin-quantitative 3-4 cm
Df Sum Sq Mean Sq F value Pr(>F)						Response: Porosity				Response: aver_mean
Isolate 3 14829 4943 103.6 7.61e-09 ***						Df Sum Sq Mean Sq F value Pr(>F)				Df Sum Sq Mean Sq F value Pr(>F)
Residuals 12 572 48						Strain 3 187.27 62.423 0.629 0.6143				Strain.x 3 87.3 29.099 0.9265 0.4364
						Residuals 9 893.12 99.236				Residuals 42 1319.2 31.408
Tukey multiple comparisons of means
95% family-wise confidence level						Aerenchyma-exp2				Suberin-quantitative 6-7 cm
						Response: Porosity				Response: aver_mean
Fit: aov(formula = lm)						Df Sum Sq Mean Sq F value Pr(>F)				Df Sum Sq Mean Sq F value Pr(>F)
						Strain 5 152.21 30.443 1.4118 0.2698				Strain.x 3 128.91 42.971 1.5879 0.2092
$Isolate						Residuals 17 366.58 21.564				Residuals 36 974.19 27.061
diff lwr upr p adj
VK46-mock -66.810244 -81.310401 -52.31009 0.0000001						Aerenchyma-exp3				Suberin endodermis 3-4 % suberized cells
VK6-mock -2.375072 -16.875229 12.12509 0.9606839						Response: Porosity				Call:
VK50-mock 10.274691 -4.225466 24.77485 0.2066896						Df Sum Sq Mean Sq F value Pr(>F)				glm(formula = cbind(`Number of Suberized`, `Number of Non Suberized`) ~
VK6-VK46 64.435172 49.935015 78.93533 0.0000001						Strain 2 10.989 5.4946 1.0534 0.3602				Strain, family = quasibinomial(link = "logit"), data = E2_endo3)
VK50-VK46 77.084936 62.584778 91.58509 0.0000000						Residuals 33 172.134 5.2162
VK50-VK6 12.649763 -1.850394 27.14992 0.0951703										Deviance Residuals:
										Min 1Q Median 3Q Max
										-4.0812 -0.1004 1.0123 1.5429 2.5194
Hausotrium assay - vanilic acid
Df Sum Sq Mean Sq F value Pr(>F)										Coefficients:
Isolate 3 1212.0 404.0 6.973 0.0057 **										Estimate Std. Error t value Pr(>|t|)
Residuals 12 695.2 57.9										(Intercept) 2.0416 0.3281 6.223 1.24e-07 ***
										StrainVK48 0.6957 0.5623 1.237 0.2221
diff lwr upr p adj										StrainVK14 0.6430 0.5209 1.234 0.2232
VK46-mock 6.992677 -8.986007 22.971360 0.5804728										StrainVK49 1.8754 0.7463 2.513 0.0155 *
VK6-mock -2.103999 -18.082683 13.874684 0.9787855										---
VK50-mock 20.163624 4.184941 36.142307 0.0128534										Signif. codes: 0 ‘***’ 0.001 ‘**’ 0.01 ‘*’ 0.05 ‘.’ 0.1 ‘ ’ 1
VK6-VK46 -9.096676 -25.075359 6.882007 0.3699208
VK50-VK46 13.170947 -2.807736 29.149630 0.1204087										(Dispersion parameter for quasibinomial family taken to be 3.524878)
VK50-VK6 22.267623 6.288940 38.246307 0.0065118
										Null deviance: 169.63 on 50 degrees of freedom
										Residual deviance: 139.91 on 47 degrees of freedom
										AIC: NA
										Number of Fisher Scoring iterations: 5
										contrast odds.ratio SE df null z.ratio p.value
										VK48 / mock 2.01 1.127 Inf 1 1.237 0.4601
										VK14 / mock 1.90 0.991 Inf 1 1.234 0.4619
										VK49 / mock 6.52 4.869 Inf 1 2.513 0.0332
										P value adjustment: dunnettx method for 3 tests
										Tests are performed on the log odds ratio scale
										Suberin endodermis 3-4 % plants with fully suberized endodermis
										Call:
										glm(formula = Fully_sub2 ~ Strain, family = binomial(link = "logit"),
										data = E2_endo)
										Deviance Residuals:
										Min 1Q Median 3Q Max
										-1.7552 -1.0579 0.6945 1.0383 1.8465
										Coefficients:
										Estimate Std. Error z value Pr(>|z|)
										(Intercept) -1.5041 0.7817 -1.924 0.05435 .
										StrainVK48 1.8405 0.9767 1.884 0.05951 .
										StrainVK14 1.2164 0.9501 1.280 0.20047
										StrainVK49 2.8034 1.0175 2.755 0.00587 **
										---
										Signif. codes: 0 ‘***’ 0.001 ‘**’ 0.01 ‘*’ 0.05 ‘.’ 0.1 ‘ ’ 1
										(Dispersion parameter for binomial family taken to be 1)
										Null deviance: 70.681 on 50 degrees of freedom
										Residual deviance: 60.401 on 47 degrees of freedom
										AIC: 68.401
										Number of Fisher Scoring iterations: 4
										contrast odds.ratio SE df null z.ratio p.value
										VK48 / mock 6.30 6.15 Inf 1 1.884 0.1515
										VK14 / mock 3.38 3.21 Inf 1 1.280 0.4339
										VK49 / mock 16.50 16.79 Inf 1 2.755 0.0166
										Suberin exodermis 3-4 cm
										Fisher's Exact Test	p-value	odds.ratio
										mock vs VK48	0.4615	Inf
										mock vs VK14	1	Inf
										mocs vs VK49	0.09778	Inf
										Suberin exodermis 6-7 cm
										Fisher's Exact Test	p-value	odds.ratio
										mock vs VK48	1	1
										mock vs VK14	1	0.879694
										mocs vs VK49	0.4136	2.67751
